# Supplementary material for: Lipidomic changes in the liver of beagle dogs associated with Toxocara canis infection
Source: Front Cell Infect Microbiol. 2022 Sep 13;12:890589. doi: 10.3389/fcimb.2022.890589 (PMC9514057; doi:10.3389/fcimb.2022.890589)
Supplement: Supplementary file 7 [file Table_1.xlsx]

## Sheet: Sheet1
Supplementary Table 1. The effective lipids and its expression in each sample of the three infection stages.
Ion mode	Metabolite ID	RT	LipidIon	LipidGroup	Adduct	Class	FattyAcid	FA1	FA2	FA3	FA4	CalcMz	IonFormula	Grade	12 hpi I1	12 hpi I2	12 hpi I3	12 hpi I4	12 hpi I5	12 hpi I6	12 hpi I7	12 hpi C1	12 hpi C2	12 hpi C3	12 hpi C4	12 hpi C5	12 hpi C6	12 hpi C7	12 hpi C8	12 hpi C9	24 hpi I1	24 hpi I2	24 hpi I3	24 hpi I4	24 hpi I5	24 hpi I6	24 hpi I7	24 hpi C1	24 hpi C2	24 hpi C3	24 hpi C4	24 hpi C5	24 hpi C6	36 dpi I1	36 dpi I2	36 dpi I3	36 dpi I4	36 dpi I5	36 dpi I6
ESI(+)	0.64_412.245875216667	0.64	LPC(10:0)	LPC(10:0)	M+H	LPC	(10:0)	(10:0)	NA	NA	NA	412.246	C18 H39 O7 N1 P1	B	1.47413e+06	7.95993e+06	724501	1.47488e+07	2.42158e+07	2.9268e+06	383469	2.39601e+06	226794	101152	8.87103e+06	1.14937e+07	86852.7	552426	367467	38778	839891	532302	435455	652816	115646	111102	493641	302455	188016	156938	169803	720567	659959	3.24165e+06	1.68359e+06	259379	1.51749e+06	195937	422285
ESI(+)	0.85_570.2829272	0.85	LPS(22:6)(rep)	LPS(22:6)	M+H	LPS	(22:6)	(22:6)	NA	NA	NA	570.283	C28 H45 O9 N1 P1	B	6.13231e+07	5.21224e+07	4.98816e+07	6.50449e+07	5.29332e+07	4.91331e+07	3.50337e+07	3.12062e+07	2.52659e+07	3.30439e+07	4.16342e+07	3.70817e+07	2.57676e+07	3.27617e+07	3.44454e+07	2.5615e+07	9.71482e+06	2.26128e+07	2.34465e+07	2.39702e+07	1.08126e+07	1.07237e+07	2.12946e+07	2.79251e+07	3.65862e+07	1.03882e+07	2.45355e+07	3.25974e+07	1.18888e+07	2.27311e+07	3.62128e+07	1.68352e+07	3.22019e+07	1.48935e+07	2.43337e+07
ESI(+)	0.87_546.28266415	0.87	LPS(20:4)(rep)	LPS(20:4)	M+H	LPS	(20:4)	(20:4)	NA	NA	NA	546.283	C26 H45 O9 N1 P1	B	1.77215e+07	1.64392e+07	2.27842e+07	1.90591e+07	2.70952e+07	1.92279e+07	1.50731e+07	1.43209e+07	1.02327e+07	1.39025e+07	1.63636e+07	1.92462e+07	9.36971e+06	9.1267e+06	6.96337e+06	7.45831e+06	4.76392e+06	7.05646e+06	5.38222e+06	8.75013e+06	6.97461e+06	3.38548e+06	7.95677e+06	1.40304e+07	1.23163e+07	4.2555e+06	6.27777e+06	1.90245e+07	6.07835e+06	9.54195e+06	2.16981e+07	8.9346e+06	1.45896e+07	4.79148e+06	1.25316e+07
ESI(+)	0.89_522.282660183333	0.89	LPS(18:2)(rep)	LPS(18:2)	M+H	LPS	(18:2)	(18:2)	NA	NA	NA	522.283	C24 H45 O9 N1 P1	B	1.9445e+07	1.50438e+07	1.10223e+07	1.75143e+07	1.70597e+07	1.77151e+07	1.42332e+07	1.34172e+07	9.96995e+06	1.05757e+07	1.40969e+07	1.09086e+07	8.64374e+06	6.89878e+06	6.92227e+06	6.11491e+06	5.96994e+06	6.08279e+06	6.12572e+06	6.13082e+06	6.65443e+06	3.24823e+06	5.22008e+06	8.00099e+06	7.76624e+06	4.63527e+06	8.68433e+06	9.28239e+06	3.23507e+06	8.903e+06	1.50738e+07	7.43364e+06	1.24093e+07	4.30916e+06	6.58713e+06
ESI(+)	0.92_492.308493333333	0.92	LPC(16:2)	LPC(16:2)	M+H	LPC	(16:2)	(16:2)	NA	NA	NA	492.308	C24 H47 O7 N1 P1	B	9.26865e+06	1.00025e+07	5.53864e+06	7.84989e+06	5.9616e+06	8.64992e+06	1.0501e+07	5.61363e+06	1.30114e+07	7.80633e+06	1.29173e+07	1.15916e+07	1.29682e+07	3.81421e+06	6.6439e+06	1.50074e+07	4.41933e+06	1.74341e+06	6.68729e+06	2.59342e+06	1.07505e+07	4.16605e+06	7.82705e+06	4.60798e+06	3.86558e+06	6.91372e+06	9.50695e+06	7.41145e+06	3.9641e+06	1.50112e+07	2.0954e+07	1.03511e+07	2.3901e+07	1.22358e+07	7.23469e+06
ESI(+)	0.93_509.2874585	0.93	LPG(18:2)(rep)	LPG(18:2)	M+H	LPG	(18:2)	(18:2)	NA	NA	NA	509.287	C24 H46 O9 N0 P1	B	2.0538e+07	1.19879e+07	7.37381e+06	1.27925e+07	1.92197e+07	1.18733e+07	1.19641e+07	7.64636e+06	1.35771e+07	9.83677e+06	9.90564e+06	1.08151e+07	1.0423e+07	5.5952e+06	5.93408e+06	9.23194e+06	5.85418e+06	3.87999e+06	4.94374e+06	5.05236e+06	1.17909e+07	4.78944e+06	4.9054e+06	5.91955e+06	6.41987e+06	7.37006e+06	5.05803e+06	1.12868e+07	9.03164e+06	1.17754e+07	1.85602e+07	8.4799e+06	1.26544e+07	5.04597e+06	5.82656e+06
ESI(+)	0.98_518.32455225	0.98	LPC(18:3)(rep)	LPC(18:3)	M+H	LPC	(18:3)	(18:3)	NA	NA	NA	518.324	C26 H49 O7 N1 P1	B	1.73585e+08	2.12075e+08	7.78541e+07	3.0473e+08	2.47846e+08	1.80695e+08	1.43913e+08	1.20163e+08	3.18238e+08	1.72477e+08	2.35576e+08	1.75987e+08	1.78011e+08	1.11623e+08	1.12131e+08	2.07831e+08	7.82643e+07	3.82087e+07	9.1138e+07	6.57469e+07	3.09922e+08	7.46116e+07	1.03791e+08	9.73846e+07	4.71858e+07	1.10897e+08	8.25216e+07	1.69333e+08	7.40929e+07	2.07558e+08	3.048e+08	1.20009e+08	3.57473e+08	1.77174e+08	1.20206e+08
ESI(+)	1.01_568.3391897	1.01	LPC(22:6)(rep)	LPC(22:6)	M+H	LPC	(22:6)	(22:6)	NA	NA	NA	568.34	C30 H51 O7 N1 P1	B	2.58951e+09	3.94141e+09	1.91374e+09	3.72192e+09	2.18981e+09	2.88758e+09	1.4494e+09	1.38113e+09	4.31148e+09	2.14764e+09	3.70762e+09	3.63792e+09	2.08486e+09	2.53058e+09	1.45059e+09	4.02178e+09	1.00203e+09	9.9501e+08	2.89771e+09	1.50233e+09	3.10683e+09	2.07306e+09	1.70252e+09	1.42003e+09	1.45643e+09	2.83628e+09	1.48406e+09	3.22883e+09	9.21669e+08	3.51198e+09	6.28673e+09	1.47357e+09	4.3367e+09	1.98353e+09	1.85563e+09
ESI(+)	1.02_468.308692066667	1.02	LPC(14:0)(rep)	LPC(14:0)	M+H	LPC	(14:0)	(14:0)	NA	NA	NA	468.308	C22 H47 O7 N1 P1	B	1.97763e+08	1.24046e+08	4.78529e+07	1.74752e+08	1.16875e+08	1.18086e+07	9.73552e+07	1.22984e+08	3.2101e+08	7.42359e+07	1.58681e+08	1.60884e+08	1.06958e+08	6.64992e+07	4.71338e+07	1.33945e+08	4.20987e+07	3.02214e+07	9.02557e+07	5.30824e+07	1.03035e+08	4.14265e+07	9.68624e+07	4.42059e+07	3.20563e+07	5.74916e+07	7.5042e+07	8.82938e+07	8.00797e+07	1.85517e+08	2.15646e+08	8.57732e+07	2.1048e+08	7.42299e+07	6.7405e+07
ESI(+)	1.05_544.33992865	1.05	LPC(20:4)(rep)	LPC(20:4)	M+H	LPC	(20:4)	(20:4)	NA	NA	NA	544.34	C28 H51 O7 N1 P1	B	1.59728e+10	2.18724e+10	5.99354e+09	8.41125e+09	8.75204e+09	1.20605e+10	5.44384e+09	5.00074e+09	1.77668e+10	5.91284e+09	1.51574e+10	2.09874e+10	1.30034e+10	8.2691e+09	6.86166e+09	1.12906e+10	4.26125e+09	2.97194e+09	6.43911e+09	5.81827e+09	1.18025e+10	7.70294e+09	7.86496e+09	5.54053e+09	3.48139e+09	1.05725e+10	4.49554e+09	1.4119e+10	4.71625e+09	1.38495e+10	2.25037e+10	5.56024e+09	2.78519e+10	9.40624e+09	8.73823e+09
ESI(+)	1.07_494.3244172	1.07	LPC(16:1)(rep)	LPC(16:1)	M+H	LPC	(16:1)	(16:1)	NA	NA	NA	494.324	C24 H49 O7 N1 P1	B	7.10729e+08	5.41158e+08	2.96958e+08	4.85163e+08	3.23444e+08	6.01629e+08	4.44411e+08	5.27454e+08	9.77645e+08	4.79038e+08	7.63395e+08	5.97339e+08	7.07895e+08	3.13637e+08	2.4377e+08	8.41797e+08	2.31131e+08	1.07103e+08	3.02938e+08	3.04479e+08	5.24869e+08	2.15089e+08	5.17492e+08	2.62352e+08	1.55442e+08	3.18519e+08	2.57712e+08	5.35276e+08	3.44737e+08	8.93945e+08	8.48729e+08	3.9716e+08	1.07319e+09	4.76699e+08	5.1461e+08
ESI(+)	1.07_516.308085533333	1.07	LPC(18:4)	LPC(18:4)	M+H	LPC	(18:4)	(18:4)	NA	NA	NA	516.308	C26 H47 O7 N1 P1	B	4.44739e+07	6.78866e+07	3.06646e+07	6.66081e+07	7.48795e+07	6.43582e+07	5.17885e+07	7.47938e+07	6.00664e+07	3.64678e+07	8.84885e+07	6.35272e+07	4.35195e+07	3.1033e+07	2.53992e+07	6.46661e+07	3.58612e+07	1.58215e+07	3.40215e+07	3.79866e+07	4.49434e+07	2.23973e+07	5.65806e+07	3.08397e+07	1.97726e+07	2.50632e+07	2.83046e+07	4.57666e+07	3.91663e+07	7.91319e+07	6.09729e+07	3.81355e+07	6.2197e+07	3.72693e+07	4.6655e+07
ESI(+)	1.07_526.293500033333	1.07	LPE(22:6)	LPE(22:6)	M+H	LPE	(22:6)	(22:6)	NA	NA	NA	526.293	C27 H45 O7 N1 P1	B	2.85808e+08	3.0595e+08	2.89689e+08	4.0077e+08	3.95905e+08	3.43294e+08	9.40536e+07	1.6227e+08	2.49565e+08	3.116e+08	2.67189e+08	3.05724e+08	2.60685e+08	3.16638e+08	2.47744e+08	2.66115e+08	1.6047e+08	2.18049e+08	3.23679e+08	3.16632e+08	1.92538e+08	2.12199e+08	2.4339e+08	2.66759e+08	3.67146e+08	2.90108e+08	2.78743e+08	3.04292e+08	1.53818e+08	2.33333e+08	2.37824e+08	1.70356e+08	2.53267e+08	2.08262e+08	1.5428e+08
ESI(+)	1.07_542.32271075	1.07	LPC(20:5)(rep)	LPC(20:5)	M+H	LPC	(20:5)	(20:5)	NA	NA	NA	542.324	C28 H49 O7 N1 P1	B	7.26532e+08	1.83588e+09	3.97011e+08	1.83861e+09	9.84941e+08	5.55139e+08	4.64421e+08	6.78138e+08	3.67927e+08	3.54148e+08	1.052e+09	8.63128e+08	4.24101e+08	7.75345e+08	2.76114e+08	1.05762e+09	8.36026e+08	3.82595e+07	2.27736e+08	2.77244e+08	1.09389e+09	5.15711e+08	3.18013e+08	4.11186e+08	2.1797e+08	3.8587e+08	2.68944e+08	7.01678e+08	3.30973e+08	3.79154e+08	5.43388e+08	3.33114e+08	3.20843e+08	4.45742e+08	4.47439e+08
ESI(+)	1.09_520.340256016667	1.09	LPC(18:2)(rep)	LPC(18:2)	M+H	LPC	(18:2)	(18:2)	NA	NA	NA	520.34	C26 H51 O7 N1 P1	B	5.80982e+09	1.08628e+10	1.73671e+09	9.23481e+09	3.89538e+09	5.33411e+09	2.57886e+09	2.8355e+09	6.43383e+09	3.88234e+09	9.03876e+09	9.8147e+09	4.0235e+09	4.72324e+09	3.61772e+09	5.72259e+09	3.3497e+09	1.47829e+09	3.74623e+09	3.18364e+09	1.1347e+10	3.26433e+09	3.15818e+09	3.07977e+09	1.03041e+09	3.15989e+09	1.54887e+09	6.29775e+09	2.66584e+09	7.31931e+09	7.40391e+09	3.89245e+09	9.49766e+09	5.73686e+09	4.75442e+09
ESI(+)	1.1_570.3557737	1.1	LPC(22:5)(rep)	LPC(22:5)	M+H	LPC	(22:5)	(22:5)	NA	NA	NA	570.355	C30 H53 O7 N1 P1	B	8.99397e+08	1.18736e+09	4.81615e+08	1.16842e+09	2.99425e+08	9.72448e+08	9.50079e+08	2.96388e+08	1.16011e+09	6.76336e+08	7.76588e+08	1.16343e+09	9.65008e+08	6.49817e+08	3.58855e+08	1.02044e+09	2.08581e+08	1.3333e+08	3.22726e+08	5.68517e+08	6.55154e+08	5.30227e+08	4.76944e+08	3.30685e+08	1.52638e+08	6.63774e+08	1.95211e+08	1.21241e+09	3.78275e+08	9.97075e+08	1.65857e+09	2.118e+08	7.31525e+08	3.27897e+08	5.51785e+08
ESI(+)	1.11_502.293214433333	1.11	LPE(20:4)	LPE(20:4)	M+H	LPE	(20:4)	(20:4)	NA	NA	NA	502.293	C25 H45 O7 N1 P1	B	2.57643e+08	3.04479e+08	3.29554e+08	2.91963e+08	1.76772e+08	5.43677e+08	4.52317e+08	2.7448e+08	5.50498e+08	4.97004e+08	2.95751e+08	5.71805e+08	5.30514e+08	4.23813e+08	1.9325e+08	4.77719e+08	2.84124e+08	1.96232e+08	3.14704e+08	3.54425e+08	5.07167e+08	2.34588e+08	3.68731e+08	2.70722e+08	2.85338e+08	5.1988e+08	2.66676e+08	5.44621e+08	2.86379e+08	4.95587e+08	5.35858e+08	3.06575e+08	6.25558e+08	3.05413e+08	3.21796e+08
ESI(+)	1.12_452.277192216667	1.12	LPE(16:1)	LPE(16:1)	M+H	LPE	(16:1)	(16:1)	NA	NA	NA	452.277	C21 H43 O7 N1 P1	B	3.02021e+07	1.71488e+07	1.59384e+07	1.57492e+07	1.00276e+07	2.36252e+07	2.54694e+07	2.10047e+07	4.22717e+07	1.94588e+07	2.26117e+07	2.2064e+07	3.75912e+07	1.49485e+07	1.05192e+07	3.3948e+07	1.29051e+07	4.9659e+06	1.1658e+07	1.43695e+07	2.28978e+07	7.68406e+06	1.81417e+07	1.14498e+07	7.95512e+06	1.18882e+07	9.65505e+06	2.01248e+07	2.06609e+07	3.42906e+07	3.55753e+07	1.74309e+07	3.07313e+07	1.95577e+07	2.36989e+07
ESI(+)	1.13_502.2929233	1.13	LPC(17:4)	LPC(17:4)	M+H	LPC	(17:4)	(17:4)	NA	NA	NA	502.293	C25 H45 O7 N1 P1	B	4.86952e+08	3.88474e+08	3.20419e+08	3.38139e+08	3.14709e+08	5.14418e+08	4.59234e+08	2.59277e+08	5.15921e+08	4.67041e+08	2.49916e+08	5.38042e+08	5.1311e+08	3.97606e+08	3.12831e+08	4.60876e+08	2.70929e+08	1.9687e+08	3.11381e+08	3.51853e+08	4.75547e+08	3.04206e+08	3.58974e+08	3.44166e+08	2.8292e+08	5.14037e+08	2.65963e+08	5.35376e+08	2.68411e+08	4.73289e+08	5.25288e+08	3.04856e+08	6.10913e+08	3.05238e+08	3.1528e+08
ESI(+)	1.17_482.324443216667	1.17	LPC(15:0)(rep)	LPC(15:0)	M+H	LPC	(15:0)	(15:0)	NA	NA	NA	482.324	C23 H49 O7 N1 P1	B	1.47504e+08	1.4138e+08	7.98272e+07	1.60296e+08	1.15809e+08	1.47738e+08	1.23409e+08	1.42441e+08	2.29852e+08	1.00828e+08	1.70414e+08	1.35986e+08	1.29346e+08	1.09726e+08	5.0582e+07	1.78455e+08	6.06359e+07	4.10122e+07	7.15596e+07	7.21344e+07	1.49973e+08	5.3353e+07	1.1493e+08	6.57587e+07	4.73648e+07	8.9962e+07	7.29166e+07	9.02266e+07	8.46781e+07	2.44314e+08	2.38352e+08	1.02788e+08	2.8392e+08	1.47215e+08	8.17118e+07
ESI(+)	1.17_504.308408533333	1.17	LPC(17:3)	LPC(17:3)	M+H	LPC	(17:3)	(17:3)	NA	NA	NA	504.308	C25 H47 O7 N1 P1	B	1.68769e+07	1.93755e+07	8.36354e+06	2.39993e+07	1.89339e+07	1.76066e+07	1.72577e+07	1.89512e+07	2.054e+07	8.92744e+06	2.24206e+07	1.9751e+07	1.15742e+07	1.18305e+07	3.90392e+06	1.64124e+07	7.10359e+06	2.13304e+06	6.4822e+06	9.23943e+06	1.7369e+07	5.06881e+06	9.09509e+06	7.15469e+06	4.08437e+06	8.63318e+06	4.51506e+06	5.95573e+06	6.27887e+06	3.11463e+07	2.26779e+07	8.43543e+06	2.93476e+07	1.92422e+07	1.13212e+07
ESI(+)	1.2_478.29286185	1.2	LPC(15:2)	LPC(15:2)	M+H	LPC	(15:2)	(15:2)	NA	NA	NA	478.293	C23 H45 O7 N1 P1	B	1.13101e+08	9.43313e+07	3.31856e+07	1.11778e+08	8.42019e+07	8.74881e+07	2.17186e+08	5.70754e+07	1.53544e+08	7.23988e+07	1.11044e+08	1.08464e+08	4.834e+07	6.24666e+07	8.03218e+07	5.14874e+07	3.93464e+07	4.65132e+07	6.3462e+07	4.7144e+07	1.13012e+08	3.44777e+07	7.21544e+07	8.51947e+07	3.9077e+07	6.85226e+07	7.02759e+07	7.55266e+07	4.8949e+07	1.12429e+08	9.75207e+07	8.09253e+07	1.75292e+08	8.07456e+07	7.79093e+07
ESI(+)	1.23_440.277192133333	1.23	LPE(15:0)	LPE(15:0)	M+H	LPE	(15:0)	(15:0)	NA	NA	NA	440.277	C20 H43 O7 N1 P1	B	1.2603e+07	1.15355e+07	9.72447e+06	9.24466e+06	5.07596e+06	1.07544e+07	1.21849e+07	8.33323e+06	1.54527e+07	8.03456e+06	1.09734e+07	1.26639e+07	1.22008e+07	7.81245e+06	4.42409e+06	1.29789e+07	5.77619e+06	2.7838e+06	5.85211e+06	4.71816e+06	1.23887e+07	3.9401e+06	8.03893e+06	4.81694e+06	3.62468e+06	5.92268e+06	4.11192e+06	6.51231e+06	8.9342e+06	1.41966e+07	1.57027e+07	9.10026e+06	1.81742e+07	1.04661e+07	7.6757e+06
ESI(+)	1.25_508.34021395	1.25	LPC(17:1)(rep)	LPC(17:1)	M+H	LPC	(17:1)	(17:1)	NA	NA	NA	508.34	C25 H51 O7 N1 P1	B	5.25283e+07	4.23483e+07	2.5503e+07	4.60784e+07	4.42725e+07	7.50824e+07	5.1154e+07	5.12171e+07	1.20179e+08	4.10231e+07	7.60491e+07	5.52475e+07	5.21691e+07	2.71248e+07	2.01176e+07	6.208e+07	2.61962e+07	1.66293e+07	3.0937e+07	2.26478e+07	7.11743e+07	2.43284e+07	5.36411e+07	3.52407e+07	2.04506e+07	4.04789e+07	3.53237e+07	3.63747e+07	2.96622e+07	8.87945e+07	9.91476e+07	4.61214e+07	1.0568e+08	5.2319e+07	3.85784e+07
ESI(+)	1.29_491.3608486	1.29	LSM(d20:2)	LSM(d20:2)	M+H	LSM	(d20:2)	(d20:2)	NA	NA	NA	491.361	C25 H52 O5 N2 P1	C	1.53761e+06	3.61217e+06	2.45625e+06	1.88461e+06	1.30047e+06	2.2254e+06	1.8899e+06	2.07838e+06	5.70091e+06	2.66098e+06	3.72292e+06	6.49757e+06	2.48629e+06	3.93131e+06	3.91344e+06	1.49591e+06	1.42061e+06	1.10526e+07	7.51164e+06	6.77635e+06	835568	4.97389e+06	3.12985e+06	2.52417e+06	7.51635e+06	6.45701e+06	5.59854e+06	2.36498e+06	1.93002e+06	2.3845e+06	1.08347e+06	3.39191e+06	1.58685e+06	2.50911e+06	1.97427e+06
ESI(+)	1.31_506.360734383333	1.31	LPC(18:1p)	LPC(18:1p)	M+H	LPC	(18:1p)	(18:1p)	NA	NA	NA	506.361	C26 H53 O6 N1 P1	B	2.91568e+07	3.35298e+07	2.85595e+07	3.33172e+07	2.14854e+07	3.0522e+07	2.42761e+07	2.60844e+07	4.06635e+07	2.02477e+07	3.46132e+07	3.5061e+07	2.02781e+07	1.98792e+07	1.94218e+07	1.95184e+07	1.34032e+07	1.06747e+07	1.48446e+07	9.75066e+06	2.31112e+07	9.82535e+06	1.04703e+07	1.2245e+07	1.12095e+07	2.04735e+07	1.05225e+07	1.16951e+07	1.34905e+07	3.29298e+07	3.65679e+07	2.30303e+07	3.67552e+07	1.86877e+07	2.64325e+07
ESI(+)	1.31_572.371386983333	1.31	LPC(22:4)(rep)	LPC(22:4)	M+H	LPC	(22:4)	(22:4)	NA	NA	NA	572.371	C30 H55 O7 N1 P1	B	1.30495e+08	1.12156e+08	7.87126e+07	8.92843e+07	4.32907e+07	1.68393e+08	1.19624e+08	1.09441e+08	2.23495e+08	1.98171e+08	9.27243e+07	9.93989e+07	1.81477e+08	1.00581e+08	3.93466e+07	1.67792e+08	1.00605e+08	4.36753e+07	1.14785e+08	9.98679e+07	4.05819e+08	8.08189e+07	8.00547e+07	4.61603e+07	7.1782e+07	9.21727e+07	8.11098e+07	2.00766e+08	5.38788e+07	1.11799e+08	2.97916e+08	6.27441e+07	1.71753e+08	8.37225e+07	8.14078e+07
ESI(+)	1.34_522.355659366667	1.34	LPC(18:1)(rep)	LPC(18:1)	M+H	LPC	(18:1)	(18:1)	NA	NA	NA	522.355	C26 H53 O7 N1 P1	B	1.39706e+09	1.389e+09	6.03031e+08	1.57447e+09	6.63255e+08	1.0432e+09	8.8563e+08	6.08122e+08	1.4248e+09	7.81463e+08	1.2152e+09	1.24441e+09	1.01119e+09	8.55692e+08	4.27382e+08	1.51723e+09	7.35003e+08	3.44392e+08	6.32849e+08	5.60645e+08	1.64791e+09	6.52594e+08	7.27576e+08	5.46664e+08	3.67086e+08	7.58495e+08	4.37954e+08	1.44881e+09	5.97189e+08	1.34016e+09	2.09895e+09	6.318e+08	1.76428e+09	7.90098e+08	7.29766e+08
ESI(+)	1.37_478.329378266667	1.37	LPC(16:1p)	LPC(16:1p)	M+H	LPC	(16:1p)	(16:1p)	NA	NA	NA	478.329	C24 H49 O6 N1 P1	B	1.17812e+08	2.25146e+08	8.19573e+07	1.88123e+08	1.44806e+08	1.05833e+08	1.10443e+08	9.00186e+07	1.11753e+08	9.05634e+07	1.90907e+08	1.69938e+08	9.77629e+07	1.01034e+08	9.29768e+07	1.11998e+08	6.69212e+07	4.7414e+07	7.5381e+07	8.76128e+07	1.06986e+08	6.81809e+07	7.82502e+07	6.10534e+07	5.4853e+07	9.02719e+07	6.18516e+07	1.05435e+08	7.34636e+07	1.09936e+08	1.27163e+08	7.02077e+07	1.43139e+08	6.82285e+07	7.65593e+07
ESI(+)	1.37_496.339823	1.37	LPE(19:0)	LPE(19:0)	M+H	LPE	(19:0)	(19:0)	NA	NA	NA	496.34	C24 H51 O7 N1 P1	B	1.93684e+10	3.56568e+10	1.35877e+10	3.12299e+10	2.54783e+10	1.80918e+10	1.76024e+10	1.44391e+10	1.78969e+10	1.38934e+10	2.75958e+10	2.93505e+10	1.57262e+10	1.67655e+10	1.34085e+10	1.84904e+10	1.08959e+10	8.2157e+09	1.089e+10	1.24035e+10	1.66731e+10	1.06759e+10	1.2359e+10	9.97295e+09	8.53479e+09	1.44554e+10	1.05186e+10	1.67041e+10	1.17141e+10	1.72976e+10	2.05929e+10	1.12268e+10	2.05867e+10	9.90225e+09	1.08475e+10
ESI(+)	1.37_496.33982705	1.37	LPC(16:0)(rep)	LPC(16:0)	M+H	LPC	(16:0)	(16:0)	NA	NA	NA	496.34	C24 H51 O7 N1 P1	B	1.82712e+10	3.34374e+10	1.2862e+10	2.94828e+10	2.44828e+10	1.74678e+10	1.62011e+10	1.38287e+10	1.69216e+10	1.30537e+10	2.65985e+10	2.7684e+10	1.49036e+10	1.57324e+10	1.32626e+10	1.76453e+10	1.04055e+10	7.76683e+09	1.0161e+10	1.16e+10	1.57412e+10	1.01704e+10	1.14153e+10	9.89572e+09	8.52081e+09	1.38618e+10	9.84996e+09	1.61549e+10	1.10593e+10	1.62221e+10	2.04857e+10	1.0315e+10	1.95967e+10	9.33013e+09	1.01947e+10
ESI(+)	1.43_551.381922783333	1.43	phSM(d22:1)	phSM(d22:1)	M+H	phSM	(d22:1)	(d22:1)	NA	NA	NA	551.382	C27 H56 O7 N2 P1	C	3.036e+07	2.82809e+07	3.87972e+07	3.81844e+07	4.22034e+07	1.88415e+07	2.58863e+07	2.42457e+07	1.75512e+07	2.47226e+07	2.33588e+07	1.58092e+07	3.28416e+07	2.34263e+07	4.23181e+07	3.34362e+07	3.62148e+07	4.52059e+07	3.83916e+07	2.24439e+07	3.78508e+07	5.69577e+07	6.33744e+07	3.21573e+07	3.55943e+07	3.22848e+07	4.2855e+07	6.16406e+07	3.94567e+07	1.94245e+07	2.50302e+07	4.61063e+07	2.31833e+07	2.79497e+07	2.39742e+07
ESI(+)	1.44_548.371734666667	1.44	LPC(20:2)(rep)	LPC(20:2)	M+H	LPC	(20:2)	(20:2)	NA	NA	NA	548.371	C28 H55 O7 N1 P1	B	1.23585e+08	1.0396e+08	6.67085e+07	1.06726e+08	4.10554e+07	1.03821e+08	1.00951e+08	5.65684e+07	1.90996e+08	9.13555e+07	8.10796e+07	7.98125e+07	1.13328e+08	9.26305e+07	4.67004e+07	1.75715e+08	5.65209e+07	3.46483e+07	6.10421e+07	5.14131e+07	2.73914e+08	5.77962e+07	6.68107e+07	4.79204e+07	3.13881e+07	6.8831e+07	3.48226e+07	1.18051e+08	5.23984e+07	1.23223e+08	3.21224e+08	7.71568e+07	2.26307e+08	1.01247e+08	8.34653e+07
ESI(+)	1.45_454.292837766667	1.45	LPC(13:0)	LPC(13:0)	M+H	LPC	(13:0)	(13:0)	NA	NA	NA	454.293	C21 H45 O7 N1 P1	B	2.57567e+09	5.6339e+09	2.09026e+09	3.54042e+09	2.05324e+09	2.29687e+09	2.6936e+09	1.47573e+09	2.2207e+09	1.49963e+09	3.33736e+09	4.48807e+09	2.19821e+09	2.16926e+09	1.56046e+09	2.688e+09	1.40109e+09	5.95445e+08	9.96927e+08	1.45308e+09	1.76446e+09	1.00346e+09	1.36082e+09	1.02197e+09	7.50276e+08	1.32354e+09	6.97668e+08	2.20079e+09	1.51332e+09	2.18808e+09	2.67292e+09	1.11521e+09	2.80932e+09	1.12012e+09	1.45778e+09
ESI(+)	1.47_526.314192933333	1.47	LPS(18:0)(rep)	LPS(18:0)	M+H	LPS	(18:0)	(18:0)	NA	NA	NA	526.314	C24 H49 O9 N1 P1	B	1.67734e+08	2.41671e+08	1.18405e+08	3.32009e+08	3.0024e+08	1.70227e+08	1.21977e+08	1.65161e+08	9.06731e+07	7.32596e+07	2.15691e+08	1.81107e+08	6.9324e+07	6.94262e+07	6.29731e+07	8.68212e+07	5.88566e+07	6.23263e+07	5.00259e+07	7.95381e+07	7.14794e+07	4.1081e+07	6.60241e+07	6.50301e+07	6.48557e+07	4.121e+07	4.84731e+07	9.64156e+07	8.45856e+07	1.13424e+08	1.71597e+08	7.04827e+07	1.27439e+08	4.42977e+07	1.13212e+08
ESI(+)	1.47_598.38673025	1.47	LPC(24:5)	LPC(24:5)	M+H	LPC	(24:5)	(24:5)	NA	NA	NA	598.387	C32 H57 O7 N1 P1	B	1.16525e+07	3.76947e+06	4.04721e+06	2.02577e+06	806448	1.58251e+07	1.61073e+07	8.06215e+06	2.78088e+07	9.92095e+06	1.79342e+06	2.14421e+06	1.26426e+07	3.29772e+06	1.82663e+06	1.15507e+07	6.63981e+06	2.54645e+06	1.20501e+07	4.00854e+06	2.12036e+07	4.00809e+06	7.07195e+06	2.8867e+06	4.86944e+06	3.00691e+06	7.46841e+06	8.30801e+06	2.58376e+06	6.75356e+06	3.11564e+07	4.64106e+06	9.98067e+06	8.56404e+06	5.65848e+06
ESI(+)	1.48_504.34466705	1.48	LPC(18:2p)	LPC(18:2p)	M+H	LPC	(18:2p)	(18:2p)	NA	NA	NA	504.345	C26 H51 O6 N1 P1	B	2.56273e+07	2.21783e+07	1.08087e+07	1.7984e+07	1.17441e+07	2.29182e+07	1.77509e+07	1.66707e+07	3.18171e+07	1.60002e+07	2.17742e+07	2.30354e+07	2.29132e+07	1.00625e+07	6.98502e+06	2.23853e+07	8.19158e+06	3.00569e+06	1.01725e+07	5.48145e+06	2.21493e+07	6.44832e+06	1.07887e+07	8.08972e+06	5.4951e+06	4.84601e+06	8.28735e+06	1.19456e+07	7.18271e+06	7.3894e+06	2.06542e+07	1.30246e+07	3.74084e+07	1.23438e+07	1.2705e+07
ESI(+)	1.52_462.2979032	1.52	LPE(18:2p)	LPE(18:2p)	M+H	LPE	(18:2p)	(18:2p)	NA	NA	NA	462.298	C23 H45 O6 N1 P1	B	1.73147e+07	9.87441e+06	8.81416e+06	6.49583e+06	6.13532e+06	1.23336e+07	1.22502e+07	1.02489e+07	1.91746e+07	8.64759e+06	1.18403e+07	1.11648e+07	1.31157e+07	5.70791e+06	5.22185e+06	1.47535e+07	6.62244e+06	2.82888e+06	5.70506e+06	5.16031e+06	1.29805e+07	3.7457e+06	8.00959e+06	5.53721e+06	3.33987e+06	5.05125e+06	6.82307e+06	8.71845e+06	7.08108e+06	1.48907e+07	1.88036e+07	9.42857e+06	1.76787e+07	7.44424e+06	9.51074e+06
ESI(+)	1.52_480.308746533333	1.52	LPE(18:1)	LPE(18:1)	M+H	LPE	(18:1)	(18:1)	NA	NA	NA	480.308	C23 H47 O7 N1 P1	B	5.96867e+08	3.48948e+08	3.65356e+08	2.51964e+08	2.07798e+08	4.20681e+08	4.33019e+08	4.15768e+08	8.20761e+08	3.60837e+08	3.75819e+08	5.24378e+08	5.90418e+08	1.93121e+08	1.77779e+08	6.48917e+08	2.1615e+08	9.71651e+07	2.14175e+08	1.73974e+08	4.92196e+08	1.29172e+08	2.58406e+08	1.93267e+08	1.23901e+08	1.78225e+08	2.26988e+08	2.93772e+08	2.43964e+08	6.45402e+08	7.8843e+08	3.44677e+08	5.71806e+08	2.56055e+08	3.83828e+08
ESI(+)	1.52_480.308911583333	1.52	LPC(15:1)	LPC(15:1)	M+H	LPC	(15:1)	(15:1)	NA	NA	NA	480.308	C23 H47 O7 N1 P1	B	6.0093e+08	3.50393e+08	3.06503e+08	2.50032e+08	2.07006e+08	4.22983e+08	4.27667e+08	4.1832e+08	8.30742e+08	3.64017e+08	3.83427e+08	5.3287e+08	5.89727e+08	1.95081e+08	1.83192e+08	6.48587e+08	2.16757e+08	9.57959e+07	2.20403e+08	1.79151e+08	4.97521e+08	1.29621e+08	2.65039e+08	1.91005e+08	1.2302e+08	1.79457e+08	2.25076e+08	2.92264e+08	2.47094e+08	6.58904e+08	7.84902e+08	4.09824e+08	5.86874e+08	2.64025e+08	3.94204e+08
ESI(+)	1.54_480.344861066667	1.54	LPC(16:0p)	LPC(16:0p)	M+H	LPC	(16:0p)	(16:0p)	NA	NA	NA	480.345	C24 H51 O6 N1 P1	B	1.22778e+08	1.55912e+08	7.33306e+07	3.90387e+08	1.09741e+08	1.23815e+08	1.36551e+08	1.02941e+07	1.91961e+07	1.9735e+07	3.58523e+07	4.96672e+07	1.46068e+07	1.03432e+07	1.40551e+07	1.58216e+07	5.90301e+07	3.98196e+07	3.8273e+07	7.58972e+07	4.61963e+07	1.87718e+07	1.74836e+07	1.37239e+07	1.25067e+07	2.45365e+07	5.78594e+06	2.41049e+07	1.78019e+07	3.52991e+07	5.55004e+07	1.32848e+07	4.52405e+07	1.3246e+07	1.23678e+07
ESI(+)	1.61_482.36077595	1.61	LPC(16:0e)	LPC(16:0e)	M+H	LPC	(16:0e)	(16:0e)	NA	NA	NA	482.361	C24 H53 O6 N1 P1	B	1.803e+08	2.77225e+08	1.64472e+08	3.81884e+08	2.50898e+08	2.02861e+08	2.07107e+08	1.24166e+08	1.35857e+08	9.93893e+07	2.13415e+08	1.98465e+08	1.10012e+08	1.05389e+08	1.28999e+08	1.10926e+08	1.20099e+08	1.4457e+08	1.23438e+08	1.72324e+08	1.12674e+08	1.08931e+08	1.1233e+08	1.17607e+08	1.00285e+08	1.75202e+08	9.11918e+07	1.16309e+08	1.50461e+08	1.84905e+08	1.84654e+08	1.31398e+08	1.76842e+08	1.16579e+08	1.41451e+08
ESI(+)	1.62_506.324646116667	1.62	LPC(17:2)	LPC(17:2)	M+H	LPC	(17:2)	(17:2)	NA	NA	NA	506.324	C25 H49 O7 N1 P1	B	4.19819e+07	1.57697e+07	3.38184e+07	1.12756e+07	7.52613e+06	2.54716e+07	2.84547e+07	2.54226e+07	7.93429e+07	2.03335e+07	1.84114e+07	1.55413e+07	4.42886e+07	1.09972e+07	8.15445e+06	4.34137e+07	1.46492e+07	5.55057e+06	1.84965e+07	1.03564e+07	4.1728e+07	6.71409e+06	1.84042e+07	8.71235e+06	6.94192e+06	8.60305e+06	1.5971e+07	1.08421e+07	1.54422e+07	4.44607e+07	6.87208e+07	2.86529e+07	5.4608e+07	2.20936e+07	2.58351e+07
ESI(+)	1.64_468.308654616667	1.64	LPE(17:0)	LPE(17:0)	M+H	LPE	(17:0)	(17:0)	NA	NA	NA	468.308	C22 H47 O7 N1 P1	B	5.14347e+07	1.89342e+07	1.59941e+07	2.91271e+07	9.74021e+06	2.84437e+07	6.4269e+07	2.91685e+07	9.96415e+07	3.79849e+07	3.08738e+07	3.76482e+07	1.53269e+07	2.83546e+07	1.55071e+07	1.42981e+07	8.39557e+06	6.45285e+07	1.26783e+07	8.40642e+06	4.06274e+07	5.25384e+06	9.17233e+07	1.93378e+07	1.18832e+07	1.80632e+07	1.95628e+07	9.18794e+06	2.15514e+07	6.45956e+07	4.6695e+07	6.19189e+07	6.51788e+07	3.04311e+07	2.11494e+07
ESI(+)	1.66_574.386775483333	1.66	LPC(22:3)	LPC(22:3)	M+H	LPC	(22:3)	(22:3)	NA	NA	NA	574.387	C30 H57 O7 N1 P1	B	7.27399e+06	3.75606e+06	2.71755e+06	2.59369e+06	2.06114e+06	8.50402e+06	7.96504e+06	4.74173e+06	8.04941e+06	4.14736e+06	3.27494e+06	2.4209e+06	5.06272e+06	2.42636e+06	1.56394e+06	5.47173e+06	6.15132e+06	928423	3.08262e+06	1.80754e+06	8.14567e+06	1.0354e+06	2.22369e+06	1.58141e+06	1.65746e+06	2.00707e+06	3.04761e+06	3.94203e+06	1.15574e+06	4.06127e+06	1.26636e+07	3.09445e+06	6.78965e+06	4.5463e+06	3.85108e+06
ESI(+)	1.68_508.376561116667	1.68	LPC(18:0p)	LPC(18:0p)	M+H	LPC	(18:0p)	(18:0p)	NA	NA	NA	508.376	C26 H55 O6 N1 P1	B	2.39041e+08	2.70109e+08	2.11008e+08	3.14562e+08	2.31187e+08	2.44719e+08	2.21826e+08	2.30433e+08	2.62102e+08	1.57651e+08	2.91649e+08	2.42442e+08	1.52524e+08	1.16842e+08	1.7219e+08	1.45729e+08	1.43884e+08	1.17638e+08	1.34966e+08	1.14593e+08	1.74252e+08	8.70442e+07	1.08835e+08	1.20112e+08	1.16315e+08	1.6051e+08	1.11105e+08	1.1824e+08	1.19631e+08	2.34336e+08	2.36257e+08	1.963e+08	2.36909e+08	1.3869e+08	2.37068e+08
ESI(+)	1.69_536.371640516667	1.69	LPC(19:1)(rep)	LPC(19:1)	M+H	LPC	(19:1)	(19:1)	NA	NA	NA	536.371	C27 H55 O7 N1 P1	B	2.53427e+07	1.65715e+07	2.54264e+07	1.41144e+07	1.62049e+07	2.53405e+07	1.8302e+07	2.48869e+07	5.16217e+07	2.81374e+07	2.47768e+07	1.48263e+07	3.53449e+07	1.20378e+07	7.04322e+06	3.25394e+07	1.14021e+07	5.00696e+06	1.25839e+07	8.6091e+06	3.26839e+07	6.89083e+06	1.64323e+07	7.9511e+06	1.14939e+07	1.26977e+07	1.34481e+07	1.13829e+07	9.59384e+06	4.30622e+07	5.65619e+07	2.66749e+07	5.47495e+07	2.10203e+07	2.1364e+07
ESI(+)	1.71_510.355430583333	1.71	LdMePE(18:0)(rep)	LdMePE(18:0)	M+H	LdMePE	(18:0)	(18:0)	NA	NA	NA	510.355	C25 H53 O7 N1 P1	B	4.94694e+08	7.46745e+08	4.73624e+08	4.56481e+08	4.02038e+08	5.45313e+08	4.98047e+08	4.57348e+08	7.5263e+08	4.04692e+08	2.13831e+08	6.56683e+08	4.92055e+08	4.61686e+08	8.42802e+08	5.22165e+08	2.78678e+08	2.44468e+08	9.5108e+08	7.70058e+08	4.16039e+08	3.06358e+08	8.97007e+08	3.48758e+08	3.22515e+08	4.36896e+08	3.72334e+08	2.97074e+08	3.96444e+08	7.53342e+08	7.71647e+08	4.38503e+08	1.56866e+09	1.93791e+09	7.66108e+08
ESI(+)	1.72_440.3135681	1.72	LPE(16:0e)	LPE(16:0e)	M+H	LPE	(16:0e)	(16:0e)	NA	NA	NA	440.314	C21 H47 O6 N1 P1	B	1.29584e+07	2.56474e+07	7.45087e+06	1.37867e+07	7.53259e+06	1.04255e+07	1.32725e+07	4.84708e+06	1.05851e+07	5.07037e+06	9.91761e+06	1.62836e+07	6.26503e+06	6.0128e+06	6.13911e+06	1.12197e+07	6.39608e+06	6.45969e+06	5.31881e+06	7.1116e+06	8.86765e+06	7.15824e+06	6.01823e+06	7.48695e+06	3.49665e+06	1.13979e+07	3.82739e+06	7.91289e+06	1.11475e+07	1.29972e+07	1.69056e+07	7.47866e+06	1.67787e+07	7.68079e+06	1.13181e+07
ESI(+)	1.72_468.308476983333	1.72	LPC(14:0)(rep)(rep)	LPC(14:0)	M+H	LPC	(14:0)	(14:0)	NA	NA	NA	468.308	C22 H47 O7 N1 P1	B	1.76498e+08	1.80782e+08	1.34832e+08	1.19581e+08	7.75036e+07	1.27578e+08	1.54159e+08	1.038e+08	2.54656e+08	9.08589e+07	1.42654e+08	1.33876e+08	1.2576e+08	8.17517e+07	6.25399e+07	1.79731e+08	8.75857e+07	3.93861e+07	4.7437e+07	4.94655e+07	9.84854e+07	5.59668e+07	1.01969e+08	5.63287e+07	4.03283e+07	7.1093e+07	4.99171e+07	5.25153e+07	8.7515e+07	2.19433e+08	2.14804e+08	1.15885e+08	2.27381e+08	1.40297e+08	9.55027e+07
ESI(+)	1.79_494.3241913	1.79	LPC(16:1)(rep)(rep)	LPC(16:1)	M+H	LPC	(16:1)	(16:1)	NA	NA	NA	494.324	C24 H49 O7 N1 P1	B	7.82902e+06	4.60644e+06	6.46205e+06	2.72974e+06	2.10299e+06	5.52804e+06	5.58685e+06	5.15425e+06	1.24097e+07	4.45435e+06	4.92601e+06	4.39054e+06	8.99114e+06	2.96528e+06	2.04405e+06	6.01043e+06	3.12448e+06	1.19262e+06	3.07754e+06	1.62246e+06	7.69766e+06	1.49079e+06	2.81013e+06	2.21089e+06	1.22093e+06	1.82891e+06	2.81409e+06	3.16189e+06	3.41571e+06	7.48917e+06	7.08591e+06	5.77658e+06	9.30613e+06	4.32528e+06	4.24779e+06
ESI(+)	1.79_494.324215033333	1.79	LPE(19:1)	LPE(19:1)	M+H	LPE	(19:1)	(19:1)	NA	NA	NA	494.324	C24 H49 O7 N1 P1	B	7.63622e+06	4.43791e+06	6.54788e+06	3.08466e+06	2.36392e+06	4.94371e+06	5.7631e+06	5.69404e+06	1.24082e+07	4.69517e+06	4.69603e+06	4.8457e+06	7.04103e+06	3.38742e+06	2.09473e+06	5.89714e+06	3.56266e+06	1.1974e+06	2.82168e+06	1.96538e+06	7.70587e+06	1.6909e+06	3.86798e+06	2.47603e+06	1.64671e+06	2.03131e+06	2.59348e+06	2.83056e+06	3.43114e+06	8.46737e+06	1.07536e+07	6.25309e+06	9.258e+06	4.63802e+06	3.99581e+06
ESI(+)	1.79_534.391818533333	1.79	LPC(20:1p)	LPC(20:1p)	M+H	LPC	(20:1p)	(20:1p)	NA	NA	NA	534.392	C28 H57 O6 N1 P1	B	3.75804e+06	4.3571e+06	3.19362e+06	2.42304e+06	2.30487e+06	3.53355e+06	3.99258e+06	3.97497e+06	5.75044e+06	2.74547e+06	4.30111e+06	4.24642e+06	2.61081e+06	2.26191e+06	2.64901e+06	2.85058e+06	1.79654e+06	1.36763e+06	1.86217e+06	1.09513e+06	2.96449e+06	1.05439e+06	1.64591e+06	1.74566e+06	1.50443e+06	1.75041e+06	1.61439e+06	1.41683e+06	2.28723e+06	3.77089e+06	4.63372e+06	3.85147e+06	4.83175e+06	3.14636e+06	4.29307e+06
ESI(+)	1.84_600.40238625	1.84	LPC(24:4)	LPC(24:4)	M+H	LPC	(24:4)	(24:4)	NA	NA	NA	600.402	C32 H59 O7 N1 P1	B	1.58355e+06	859325	549941	317196	633105	1.68966e+06	1.62364e+06	822403	4.85548e+06	935589	669225	910770	1.66248e+06	587560	385479	2.05791e+06	742248	425454	1.37825e+06	512426	2.93946e+06	400192	1.32135e+06	418656	752773	689723	1.26033e+06	1.15526e+06	463729	1.38271e+06	6.74163e+06	1.15698e+06	2.03053e+06	1.06493e+06	729080
ESI(+)	1.95_506.36084525	1.95	LPC(18:1p)(rep)	LPC(18:1p)	M+H	LPC	(18:1p)	(18:1p)	NA	NA	NA	506.361	C26 H53 O6 N1 P1	B	1.23713e+08	2.13169e+08	1.10292e+08	1.7302e+08	1.63664e+08	1.29605e+08	1.32855e+08	1.00276e+08	1.34592e+08	8.13409e+07	1.6148e+08	1.48242e+08	9.73698e+07	9.82058e+07	1.04856e+08	1.21928e+08	8.79662e+07	7.77609e+07	8.32214e+07	8.55627e+07	9.47222e+07	7.77155e+07	1.02106e+08	7.91966e+07	6.89942e+07	9.29248e+07	6.65762e+07	8.80036e+07	8.97266e+07	1.3256e+08	1.54456e+08	9.32838e+07	1.38283e+08	8.45272e+07	9.50498e+07
ESI(+)	1.95_524.371351833333	1.95	LPC(18:0)(rep)	LPC(18:0)	M+H	LPC	(18:0)	(18:0)	NA	NA	NA	524.371	C26 H55 O7 N1 P1	B	2.06338e+10	3.17438e+10	1.52416e+10	2.96937e+10	2.52146e+10	2.09124e+10	2.21094e+10	1.75084e+10	2.20747e+10	1.37914e+10	2.72395e+10	2.66591e+10	1.61186e+10	1.69768e+10	1.70955e+10	2.05258e+10	1.38788e+10	1.30342e+10	1.33266e+10	1.38058e+10	1.69044e+10	1.26579e+10	1.73078e+10	1.31305e+10	1.22585e+10	1.66023e+10	1.22713e+10	1.60131e+10	1.67715e+10	2.25433e+10	2.54464e+10	1.6669e+10	2.37024e+10	1.40354e+10	1.64211e+10
ESI(+)	1.96_546.353518816667	1.96	LPC(20:3)(rep)(rep)	LPC(20:3)	M+H	LPC	(20:3)	(20:3)	NA	NA	NA	546.355	C28 H53 O7 N1 P1	B	3.00148e+09	3.64946e+09	3.00896e+09	2.37136e+09	2.23305e+09	2.24818e+09	3.04265e+09	1.67467e+09	2.75698e+09	2.40933e+09	2.2238e+09	2.75049e+09	2.68099e+09	2.5047e+09	2.23858e+09	3.00217e+09	2.05695e+09	1.75163e+09	2.14044e+09	1.65322e+09	2.67182e+09	2.03101e+09	2.25387e+09	1.86307e+09	1.83583e+09	2.20573e+09	1.74025e+09	2.44801e+09	2.13044e+09	1.93928e+09	3.45052e+09	2.24729e+09	2.86904e+09	1.93147e+09	1.99277e+09
ESI(+)	10.41_894.755432666667	10.41	TG(18:3/18:2/18:2)	TG(54:7)	M+NH4	TG	(18:3/18:2/18:2)	(18:3)	(18:2)	(18:2)	NA	894.755	C57 H100 O6 N1	A	6.53704e+07	7.66738e+07	6.85798e+07	8.3227e+07	7.89321e+07	4.6418e+07	5.92244e+07	4.68118e+07	5.39995e+07	6.68541e+07	7.24442e+07	6.01637e+07	7.27052e+07	4.37962e+07	7.6867e+07	7.53791e+07	6.29352e+07	6.80189e+07	6.81605e+07	4.71349e+07	7.07054e+07	9.88183e+07	1.06342e+08	5.42181e+07	4.5707e+07	6.08781e+07	8.95157e+07	9.55934e+07	6.95537e+07	4.34832e+07	5.9174e+07	7.46354e+07	6.05127e+07	5.06437e+07	4.64621e+07
ESI(+)	10.49_659.503415883333	10.49	Co(Q7)	Co(Q7)	M+H	Co	(Q7)	(Q7)	NA	NA	NA	659.503	C44 H67 O4	A	1.49118e+07	2.34529e+07	1.23493e+07	1.63362e+07	1.60449e+07	2.33816e+07	2.28988e+07	1.74639e+07	1.59991e+07	1.68565e+07	1.9892e+07	2.04584e+07	1.15991e+07	2.42117e+07	1.77833e+07	1.1979e+07	1.7494e+07	1.37998e+07	1.20202e+07	1.58179e+07	2.03668e+07	2.14978e+07	1.42623e+07	1.37204e+07	2.03332e+07	1.99013e+07	1.32684e+07	1.52736e+07	1.64454e+07	1.51793e+07	2.16545e+07	2.08706e+07	1.94924e+07	2.02739e+07	1.23415e+07
ESI(+)	10.49_727.566029333333	10.49	Co(Q8)	Co(Q8)	M+H	Co	(Q8)	(Q8)	NA	NA	NA	727.566	C49 H75 O4	A	1.6814e+07	2.57643e+07	1.39415e+07	1.76599e+07	1.78442e+07	2.38211e+07	2.44376e+07	1.78263e+07	1.64924e+07	1.64915e+07	2.28647e+07	2.06781e+07	1.45602e+07	2.26777e+07	1.97478e+07	1.43105e+07	2.03231e+07	1.45502e+07	1.27488e+07	1.75339e+07	2.07706e+07	2.55748e+07	1.58284e+07	1.51448e+07	2.11304e+07	2.21758e+07	1.40867e+07	1.87671e+07	1.80444e+07	1.65934e+07	2.4777e+07	2.26399e+07	2.07464e+07	2.37826e+07	1.37812e+07
ESI(+)	10.49_863.691951666667	10.49	Co(Q10)	Co(Q10)	M+H	Co	(Q10)	(Q10)	NA	NA	NA	863.691	C59 H91 O4	A	1.06451e+09	1.55767e+09	8.81707e+08	1.11409e+09	1.09629e+09	1.53792e+09	1.45706e+09	1.08382e+09	9.52919e+08	1.03132e+09	1.37028e+09	1.29558e+09	8.68859e+08	1.40022e+09	1.22875e+09	8.65193e+08	1.18015e+09	9.30755e+08	8.36248e+08	1.11161e+09	1.22928e+09	1.5063e+09	9.57776e+08	9.12001e+08	1.31061e+09	1.32153e+09	8.23623e+08	1.1293e+09	1.02711e+09	1.07657e+09	1.46857e+09	1.36132e+09	1.28947e+09	1.45678e+09	8.67928e+08
ESI(+)	10.49_880.7179131	10.49	Co(Q10)(rep)	Co(Q10)	M+NH4	Co	(Q10)	(Q10)	NA	NA	NA	880.718	C59 H94 O4 N1	A	1.1292e+09	1.68518e+09	9.48366e+08	1.18844e+09	1.20588e+09	1.64261e+09	1.49932e+09	1.1692e+09	1.00055e+09	1.0614e+09	1.33865e+09	1.37514e+09	9.46481e+08	1.52053e+09	1.20916e+09	8.83158e+08	1.25023e+09	9.75678e+08	8.48723e+08	1.10243e+09	1.30157e+09	1.5278e+09	9.37214e+08	9.17279e+08	1.35732e+09	1.40207e+09	9.06105e+08	1.15723e+09	1.06202e+09	1.08812e+09	1.5122e+09	1.45677e+09	1.27774e+09	1.49676e+09	8.85228e+08
ESI(+)	10.58_766.6919303	10.58	TG(16:0/10:0/18:1)	TG(44:1)	M+NH4	TG	(16:0/10:0/18:1)	(16:0)	(10:0)	(18:1)	NA	766.692	C47 H92 O6 N1	A	3.33013e+06	5.46427e+06	3.7817e+06	5.60872e+06	8.4528e+06	2.48415e+06	8.27315e+06	727165	902852	860436	1.04604e+06	1.25198e+06	982162	831357	1.27408e+06	1.31838e+06	2.75304e+06	2.77892e+06	1.97195e+06	2.93177e+06	2.25289e+06	2.24776e+06	2.45078e+06	1.56477e+06	1.21082e+06	1.45328e+06	451958	1.76974e+06	1.54185e+06	1.10984e+06	1.02953e+06	1.4602e+06	365593	1.13581e+06	827281
ESI(+)	10.58_792.70760045	10.58	TG(10:0/18:1/18:1)	TG(46:2)	M+NH4	TG	(10:0/18:1/18:1)	(10:0)	(18:1)	(18:1)	NA	792.708	C49 H94 O6 N1	A	6.20991e+06	7.30233e+06	8.72905e+06	9.53508e+06	2.44018e+07	4.42884e+06	1.54307e+07	956743	390458	784116	1.32826e+06	1.20988e+06	2.49926e+06	780535	1.91303e+06	1.37115e+06	4.87056e+06	5.20767e+06	2.08325e+06	5.39977e+06	2.15006e+06	1.53428e+06	1.3785e+06	1.81452e+06	3.10557e+06	1.12492e+06	1.89956e+06	1.25072e+06	1.39663e+06	2.34956e+06	2.05137e+06	1.23426e+06	1.68551e+06	1.79366e+06	905902
ESI(+)	10.64_844.7388892	10.64	TG(16:0/16:2/18:2)	TG(50:4)	M+NH4	TG	(16:0/16:2/18:2)	(16:0)	(16:2)	(18:2)	NA	844.739	C53 H98 O6 N1	A	5.68688e+06	9.12323e+06	6.35196e+06	1.25031e+07	1.65105e+07	4.49988e+06	1.35589e+07	1.38271e+06	1.50254e+06	1.40896e+06	1.82487e+06	2.09739e+06	2.10064e+06	1.08832e+06	2.07026e+06	1.79321e+06	4.76664e+06	5.20358e+06	3.02522e+06	4.44473e+06	3.63958e+06	3.63165e+06	4.0501e+06	1.6675e+06	2.3418e+06	2.38022e+06	1.89658e+06	2.58203e+06	2.45866e+06	1.4552e+06	2.11281e+06	2.54025e+06	1.72714e+06	1.77513e+06	1.33142e+06
ESI(+)	10.67_896.771179066667	10.67	TG(18:2/18:2/18:2)	TG(54:6)	M+NH4	TG	(18:2/18:2/18:2)	(18:2)	(18:2)	(18:2)	NA	896.77	C57 H102 O6 N1	A	2.59105e+08	3.13285e+08	1.94817e+08	3.17612e+08	2.74008e+08	1.6589e+08	1.95562e+08	1.78401e+08	1.96156e+08	1.52605e+08	1.91404e+08	1.79706e+08	2.17552e+08	1.45961e+08	2.47083e+08	2.38744e+08	2.11309e+08	3.77628e+08	2.24451e+08	1.69042e+08	2.64083e+08	3.28869e+08	4.48799e+08	1.95317e+08	2.23476e+08	1.97439e+08	2.65596e+08	3.47272e+08	2.23752e+08	1.75122e+08	2.19797e+08	2.36011e+08	2.1411e+08	1.59165e+08	1.36965e+08
ESI(+)	10.7_930.790844533333	10.7	TG(58:9p)	TG(58:9p)	M+NH4	TG	(58:9p)	(58:9p)	NA	NA	NA	930.791	C61 H104 O5 N1	C	5.28256e+06	2.11175e+07	8.45348e+06	4.11193e+06	2.87752e+06	3.24998e+06	5.39493e+06	1.11724e+06	1.81102e+06	1.76772e+06	3.68408e+06	6.77984e+06	1.02197e+07	3.16642e+06	7.0288e+06	9.0912e+06	1.00497e+07	1.28062e+07	9.87237e+06	1.25905e+07	9.56538e+06	1.00565e+07	1.54033e+07	8.82927e+06	1.04311e+07	1.80692e+07	2.69452e+06	9.71856e+06	2.61181e+07	4.68712e+06	2.66927e+06	5.08992e+06	2.50632e+06	6.69915e+06	1.27442e+06
ESI(+)	10.73_870.755401516667	10.73	TG(16:0/18:2/18:3)	TG(52:5)	M+NH4	TG	(16:0/18:2/18:3)	(16:0)	(18:2)	(18:3)	NA	870.755	C55 H100 O6 N1	A	5.14831e+07	6.53696e+07	3.99911e+07	4.8295e+07	1.00921e+08	3.47295e+07	6.5355e+07	2.51061e+07	3.11273e+07	3.18069e+07	3.33568e+07	2.90843e+07	3.66899e+07	2.93788e+07	3.80976e+07	4.10749e+07	4.35026e+07	5.38533e+07	3.36514e+07	3.38756e+07	3.92127e+07	5.51668e+07	6.60143e+07	3.37978e+07	3.7634e+07	3.61972e+07	4.84458e+07	5.81224e+07	3.56303e+07	2.64011e+07	3.05054e+07	4.19574e+07	2.96945e+07	2.40358e+07	2.5801e+07
ESI(+)	10.89_768.707606083333	10.89	TG(16:0/14:0/14:0)	TG(44:0)	M+NH4	TG	(16:0/14:0/14:0)	(16:0)	(14:0)	(14:0)	NA	768.708	C47 H94 O6 N1	A	5.64348e+06	1.15216e+07	7.88458e+06	1.22292e+07	5.70033e+07	4.91277e+06	9.50444e+06	4.80598e+06	4.9688e+06	4.38812e+06	7.21126e+06	1.12744e+07	7.56395e+06	4.55838e+06	8.01921e+06	7.3432e+06	9.09424e+06	1.06977e+07	7.0709e+06	5.9789e+06	7.26699e+06	9.16799e+06	1.16106e+07	6.32586e+06	6.6133e+06	6.57913e+06	7.82532e+06	9.40663e+06	8.71743e+06	4.84521e+06	6.07853e+06	7.53316e+06	5.46773e+06	5.36009e+06	4.49352e+06
ESI(+)	10.9_794.72326095	10.9	TG(18:1/14:0/14:0)	TG(46:1)	M+NH4	TG	(18:1/14:0/14:0)	(18:1)	(14:0)	(14:0)	NA	794.723	C49 H96 O6 N1	A	7.44465e+06	9.17296e+06	7.69592e+06	1.24139e+07	5.28672e+07	5.63747e+06	1.65819e+07	2.21702e+06	2.38305e+06	1.61229e+06	3.33222e+06	3.19893e+06	3.62609e+06	2.02096e+06	3.44273e+06	3.50925e+06	7.08414e+06	6.5828e+06	4.42264e+06	4.911e+06	4.44155e+06	4.21594e+06	4.90815e+06	2.74363e+06	3.17877e+06	3.29845e+06	3.9302e+06	4.05963e+06	3.39925e+06	2.80101e+06	2.44989e+06	3.9271e+06	2.31496e+06	2.27094e+06	1.83081e+06
ESI(+)	10.91_820.7390317	10.91	TG(16:0/14:0/18:2)	TG(48:2)	M+NH4	TG	(16:0/14:0/18:2)	(16:0)	(14:0)	(18:2)	NA	820.739	C51 H98 O6 N1	A	1.58374e+07	2.23075e+07	1.58944e+07	2.62596e+07	1.4989e+08	1.22177e+07	3.72039e+07	2.49328e+06	2.95473e+06	2.43787e+06	3.91959e+06	4.4307e+06	4.81261e+06	2.62347e+06	4.19767e+06	4.13314e+06	1.39475e+07	1.16951e+07	7.86439e+06	1.19858e+07	8.38068e+06	7.96603e+06	8.5073e+06	3.16385e+06	4.75718e+06	4.24774e+06	4.47808e+06	5.23247e+06	5.03931e+06	4.20395e+06	3.80362e+06	4.86513e+06	3.23788e+06	3.35497e+06	2.68749e+06
ESI(+)	10.91_846.754558816667	10.91	TG(16:0/16:0/18:3)	TG(50:3)	M+NH4	TG	(16:0/16:0/18:3)	(16:0)	(16:0)	(18:3)	NA	846.755	C53 H100 O6 N1	A	3.20727e+07	5.40037e+07	3.9115e+07	6.42807e+07	1.27572e+08	2.76223e+07	1.01374e+08	5.21569e+06	5.80226e+06	5.16869e+06	8.47967e+06	9.34657e+06	9.5091e+06	5.15391e+06	9.03744e+06	8.87062e+06	3.10495e+07	2.64246e+07	1.86297e+07	2.619e+07	1.91112e+07	1.45791e+07	1.64716e+07	7.89049e+06	9.8274e+06	7.98277e+06	8.59157e+06	1.04257e+07	9.34777e+06	8.18843e+06	7.50422e+06	1.03773e+07	6.19317e+06	7.96663e+06	4.80765e+06
ESI(+)	10.94_898.786621433333	10.94	TG(18:1/18:2/18:2)	TG(54:5)	M+NH4	TG	(18:1/18:2/18:2)	(18:1)	(18:2)	(18:2)	NA	898.786	C57 H104 O6 N1	A	3.46064e+08	3.74034e+08	3.29796e+08	4.44086e+08	3.52717e+08	2.47633e+08	3.63396e+08	2.03902e+08	2.69499e+08	2.36697e+08	2.48645e+08	2.4234e+08	2.74168e+08	1.96247e+08	3.41813e+08	2.89327e+08	2.77568e+08	3.94186e+08	2.8822e+08	2.18218e+08	4.15938e+08	4.61672e+08	4.34735e+08	2.14448e+08	2.8905e+08	2.19861e+08	3.64461e+08	5.0036e+08	2.93567e+08	1.89605e+08	2.86606e+08	3.5719e+08	2.63604e+08	2.33999e+08	1.98627e+08
ESI(+)	10.95_872.770992983333	10.95	TG(16:1/18:1/18:2)	TG(52:4)	M+NH4	TG	(16:1/18:1/18:2)	(16:1)	(18:1)	(18:2)	NA	872.77	C55 H102 O6 N1	A	2.74561e+08	3.29424e+08	2.98675e+08	3.24557e+08	9.02313e+08	2.29658e+08	3.94137e+08	1.398e+08	1.54922e+08	1.4485e+08	1.71716e+08	1.32348e+08	1.95499e+08	1.36035e+08	2.223e+08	2.22513e+08	2.36221e+08	3.23983e+08	2.40367e+08	1.77716e+08	2.46467e+08	2.79293e+08	3.69169e+08	1.70933e+08	1.55548e+08	1.35358e+08	2.34542e+08	2.71966e+08	1.62041e+08	1.48739e+08	1.754e+08	2.29327e+08	1.87275e+08	1.59364e+08	1.42483e+08
ESI(+)	11.05_782.723230433333	11.05	TG(15:0/14:0/16:0)	TG(45:0)	M+NH4	TG	(15:0/14:0/16:0)	(15:0)	(14:0)	(16:0)	NA	782.723	C48 H96 O6 N1	A	7.16311e+06	1.04902e+07	6.9058e+06	8.88554e+06	1.61172e+07	6.04153e+06	6.64913e+06	5.72493e+06	5.50804e+06	5.38339e+06	6.20422e+06	7.91899e+06	8.35116e+06	5.31569e+06	7.61275e+06	8.43186e+06	8.40108e+06	1.31107e+07	7.17267e+06	4.71499e+06	8.10738e+06	1.08807e+07	1.28511e+07	5.5498e+06	7.62494e+06	7.16988e+06	9.79927e+06	1.28186e+07	7.95645e+06	4.75281e+06	7.84072e+06	8.99927e+06	7.83764e+06	5.51039e+06	6.20847e+06
ESI(+)	11.07_860.770194983333	11.07	TG(16:0/17:1/18:2)	TG(51:3)	M+NH4	TG	(16:0/17:1/18:2)	(16:0)	(17:1)	(18:2)	NA	860.77	C54 H102 O6 N1	A	4.98293e+06	7.74236e+06	5.85507e+06	8.54911e+06	2.32332e+07	3.1294e+06	1.08891e+07	1.84376e+06	2.22254e+06	1.71361e+06	2.37346e+06	2.44052e+06	2.95542e+06	1.59749e+06	2.777e+06	2.66205e+06	4.8121e+06	5.46377e+06	2.65315e+06	3.78647e+06	3.51294e+06	3.33171e+06	4.1618e+06	2.1564e+06	2.6011e+06	2.38663e+06	2.68645e+06	3.97086e+06	2.84005e+06	2.09736e+06	2.73278e+06	2.72732e+06	2.26843e+06	2.23057e+06	1.73766e+06
ESI(+)	11.07_886.785843533333	11.07	TG(18:1/17:1/18:2)	TG(53:4)	M+NH4	TG	(18:1/17:1/18:2)	(18:1)	(17:1)	(18:2)	NA	886.786	C56 H104 O6 N1	A	4.24706e+06	7.54129e+06	4.74754e+06	8.42853e+06	1.35362e+07	3.68931e+06	1.29712e+07	1.25358e+06	1.78164e+06	953798	1.75831e+06	1.86608e+06	2.62957e+06	1.21012e+06	2.13175e+06	2.03259e+06	3.94683e+06	3.7721e+06	3.20529e+06	4.4562e+06	3.5904e+06	2.54196e+06	3.8647e+06	1.87517e+06	2.11653e+06	2.40351e+06	2.30961e+06	2.12065e+06	3.04303e+06	1.86985e+06	2.10593e+06	2.24502e+06	1.70667e+06	1.92009e+06	1.37089e+06
ESI(+)	11.07_922.785848653846	11.07	TG(18:1/18:2/20:4)	TG(56:7)	M+NH4	TG	(18:1/18:2/20:4)	(18:1)	(18:2)	(20:4)	NA	922.786	C59 H104 O6 N1	A	4.21374e+06	1.64381e+06	5.39797e+06	1.26518e+06	5.04462e+07	1.69916e+06	642913	96617.7	120641	639224	509555	213820	3.31435e+06	284083	794776	1.04038e+06	457747	1.47497e+07	1.6877e+06	1.34646e+06	466063	586287	2.20208e+06	421030	3.50321e+06	3.43133e+06	2.47523e+06	1.02398e+07	305165	959198	7.11533e+06	1.373e+07	1.86079e+06	1.57217e+06	1.17187e+06
ESI(+)	11.09_834.7545373	11.09	TG(15:0/16:0/18:2)	TG(49:2)	M+NH4	TG	(15:0/16:0/18:2)	(15:0)	(16:0)	(18:2)	NA	834.755	C52 H100 O6 N1	A	3.71045e+06	1.09818e+06	1.6099e+06	7.80706e+06	1.59864e+07	2.08089e+06	1.43551e+07	1.09546e+07	4.32261e+06	2.00544e+07	4.01898e+06	4.01763e+06	877510	3.05314e+06	4.73764e+06	7.07222e+06	1.41258e+06	2.09689e+07	3.17033e+06	3.85692e+06	5.70086e+06	1.07535e+06	2.71936e+07	6.06028e+06	4.88158e+07	3.37389e+06	1.18901e+07	3.52251e+06	7.35786e+06	1.38677e+07	1.89438e+06	7.21254e+07	1.63375e+06	2.86106e+07	1.67135e+06
ESI(+)	11.19_822.754871916667	11.19	TG(16:0/16:0/16:1)	TG(48:1)	M+NH4	TG	(16:0/16:0/16:1)	(16:0)	(16:0)	(16:1)	NA	822.755	C51 H100 O6 N1	A	3.35255e+07	6.9527e+07	4.00317e+07	8.78512e+07	3.44004e+08	3.49556e+07	8.33028e+07	6.5519e+06	6.05642e+06	5.27462e+06	1.05894e+07	1.42273e+07	1.06218e+07	5.68826e+06	1.11817e+07	1.02602e+07	2.92986e+07	2.96083e+07	2.08671e+07	3.08522e+07	2.08088e+07	1.63259e+07	1.93605e+07	8.90349e+06	9.87683e+06	1.10213e+07	8.6555e+06	1.2756e+07	1.50331e+07	9.21692e+06	8.0926e+06	1.03801e+07	7.15347e+06	9.67304e+06	4.76081e+06
ESI(+)	11.2_796.739656483333	11.2	TG(16:0/14:0/16:0)	TG(46:0)	M+NH4	TG	(16:0/14:0/16:0)	(16:0)	(14:0)	(16:0)	NA	796.739	C49 H98 O6 N1	A	2.47214e+07	6.09458e+07	2.33412e+07	7.86546e+07	2.63577e+08	2.10602e+07	2.75715e+07	1.68197e+07	1.56712e+07	1.51091e+07	3.24748e+07	8.59826e+07	1.8063e+07	1.443e+07	2.97458e+07	2.31039e+07	2.51687e+07	3.46443e+07	2.44779e+07	1.68833e+07	2.53276e+07	2.91109e+07	3.77426e+07	1.58605e+07	2.07241e+07	1.89759e+07	2.43063e+07	3.64675e+07	2.75258e+07	1.76007e+07	1.85865e+07	2.57176e+07	1.75999e+07	1.98746e+07	1.65105e+07
ESI(+)	11.21_848.770747866667	11.21	TG(16:0/16:0/18:2)	TG(50:2)	M+NH4	TG	(16:0/16:0/18:2)	(16:0)	(16:0)	(18:2)	NA	848.77	C53 H102 O6 N1	A	1.76993e+08	3.23643e+08	2.14854e+08	4.14624e+08	1.59375e+09	1.65665e+08	4.58204e+08	3.04924e+07	2.70337e+07	3.80513e+07	5.5062e+07	6.64047e+07	5.53262e+07	3.34093e+07	6.0327e+07	4.87502e+07	1.48967e+08	1.45752e+08	1.09148e+08	1.43825e+08	1.03723e+08	8.45159e+07	8.02388e+07	4.2737e+07	4.9747e+07	3.9235e+07	4.91919e+07	5.7095e+07	6.33016e+07	3.27681e+07	4.03791e+07	5.84727e+07	3.48847e+07	4.57132e+07	3.15269e+07
ESI(+)	11.21_874.78645625	11.21	TG(16:0/18:1/18:2)	TG(52:3)	M+NH4	TG	(16:0/18:1/18:2)	(16:0)	(18:1)	(18:2)	NA	874.786	C55 H104 O6 N1	A	5.8488e+08	8.43235e+08	6.51611e+08	1.07732e+09	2.00146e+09	4.45999e+08	1.46223e+09	1.18408e+08	1.00429e+08	1.54046e+08	1.89108e+08	1.8137e+08	1.98629e+08	1.32974e+08	2.55594e+08	2.05312e+08	4.22507e+08	4.70383e+08	3.77923e+08	4.38979e+08	3.10046e+08	3.14649e+08	3.55811e+08	1.33909e+08	1.87198e+08	1.33293e+08	1.83495e+08	2.858e+08	2.16277e+08	1.24441e+08	1.87325e+08	2.3747e+08	1.8399e+08	1.81225e+08	1.08946e+08
ESI(+)	11.21_900.8022004	11.21	TG(18:1/18:1/18:2)	TG(54:4)	M+NH4	TG	(18:1/18:1/18:2)	(18:1)	(18:1)	(18:2)	NA	900.801	C57 H106 O6 N1	A	4.14587e+08	5.07126e+08	4.26133e+08	6.43323e+08	4.13055e+08	3.27314e+08	7.432e+08	1.81731e+08	1.85368e+08	1.77525e+08	2.92563e+08	2.47198e+08	2.67474e+08	1.77737e+08	2.76875e+08	3.02253e+08	3.38522e+08	3.77878e+08	3.71216e+08	2.88721e+08	3.1853e+08	3.89772e+08	4.03058e+08	2.35582e+08	2.00563e+08	1.55412e+08	2.57142e+08	3.74086e+08	3.01494e+08	2.27597e+08	1.96691e+08	2.46723e+08	2.25178e+08	2.50365e+08	1.71209e+08
ESI(+)	11.21_924.801601866667	11.21	TG(18:1/18:1/20:4)	TG(56:6)	M+NH4	TG	(18:1/18:1/20:4)	(18:1)	(18:1)	(20:4)	NA	924.801	C59 H106 O6 N1	A	2.11403e+07	3.4347e+07	1.80013e+07	5.24111e+07	3.59715e+07	2.18951e+07	4.98214e+07	1.17876e+07	1.33177e+07	4.1566e+06	1.23449e+07	1.15144e+07	8.921e+06	1.36756e+07	1.67012e+07	1.20381e+07	1.47128e+07	2.29377e+07	1.33403e+07	1.20555e+07	1.33129e+07	1.34858e+07	2.47507e+07	1.17269e+07	9.58101e+06	6.50036e+06	9.56938e+06	1.10206e+07	1.63049e+07	1.65774e+06	9.26663e+06	1.40284e+07	7.48266e+06	1.024e+07	9.18034e+06
ESI(+)	11.34_810.75488695	11.34	TG(15:0/16:0/16:0)	TG(47:0)	M+NH4	TG	(15:0/16:0/16:0)	(15:0)	(16:0)	(16:0)	NA	810.755	C50 H100 O6 N1	A	1.46542e+07	2.05661e+07	1.5444e+07	2.14008e+07	3.13684e+07	1.15076e+07	1.41609e+07	9.00357e+06	1.07279e+07	9.19758e+06	1.4432e+07	2.43334e+07	1.28093e+07	1.00579e+07	2.31783e+07	1.35369e+07	1.1926e+07	3.50465e+07	1.40459e+07	8.99294e+06	1.57449e+07	2.00068e+07	2.4312e+07	1.09141e+07	1.23531e+07	1.31556e+07	1.43564e+07	2.00028e+07	1.18678e+07	7.78896e+06	1.21605e+07	1.41243e+07	1.41134e+07	1.24007e+07	1.06975e+07
ESI(+)	11.34_836.770179466667	11.34	TG(16:0/16:0/17:1)	TG(49:1)	M+NH4	TG	(16:0/16:0/17:1)	(16:0)	(16:0)	(17:1)	NA	836.77	C52 H102 O6 N1	A	4.69021e+06	7.84518e+06	4.64936e+06	6.88291e+06	3.60049e+07	3.75624e+06	5.97088e+06	2.75778e+06	3.40982e+06	2.47854e+06	3.20606e+06	3.90017e+06	3.96401e+06	3.26609e+06	4.00239e+06	4.03824e+06	3.93005e+06	5.30082e+06	3.99165e+06	2.9176e+06	5.179e+06	4.69705e+06	6.6087e+06	3.38075e+06	3.9694e+06	3.01026e+06	5.97965e+06	4.92722e+06	4.50086e+06	2.81175e+06	3.21843e+06	4.24937e+06	3.02869e+06	3.10827e+06	2.35481e+06
ESI(+)	11.34_862.785976233333	11.34	TG(16:0/17:1/18:1)	TG(51:2)	M+NH4	TG	(16:0/17:1/18:1)	(16:0)	(17:1)	(18:1)	NA	862.786	C54 H104 O6 N1	A	1.26418e+07	2.09278e+07	1.45708e+07	2.07532e+07	7.77507e+07	1.13303e+07	3.0558e+07	3.00581e+06	3.04796e+06	2.58203e+06	4.23364e+06	5.37175e+06	4.56932e+06	2.69329e+06	4.94339e+06	4.47534e+06	1.08611e+07	1.28287e+07	7.1205e+06	9.14036e+06	7.79969e+06	7.67559e+06	9.19954e+06	3.3432e+06	5.2988e+06	4.75663e+06	3.98687e+06	6.40906e+06	5.69461e+06	3.4852e+06	3.97933e+06	4.83899e+06	3.55646e+06	3.7221e+06	2.76357e+06
ESI(+)	11.34_888.801606066667	11.34	TG(18:1/17:1/18:1)	TG(53:3)	M+NH4	TG	(18:1/17:1/18:1)	(18:1)	(17:1)	(18:1)	NA	888.801	C56 H106 O6 N1	A	1.34942e+07	2.2195e+07	1.6266e+07	2.37641e+07	3.20856e+07	1.03204e+07	3.27638e+07	2.77112e+06	3.02744e+06	3.06141e+06	4.64841e+06	4.2246e+06	4.28097e+06	2.04167e+06	4.15719e+06	3.97884e+06	9.73255e+06	1.15978e+07	7.90434e+06	9.32646e+06	8.4569e+06	7.74357e+06	7.99827e+06	3.125e+06	4.86822e+06	4.34238e+06	2.99681e+06	5.83672e+06	4.76822e+06	3.85805e+06	3.2163e+06	5.07907e+06	4.08153e+06	3.98118e+06	2.90191e+06
ESI(+)	11.46_902.81763835	11.46	TG(18:1/18:1/18:1)	TG(54:3)	M+NH4	TG	(18:1/18:1/18:1)	(18:1)	(18:1)	(18:1)	NA	902.817	C57 H108 O6 N1	A	6.3713e+08	8.62271e+08	6.81507e+08	1.04423e+09	6.92418e+08	4.80304e+08	1.23993e+09	2.15864e+08	2.47615e+08	1.71124e+08	2.38023e+08	2.71767e+08	3.08079e+08	2.28723e+08	3.61764e+08	3.24378e+08	4.65895e+08	6.28749e+08	4.21699e+08	4.45349e+08	4.6406e+08	3.68995e+08	5.3133e+08	2.25875e+08	2.80846e+08	3.15419e+08	3.28197e+08	3.88805e+08	3.35059e+08	2.09959e+08	2.86597e+08	3.0811e+08	2.66677e+08	2.28574e+08	1.91565e+08
ESI(+)	11.46_928.832854116667	11.46	TG(18:1/18:1/20:2)	TG(56:4)	M+NH4	TG	(18:1/18:1/20:2)	(18:1)	(18:1)	(20:2)	NA	928.833	C59 H110 O6 N1	A	3.11973e+07	4.16132e+07	3.98866e+07	6.8947e+07	4.52879e+07	2.60041e+07	4.61491e+07	1.23442e+07	1.46746e+07	1.06993e+07	1.78789e+07	2.02012e+07	1.52768e+07	1.11934e+07	4.10169e+07	1.52741e+07	2.6523e+07	2.65498e+07	3.918e+07	3.7031e+07	3.40659e+07	2.49738e+07	3.95931e+07	1.62779e+07	1.08934e+07	1.50156e+07	2.93112e+07	2.38618e+07	2.23497e+07	1.51187e+07	1.40717e+07	1.38713e+07	2.31276e+07	1.53525e+07	1.2102e+07
ESI(+)	11.48_850.78634625	11.48	TG(16:0/16:0/18:1)	TG(50:1)	M+NH4	TG	(16:0/16:0/18:1)	(16:0)	(16:0)	(18:1)	NA	850.786	C53 H104 O6 N1	A	2.78521e+08	5.02348e+08	2.99222e+08	6.26414e+08	1.6001e+09	2.94806e+08	6.09975e+08	4.93855e+07	4.75249e+07	3.46603e+07	8.1026e+07	1.23402e+08	7.58193e+07	4.23344e+07	7.55526e+07	7.52163e+07	2.12253e+08	2.19398e+08	1.40261e+08	2.04721e+08	1.67168e+08	1.23722e+08	1.37787e+08	5.15664e+07	7.66307e+07	7.73117e+07	6.5205e+07	6.97291e+07	1.0485e+08	5.84157e+07	5.84898e+07	7.49765e+07	5.23064e+07	6.62846e+07	3.98358e+07
ESI(+)	11.48_876.801875933333	11.48	TG(18:0/16:0/18:2)	TG(52:2)	M+NH4	TG	(18:0/16:0/18:2)	(18:0)	(16:0)	(18:2)	NA	876.801	C55 H106 O6 N1	A	9.20236e+08	1.37322e+09	1.02957e+09	1.74308e+09	1.58822e+09	7.67976e+08	2.25253e+09	9.53136e+07	1.43901e+08	1.141e+08	1.19639e+07	1.10602e+07	2.04021e+08	1.20033e+08	2.1244e+08	2.26863e+08	6.09335e+08	6.59379e+08	4.35946e+08	6.50606e+08	4.75281e+08	1.4464e+07	2.16249e+07	1.46095e+08	1.72982e+08	1.76432e+08	1.65826e+08	2.0535e+08	2.39624e+08	1.57864e+08	1.53669e+08	2.03748e+08	1.62026e+08	1.54798e+08	1.0546e+08
ESI(+)	11.49_824.7711311	11.49	TG(16:0/16:0/16:0)	TG(48:0)	M+NH4	TG	(16:0/16:0/16:0)	(16:0)	(16:0)	(16:0)	NA	824.77	C51 H102 O6 N1	A	1.6644e+08	3.76712e+08	1.49203e+08	4.17845e+08	8.35619e+08	1.61152e+08	1.53347e+08	1.15491e+08	1.18809e+08	1.05762e+08	1.99254e+08	3.46831e+08	1.51262e+08	1.09175e+08	1.77946e+08	1.4971e+08	1.649e+08	2.41433e+08	1.57177e+08	1.21381e+08	1.74704e+08	1.9706e+08	2.60893e+08	1.17157e+08	1.33778e+08	1.50326e+08	1.81302e+08	2.30329e+08	1.75907e+08	1.0808e+08	1.36484e+08	1.55362e+08	1.41958e+08	1.24915e+08	1.0148e+08
ESI(+)	11.56_968.77092795	11.56	TG(20:4/20:4/20:4)	TG(60:12)	M+NH4	TG	(20:4/20:4/20:4)	(20:4)	(20:4)	(20:4)	NA	968.77	C63 H102 O6 N1	A	5.295e+07	1.09487e+08	5.72145e+07	9.67135e+07	9.42094e+07	7.43164e+07	5.11054e+07	4.52126e+07	4.5002e+07	4.67645e+07	5.30705e+07	7.26616e+07	6.87578e+07	5.83215e+07	6.80807e+07	7.45743e+07	5.79407e+07	9.08973e+07	7.03781e+07	5.63305e+07	6.68987e+07	8.25617e+07	1.41633e+08	7.10981e+07	7.44634e+07	5.62855e+07	8.36826e+07	1.06589e+08	6.12916e+07	4.47175e+07	5.78508e+07	6.59237e+07	5.29968e+07	4.53403e+07	6.28778e+07
ESI(+)	11.61_890.81727285	11.61	TG(17:0/18:1/18:1)	TG(53:2)	M+NH4	TG	(17:0/18:1/18:1)	(17:0)	(18:1)	(18:1)	NA	890.817	C56 H108 O6 N1	A	1.35462e+07	1.76524e+07	1.77736e+07	3.06586e+07	3.99393e+07	1.19641e+07	3.05497e+07	3.32355e+06	3.28443e+06	2.73438e+06	4.7597e+06	4.61461e+06	4.43236e+06	2.66414e+06	3.80269e+06	5.36875e+06	1.20416e+07	1.01196e+07	7.16592e+06	8.92249e+06	7.56323e+06	7.46462e+06	7.5715e+06	3.49168e+06	4.27518e+06	4.22127e+06	5.16089e+06	6.3086e+06	5.03304e+06	3.37847e+06	3.91497e+06	3.30599e+06	3.02286e+06	4.19814e+06	2.83322e+06
ESI(+)	11.62_838.785905966667	11.62	TG(16:0/16:0/17:0)	TG(49:0)	M+NH4	TG	(16:0/16:0/17:0)	(16:0)	(16:0)	(17:0)	NA	838.786	C52 H104 O6 N1	A	8.78773e+06	2.04788e+07	1.12323e+07	2.25082e+07	2.88736e+07	8.25971e+06	9.28667e+06	7.34007e+06	6.83862e+06	7.0296e+06	1.4178e+07	1.74369e+07	8.35752e+06	5.7818e+06	1.06622e+07	1.37322e+07	1.23656e+07	1.48364e+07	9.46791e+06	7.92682e+06	1.18856e+07	1.39048e+07	1.60174e+07	7.64323e+06	1.02542e+07	9.31033e+06	1.07878e+07	2.09898e+07	9.1957e+06	1.15134e+07	1.07742e+07	1.23255e+07	1.05961e+07	9.49654e+06	6.07503e+06
ESI(+)	11.62_864.801601033333	11.62	TG(16:0/17:0/18:1)	TG(51:1)	M+NH4	TG	(16:0/17:0/18:1)	(16:0)	(17:0)	(18:1)	NA	864.801	C54 H106 O6 N1	A	9.44486e+06	1.43941e+07	1.33303e+07	1.82351e+07	4.38552e+07	9.31669e+06	2.10176e+07	3.11165e+06	2.45698e+06	2.42682e+06	4.09451e+06	5.79337e+06	4.61583e+06	2.6744e+06	4.57888e+06	4.82063e+06	1.05878e+07	1.11658e+07	6.23434e+06	6.21851e+06	6.86444e+06	6.87094e+06	7.78787e+06	3.46632e+06	4.86557e+06	4.82257e+06	4.08253e+06	5.89945e+06	6.88664e+06	3.6652e+06	3.7253e+06	4.44218e+06	2.50417e+06	3.8573e+06	2.75617e+06
ESI(+)	11.71_930.848892866667	11.71	TG(20:0/18:1/18:2)	TG(56:3)	M+NH4	TG	(20:0/18:1/18:2)	(20:0)	(18:1)	(18:2)	NA	930.848	C59 H112 O6 N1	A	3.3369e+07	5.03258e+07	4.72288e+07	6.53088e+07	4.79624e+07	3.07842e+07	7.49074e+07	1.52268e+07	1.69444e+07	1.48038e+07	1.82028e+07	1.68734e+07	2.70971e+07	1.37165e+07	2.12919e+07	2.36024e+07	2.86303e+07	5.44543e+07	2.44387e+07	2.45334e+07	3.09082e+07	3.72781e+07	4.90221e+07	2.0944e+07	2.24101e+07	2.30162e+07	2.57003e+07	4.04111e+07	2.40675e+07	1.66546e+07	2.12749e+07	2.49247e+07	1.75766e+07	1.85487e+07	1.29429e+07
ESI(+)	11.74_904.833440516667	11.74	TG(18:0/18:1/18:1)	TG(54:2)	M+NH4	TG	(18:0/18:1/18:1)	(18:0)	(18:1)	(18:1)	NA	904.833	C57 H110 O6 N1	A	2.65425e+08	3.95738e+08	3.33617e+08	4.90368e+08	3.01902e+08	2.15058e+08	6.06784e+08	4.99885e+07	7.04529e+07	5.74347e+07	1.07637e+08	8.39436e+07	8.83828e+07	6.30553e+07	8.40854e+07	9.09151e+07	2.10434e+08	2.34498e+08	1.50671e+08	1.75085e+08	1.61806e+08	1.51918e+08	1.55415e+08	6.79324e+07	7.53776e+07	9.03089e+07	1.02115e+08	1.13994e+08	9.95434e+07	6.85769e+07	6.22097e+07	8.03254e+07	6.88715e+07	7.63011e+07	5.52437e+07
ESI(+)	11.75_878.817783466667	11.75	TG(18:0/16:0/18:1)	TG(52:1)	M+NH4	TG	(18:0/16:0/18:1)	(18:0)	(16:0)	(18:1)	NA	878.817	C55 H108 O6 N1	A	6.02185e+08	1.06547e+09	7.82178e+08	1.26105e+09	7.47027e+08	5.32686e+08	1.53306e+09	5.67878e+07	5.41934e+07	5.16778e+07	1.13175e+08	1.30506e+08	1.26122e+08	5.42916e+07	1.14897e+08	1.3853e+08	4.59927e+08	4.42118e+08	2.90664e+08	4.10998e+08	3.04166e+08	2.02646e+08	2.76392e+08	1.08658e+08	1.56193e+08	1.95742e+08	7.50118e+07	1.51081e+08	2.55554e+08	1.02517e+08	7.01364e+07	1.30588e+08	7.38082e+07	1.17646e+08	4.70979e+07
ESI(+)	11.76_852.802013466667	11.76	TG(18:0/16:0/16:0)	TG(50:0)	M+NH4	TG	(18:0/16:0/16:0)	(18:0)	(16:0)	(16:0)	NA	852.801	C53 H106 O6 N1	A	3.27803e+08	5.28737e+08	3.45887e+08	5.68083e+08	5.10985e+08	2.46068e+08	3.41078e+08	2.01809e+08	1.87032e+08	1.92547e+08	3.43165e+08	3.73825e+08	2.70344e+08	1.95326e+08	3.34864e+08	2.91015e+08	3.11148e+08	5.03921e+08	3.43245e+08	2.11693e+08	3.08185e+08	4.05417e+08	5.25528e+08	2.61264e+08	2.81694e+08	3.33158e+08	3.73825e+08	5.01101e+08	3.38076e+08	2.24059e+08	2.53966e+08	3.37117e+08	2.81306e+08	2.3898e+08	2.04578e+08
ESI(+)	11.76_894.848426483333	11.76	TG(53:0)	TG(53:0)	M+NH4	TG	(53:0)	(53:0)	NA	NA	NA	894.848	C56 H112 O6 N1	C	1.51278e+07	2.24993e+07	1.40098e+07	2.3068e+07	2.13824e+07	1.10167e+07	1.40569e+07	9.60887e+06	9.63954e+06	9.77309e+06	1.52655e+07	1.73034e+07	1.32138e+07	9.84527e+06	1.57412e+07	1.46285e+07	1.42894e+07	2.36371e+07	1.64762e+07	9.41433e+06	1.45816e+07	1.86624e+07	2.50751e+07	1.2872e+07	1.37949e+07	1.6005e+07	1.82877e+07	2.49834e+07	1.52825e+07	1.05475e+07	1.23436e+07	1.72014e+07	1.42128e+07	1.13459e+07	1.00824e+07
ESI(+)	11.88_866.817133866667	11.88	TG(18:0/16:0/17:0)	TG(51:0)	M+NH4	TG	(18:0/16:0/17:0)	(18:0)	(16:0)	(17:0)	NA	866.817	C54 H108 O6 N1	A	8.31189e+06	1.47596e+07	7.67463e+06	1.53781e+07	2.07157e+07	5.63583e+06	5.65368e+06	6.09804e+06	5.32129e+06	4.44574e+06	8.46169e+06	9.42113e+06	5.28509e+06	5.55569e+06	8.68897e+06	8.17759e+06	8.0626e+06	1.19354e+07	7.40948e+06	4.68272e+06	8.14125e+06	1.17069e+07	1.30929e+07	5.57948e+06	7.48913e+06	7.52467e+06	7.25634e+06	1.08742e+07	9.23858e+06	5.54491e+06	6.90633e+06	6.16113e+06	6.18727e+06	5.8627e+06	4.47399e+06
ESI(+)	11.88_892.832819183333	11.88	TG(18:0/17:0/18:1)	TG(53:1)	M+NH4	TG	(18:0/17:0/18:1)	(18:0)	(17:0)	(18:1)	NA	892.833	C56 H110 O6 N1	A	4.22413e+06	8.57767e+06	5.61821e+06	1.05533e+07	1.33751e+07	4.19411e+06	1.0095e+07	2.12124e+06	1.67128e+06	1.39079e+06	2.58742e+06	3.25066e+06	2.65757e+06	1.48193e+06	2.56687e+06	2.7093e+06	4.21873e+06	7.35063e+06	2.87695e+06	3.29337e+06	3.22227e+06	5.01933e+06	5.705e+06	1.71396e+06	3.28421e+06	3.65636e+06	2.01099e+06	3.38645e+06	4.44677e+06	2.06141e+06	2.05786e+06	3.01756e+06	1.52153e+06	2.11083e+06	1.33692e+06
ESI(+)	12_906.8492957	12	TG(18:0/18:0/18:1)	TG(54:1)	M+NH4	TG	(18:0/18:0/18:1)	(18:0)	(18:0)	(18:1)	NA	906.848	C57 H112 O6 N1	A	5.61729e+07	1.00426e+08	6.94205e+07	1.19375e+08	7.10131e+07	4.6122e+07	1.37689e+08	1.63407e+07	1.54738e+07	1.35681e+07	2.5398e+07	2.06154e+07	2.60064e+07	1.89655e+07	3.12836e+07	2.97462e+07	4.66125e+07	4.61211e+07	3.53483e+07	3.82507e+07	3.93476e+07	3.62223e+07	4.08364e+07	2.38594e+07	2.64058e+07	2.64024e+07	2.30186e+07	2.9383e+07	3.849e+07	2.16937e+07	2.09412e+07	3.27626e+07	1.95384e+07	1.72128e+07	1.48789e+07
ESI(+)	12.01_880.83360525	12.01	TG(18:0/16:0/18:0)	TG(52:0)	M+NH4	TG	(18:0/16:0/18:0)	(18:0)	(16:0)	(18:0)	NA	880.833	C55 H110 O6 N1	A	2.25433e+08	2.83751e+08	2.03352e+08	3.20122e+08	2.10363e+08	1.34841e+08	1.97186e+08	1.25832e+08	1.20044e+08	1.15726e+08	1.84908e+08	1.62217e+08	1.70632e+08	1.2533e+08	1.9659e+08	1.92195e+08	1.86118e+08	2.90154e+08	1.9496e+08	1.08822e+08	1.95981e+08	2.26086e+08	2.74673e+08	1.56004e+08	1.50282e+08	1.64075e+08	2.21051e+08	2.76823e+08	2.01456e+08	1.21338e+08	1.54694e+08	2.02669e+08	1.45163e+08	1.37081e+08	1.1591e+08
ESI(+)	12.01_932.864971516667	12.01	TG(20:0/18:1/18:1)	TG(56:2)	M+NH4	TG	(20:0/18:1/18:1)	(20:0)	(18:1)	(18:1)	NA	932.864	C59 H114 O6 N1	A	2.44802e+07	3.2687e+07	2.1969e+07	3.8512e+07	2.9968e+07	1.71099e+07	3.91916e+07	1.42628e+07	1.56871e+07	1.25588e+07	2.14735e+07	2.09969e+07	2.58334e+07	1.60792e+07	1.91326e+07	2.45879e+07	2.04999e+07	2.95916e+07	1.91251e+07	1.06017e+07	2.9312e+07	3.12445e+07	2.971e+07	1.72245e+07	1.74823e+07	1.8694e+07	3.15187e+07	3.1725e+07	1.93539e+07	1.32957e+07	1.6612e+07	2.32447e+07	1.95464e+07	1.53876e+07	1.22823e+07
ESI(+)	12.24_960.895902616667	12.24	TG(18:1/18:1/22:0)	TG(58:2)	M+NH4	TG	(18:1/18:1/22:0)	(18:1)	(18:1)	(22:0)	NA	960.895	C61 H118 O6 N1	A	1.60707e+07	2.49637e+07	1.64374e+07	2.42053e+07	2.52207e+07	1.15028e+07	1.65799e+07	1.47497e+07	1.42134e+07	1.31839e+07	1.9037e+07	1.55316e+07	1.73348e+07	1.44562e+07	1.75865e+07	1.84917e+07	1.78322e+07	2.68311e+07	2.06198e+07	1.17674e+07	2.09034e+07	2.1674e+07	2.48399e+07	1.46304e+07	1.6163e+07	1.72749e+07	2.01551e+07	2.96424e+07	1.93837e+07	1.33056e+07	1.69682e+07	2.12279e+07	1.57851e+07	1.36465e+07	1.37452e+07
ESI(+)	12.25_908.8650349	12.25	TG(18:0/18:0/18:0)	TG(54:0)	M+NH4	TG	(18:0/18:0/18:0)	(18:0)	(18:0)	(18:0)	NA	908.864	C57 H114 O6 N1	A	3.89282e+07	5.39927e+07	3.93123e+07	5.47842e+07	4.99191e+07	2.89808e+07	3.36267e+07	2.43356e+07	2.91967e+07	2.65069e+07	3.29585e+07	3.44388e+07	4.21588e+07	2.83967e+07	4.10542e+07	4.33663e+07	3.74349e+07	5.98214e+07	3.96724e+07	2.23278e+07	4.51098e+07	5.29948e+07	6.27299e+07	3.24644e+07	3.65191e+07	3.92726e+07	4.7218e+07	4.49327e+07	3.90601e+07	2.58616e+07	3.62945e+07	3.90532e+07	2.47537e+07	2.64408e+07	2.73565e+07
ESI(+)	2_572.370674983333	2	LPC(22:4)(rep)(rep)	LPC(22:4)	M+H	LPC	(22:4)	(22:4)	NA	NA	NA	572.371	C30 H55 O7 N1 P1	B	6.27657e+06	6.81152e+06	7.06323e+06	4.43957e+06	4.87631e+06	8.86371e+06	8.17142e+06	7.11035e+06	2.80278e+07	7.25624e+06	6.1692e+06	7.1522e+06	9.02051e+06	3.2609e+06	1.20713e+06	8.31597e+06	1.80643e+06	522128	4.46216e+06	1.30704e+06	8.20339e+06	919746	2.22662e+06	1.6459e+06	2.77949e+06	1.85021e+06	3.32634e+06	1.29596e+06	2.0467e+06	1.43287e+07	1.04714e+07	5.11377e+06	1.56369e+07	4.10205e+06	5.73866e+06
ESI(+)	2.01_482.32446605	2.01	LPE(18:0)	LPE(18:0)	M+H	LPE	(18:0)	(18:0)	NA	NA	NA	482.324	C23 H49 O7 N1 P1	B	3.87162e+08	3.9839e+08	1.5097e+08	1.7873e+08	1.41038e+08	1.36425e+08	2.11811e+08	1.44732e+08	1.92597e+08	1.12611e+08	2.30614e+08	3.21973e+08	1.27353e+08	8.35663e+07	7.98307e+07	1.57927e+08	1.04882e+08	3.63328e+07	4.99252e+07	4.53421e+07	1.67802e+08	6.97254e+07	9.58041e+07	5.24214e+07	2.8839e+07	6.30125e+07	3.36199e+07	5.90179e+07	9.12005e+07	2.2011e+08	2.12746e+08	9.65924e+07	2.49873e+08	9.58121e+07	8.77165e+07
ESI(+)	2.01_550.387180833333	2.01	LPC(20:1)(rep)	LPC(20:1)	M+H	LPC	(20:1)	(20:1)	NA	NA	NA	550.387	C28 H57 O7 N1 P1	B	1.12156e+08	5.67128e+07	6.56332e+07	4.69613e+07	4.11159e+07	8.7389e+07	7.96481e+07	9.20335e+07	2.11872e+08	7.26679e+07	7.01047e+07	5.73791e+07	1.23988e+08	3.40767e+07	2.30089e+07	8.48481e+07	4.16178e+07	1.96549e+07	6.73859e+07	2.62304e+07	1.30955e+08	2.18999e+07	6.21322e+07	3.36216e+07	4.20758e+07	3.2102e+07	6.62533e+07	3.67002e+07	3.44739e+07	1.36348e+08	1.83784e+08	8.72316e+07	1.62691e+08	5.49113e+07	6.975e+07
ESI(+)	2.07_482.324124016667	2.07	LPC(15:0)(rep)(rep)	LPC(15:0)	M+H	LPC	(15:0)	(15:0)	NA	NA	NA	482.324	C23 H49 O7 N1 P1	B	3.64265e+09	7.72492e+09	2.16623e+09	3.93639e+09	2.41223e+09	3.1543e+09	3.76583e+09	1.84915e+09	3.14458e+09	1.86206e+09	3.74399e+09	4.79253e+09	2.44739e+09	2.48851e+09	1.93843e+09	3.38559e+09	2.04816e+09	1.35447e+09	1.55246e+09	1.75767e+09	2.43447e+09	1.51933e+09	2.11089e+09	1.45413e+09	1.0706e+09	2.28437e+09	1.20717e+09	2.2352e+09	2.32446e+09	2.71185e+09	3.77968e+09	1.7495e+09	3.54445e+09	1.73008e+09	2.15776e+09
ESI(+)	2.14_508.339887116667	2.14	LPC(17:1)(rep)(rep)	LPC(17:1)	M+H	LPC	(17:1)	(17:1)	NA	NA	NA	508.34	C25 H51 O7 N1 P1	B	5.3381e+07	2.77762e+07	4.54303e+07	1.69769e+07	1.10521e+07	3.29644e+07	4.60392e+07	2.93783e+07	7.66422e+07	2.93653e+07	2.33774e+07	3.33547e+07	5.11312e+07	2.19081e+07	1.73932e+07	4.18599e+07	2.2549e+07	9.72136e+06	2.4695e+07	1.57074e+07	4.96021e+07	1.14518e+07	2.24542e+07	1.40759e+07	1.19786e+07	1.70256e+07	2.0176e+07	1.81116e+07	2.18432e+07	4.15961e+07	6.27102e+07	3.12715e+07	5.16552e+07	2.45751e+07	3.42763e+07
ESI(+)	2.14_508.340013633333	2.14	LPE(20:1)	LPE(20:1)	M+H	LPE	(20:1)	(20:1)	NA	NA	NA	508.34	C25 H51 O7 N1 P1	B	5.57487e+07	2.7619e+07	4.61802e+07	1.62128e+07	1.22221e+07	3.17631e+07	4.7243e+07	2.97112e+07	7.75584e+07	2.90588e+07	2.71034e+07	3.16594e+07	5.14957e+07	1.94697e+07	1.6068e+07	4.26826e+07	2.32766e+07	9.2524e+06	2.39878e+07	1.35731e+07	5.00333e+07	1.03045e+07	2.25472e+07	1.39254e+07	1.17745e+07	1.69234e+07	2.09854e+07	1.82526e+07	2.2389e+07	3.92263e+07	6.28633e+07	3.21225e+07	5.16468e+07	2.39892e+07	3.38502e+07
ESI(+)	2.22_508.376203783333	2.22	LPC(18:0p)(rep)	LPC(18:0p)	M+H	LPC	(18:0p)	(18:0p)	NA	NA	NA	508.376	C26 H55 O6 N1 P1	B	6.8495e+06	1.22446e+07	4.10565e+06	1.34406e+07	6.92109e+06	5.61232e+06	5.67233e+06	2.02251e+06	3.48365e+06	3.18761e+06	4.87626e+06	5.74094e+06	1.98544e+06	1.69126e+06	1.47969e+06	3.01403e+06	3.31469e+06	2.74117e+06	2.36897e+06	3.6508e+06	3.49377e+06	1.95208e+06	2.22063e+06	1.81515e+06	1.65967e+06	3.389e+06	786992	3.02654e+06	3.44696e+06	3.80328e+06	6.42322e+06	1.84907e+06	5.1591e+06	2.34717e+06	2.21601e+06
ESI(+)	2.23_538.387376766667	2.23	LPC(19:0)(rep)	LPC(19:0)	M+H	LPC	(19:0)	(19:0)	NA	NA	NA	538.387	C27 H57 O7 N1 P1	B	8.52862e+07	9.85382e+07	9.10144e+07	7.30497e+07	7.69646e+07	7.8412e+07	8.81228e+07	7.71434e+07	1.46391e+08	7.89275e+07	9.19571e+07	8.03908e+07	8.15248e+07	6.82271e+07	4.99627e+07	8.95699e+07	4.47656e+07	2.78609e+07	3.62754e+07	2.23427e+07	6.16893e+07	3.98808e+07	5.07445e+07	3.85389e+07	2.80659e+07	5.15905e+07	3.48173e+07	3.13528e+07	3.60231e+07	1.2072e+08	1.16204e+08	7.86441e+07	1.20875e+08	7.30443e+07	4.95468e+07
ESI(+)	2.33_510.392245633333	2.33	LPC(18:0e)	LPC(18:0e)	M+H	LPC	(18:0e)	(18:0e)	NA	NA	NA	510.392	C26 H57 O6 N1 P1	B	5.34951e+07	9.41376e+07	4.26322e+07	8.96725e+07	9.10283e+07	6.9478e+07	6.5389e+07	5.72158e+07	4.94118e+07	3.65037e+07	6.7798e+07	7.43666e+07	3.1794e+07	3.29567e+07	4.80534e+07	4.18746e+07	4.33053e+07	4.63054e+07	3.70034e+07	5.37757e+07	3.92311e+07	3.64923e+07	4.49328e+07	5.14668e+07	3.43576e+07	6.09163e+07	3.03683e+07	4.37249e+07	6.05017e+07	7.16936e+07	7.83081e+07	5.11979e+07	6.6026e+07	4.37333e+07	6.94699e+07
ESI(+)	2.34_560.369071033333	2.34	LPC(21:3)	LPC(21:3)	M+H	LPC	(21:3)	(21:3)	NA	NA	NA	560.371	C29 H55 O7 N1 P1	B	1.88888e+08	2.74778e+08	1.85214e+08	1.71134e+08	2.4739e+08	1.92536e+08	1.80268e+08	1.62985e+08	2.71022e+08	1.93633e+08	2.22699e+08	2.22691e+08	1.43071e+08	1.4826e+08	1.2799e+08	1.36925e+08	7.78512e+07	2.5219e+07	5.41577e+07	7.12523e+07	1.03958e+08	4.6145e+07	4.60468e+07	7.74321e+07	4.2453e+07	8.43516e+07	3.34759e+07	3.78912e+07	7.17611e+07	2.92266e+08	3.26343e+08	1.50106e+08	3.80677e+08	1.48879e+08	1.3076e+08
ESI(+)	2.38_536.40752675	2.38	LPC(20:0p)	LPC(20:0p)	M+H	LPC	(20:0p)	(20:0p)	NA	NA	NA	536.407	C28 H59 O6 N1 P1	B	3.39954e+06	5.89195e+06	3.80873e+06	5.4462e+06	5.27289e+06	4.48764e+06	3.66643e+06	4.27026e+06	4.84266e+06	3.18004e+06	5.96216e+06	5.83726e+06	2.59254e+06	2.57906e+06	2.91231e+06	3.14165e+06	2.74211e+06	2.08183e+06	2.47274e+06	2.09528e+06	3.12584e+06	1.66179e+06	2.74863e+06	3.02026e+06	2.35228e+06	4.05907e+06	2.12315e+06	2.07235e+06	3.11741e+06	6.6407e+06	5.60732e+06	4.42291e+06	5.95682e+06	5.20576e+06	8.30343e+06
ESI(+)	2.5_496.339776483333	2.5	LPC(16:0)(rep)(rep)	LPC(16:0)	M+H	LPC	(16:0)	(16:0)	NA	NA	NA	496.34	C24 H51 O7 N1 P1	B	2.71294e+07	4.65558e+07	2.72631e+07	2.0242e+07	1.82156e+07	1.93072e+07	2.43608e+07	1.36913e+07	3.18868e+07	2.34182e+07	3.21369e+07	4.62481e+07	3.19529e+07	1.90626e+07	1.51017e+07	2.92845e+07	1.08588e+07	1.11553e+07	1.22034e+07	9.86261e+06	1.91347e+07	1.08613e+07	1.48876e+07	1.07993e+07	7.39543e+06	1.34106e+07	9.47347e+06	1.25663e+07	1.10592e+08	3.62191e+07	3.80051e+07	2.22637e+07	4.25418e+07	1.5586e+07	1.38441e+07
ESI(+)	2.51_468.34486505	2.51	LPE(18:0e)	LPE(18:0e)	M+H	LPE	(18:0e)	(18:0e)	NA	NA	NA	468.345	C23 H51 O6 N1 P1	B	7.18042e+06	1.60721e+07	3.9716e+06	7.92077e+06	5.02952e+06	7.07093e+06	8.85616e+06	3.79179e+06	6.11873e+06	2.86942e+06	6.05033e+06	1.1652e+07	3.00125e+06	3.14418e+06	4.37326e+06	6.39397e+06	3.94352e+06	3.78061e+06	2.99589e+06	4.88004e+06	4.0079e+06	3.73319e+06	5.41098e+06	4.70938e+06	2.14966e+06	6.84164e+06	2.25553e+06	4.13958e+06	8.0716e+06	8.22157e+06	9.46383e+06	4.62003e+06	1.08139e+07	4.75293e+06	7.67611e+06
ESI(+)	2.75_552.40324335	2.75	LPC(20:0)(rep)	LPC(20:0)	M+H	LPC	(20:0)	(20:0)	NA	NA	NA	552.402	C28 H59 O7 N1 P1	B	2.61723e+07	1.3469e+07	1.81644e+07	2.37015e+07	1.84209e+07	2.45476e+07	2.08803e+07	2.38558e+07	3.7113e+07	1.80985e+07	1.92733e+07	1.6935e+07	2.10448e+07	1.04864e+07	6.50836e+06	1.79197e+07	1.59237e+07	1.10755e+07	6.35933e+06	4.53042e+06	1.18586e+07	1.14852e+07	1.83006e+07	8.5817e+06	1.56837e+07	7.18044e+06	2.01144e+07	1.11231e+07	1.64576e+07	4.04915e+07	3.24382e+07	2.32408e+07	3.38961e+07	1.45208e+07	8.26703e+06
ESI(+)	2.89_578.418048666667	2.89	LPC(22:1)	LPC(22:1)	M+H	LPC	(22:1)	(22:1)	NA	NA	NA	578.418	C30 H61 O7 N1 P1	B	3.90427e+06	3.97125e+06	2.53634e+06	4.03656e+06	2.67301e+06	3.58984e+06	2.77884e+06	4.12135e+06	5.52706e+06	3.40147e+06	5.00577e+06	3.82716e+06	3.86974e+06	2.40678e+06	1.76172e+06	3.28125e+06	2.07162e+06	1.40907e+06	3.14948e+06	1.47077e+06	3.00021e+06	1.69882e+06	2.73137e+06	1.76627e+06	2.02822e+06	1.87667e+06	2.3674e+06	1.68264e+06	2.15792e+06	3.21879e+06	3.81065e+06	2.3758e+06	3.34227e+06	1.93642e+06	2.41068e+06
ESI(+)	3_510.355429233333	3	LPC(17:0)(rep)(rep)	LPC(17:0)	M+H	LPC	(17:0)	(17:0)	NA	NA	NA	510.355	C25 H53 O7 N1 P1	B	1.89445e+07	3.72209e+07	9.99066e+06	1.55232e+07	9.22066e+06	1.57897e+07	1.9507e+07	8.58606e+06	1.51863e+07	9.89588e+06	1.53402e+07	3.18314e+07	9.69938e+06	1.10564e+07	7.59608e+06	1.23092e+07	9.45513e+06	4.97403e+06	7.70268e+06	8.04994e+06	1.45984e+07	5.28543e+06	7.64856e+06	7.69164e+06	4.56092e+06	8.95034e+06	6.26014e+06	7.31272e+06	1.10685e+07	1.25271e+07	1.77348e+07	6.76357e+06	1.85909e+07	6.79585e+06	8.36589e+06
ESI(+)	3.04_536.3711587	3.04	LPE(22:1)	LPE(22:1)	M+H	LPE	(22:1)	(22:1)	NA	NA	NA	536.371	C27 H55 O7 N1 P1	B	1.2142e+07	1.33272e+07	6.1518e+06	5.77843e+06	4.70709e+06	8.65078e+06	1.32388e+07	6.55591e+06	1.27159e+07	6.14409e+06	9.59656e+06	1.13475e+07	7.31307e+06	5.54985e+06	4.95088e+06	8.80136e+06	4.77078e+06	3.00764e+06	4.4987e+06	4.2229e+06	7.49715e+06	3.25255e+06	4.22445e+06	4.25713e+06	3.2718e+06	5.939e+06	4.62734e+06	5.60943e+06	5.60351e+06	6.82659e+06	9.94702e+06	5.59116e+06	9.46375e+06	5.08508e+06	6.12444e+06
ESI(+)	3.25_538.42311265	3.25	LPC(20:0e)	LPC(20:0e)	M+H	LPC	(20:0e)	(20:0e)	NA	NA	NA	538.423	C28 H61 O6 N1 P1	B	1.88707e+06	2.90422e+06	1.42094e+06	2.47075e+06	2.75751e+06	2.77697e+06	2.10503e+06	1.8732e+06	1.93652e+06	1.75098e+06	2.15437e+06	2.49453e+06	1.47204e+06	1.38189e+06	1.23939e+06	1.86127e+06	1.395e+06	2.78098e+06	1.75237e+06	3.19186e+06	1.58935e+06	2.54673e+06	2.26789e+06	2.85022e+06	1.55321e+06	3.0468e+06	1.27295e+06	1.75309e+06	4.22636e+06	3.48071e+06	2.7625e+06	1.66424e+06	3.06832e+06	1.75904e+06	1.8055e+06
ESI(+)	3.67_878.569134314815	3.67	PC(44:12)	PC(44:12)	M+H	PC	(44:12)	(44:12)	NA	NA	NA	878.569	C52 H81 O8 N1 P1	C	1.00528e+06	6.09693e+06	354610	9.63738e+06	1.53269e+07	4.55233e+06	335435	4.27783e+06	7244.98	12670.4	1.28324e+07	8.53332e+06	3087.87	638125	19787.2	39142.5	409122	116312	74119.9	1.17167e+06	116912	3116.2	357208	320468	91311.9	21620.2	12711.1	205634	675709	4.43601e+06	1.3042e+06	95096.1	1.52941e+06	222610	108506
ESI(+)	3.79_782.569475966667	3.79	PC(36:4)	PC(36:4)	M+H	PC	(36:4)	(36:4)	NA	NA	NA	782.569	C44 H81 O8 N1 P1	C	1.39747e+06	7.2038e+06	824971	7.57788e+06	1.34949e+07	4.02811e+06	739664	4.3833e+06	246640	386612	1.11923e+07	7.4059e+06	358244	537429	520764	195647	1.20809e+06	680766	681297	615671	689933	437154	1.02179e+06	777364	754760	468777	657057	1.05954e+06	851422	7.42559e+06	1.71458e+06	370325	2.47029e+06	512988	377066
ESI(+)	3.91_750.506838933333	3.91	PC(34:6)	PC(34:6)	M+H	PC	(34:6)	(34:6)	NA	NA	NA	750.507	C42 H73 O8 N1 P1	C	3.61898e+06	3.49239e+06	3.1782e+06	2.80941e+06	2.12842e+06	3.43815e+06	3.38058e+06	3.6869e+06	3.44705e+06	3.85461e+06	3.81076e+06	5.47436e+06	3.18692e+06	5.31106e+06	5.91001e+06	4.34261e+06	4.01758e+06	3.08414e+06	4.75943e+06	3.92083e+06	4.22358e+06	8.58175e+06	3.77151e+06	7.848e+06	7.57639e+06	8.98032e+06	8.02799e+06	2.68945e+06	2.09962e+06	4.44676e+06	2.1605e+06	1.24898e+06	4.27808e+06	6.1512e+06	5.15376e+06
ESI(+)	3.94_714.506888666667	3.94	PE(16:0/18:3)	PE(34:3)	M+H	PE	(16:0/18:3)	(16:0)	(18:3)	NA	NA	714.507	C39 H73 O8 N1 P1	B	516578	4.29196e+06	267915	8.1401e+06	4.48091e+06	1.61584e+06	297752	1.79384e+06	155239	111050	3.54777e+06	6.06883e+06	71577	747137	300584	116255	318770	154117	265639	639355	98923.2	69467.4	227015	307620	203532	335529	351531	409317	448593	2.69339e+06	484076	112307	779286	198796	171641
ESI(+)	4.05_726.50690535	4.05	PC(32:4)	PC(32:4)	M+H	PC	(32:4)	(32:4)	NA	NA	NA	726.507	C40 H73 O8 N1 P1	C	2.9533e+06	4.57474e+06	3.00806e+06	5.79903e+06	6.83193e+06	3.56423e+06	1.59573e+06	4.40577e+06	1.80117e+06	2.3181e+06	5.05094e+06	5.45442e+06	1.54283e+06	3.16565e+06	6.74259e+06	2.83646e+06	1.28662e+06	1.15751e+06	1.95219e+06	2.61413e+06	1.21205e+06	6.76744e+06	1.97236e+06	2.4334e+06	1.72186e+06	2.17563e+06	1.2796e+06	1.60386e+06	1.74988e+06	3.38978e+06	1.57424e+06	1.05343e+06	2.26466e+06	5.10157e+06	3.12667e+06
ESI(+)	4.1_768.553795881356	4.1	PC(35:4)	PC(35:4)	M+H	PC	(35:4)	(35:4)	NA	NA	NA	768.554	C43 H79 O8 N1 P1	C	693437	2.55591e+06	407061	4.47656e+06	4.45687e+06	2.10675e+06	369276	2.26166e+06	73807.9	97905.1	3.53284e+06	2.24452e+06	32301.8	466051	109050	61509.4	476709	169131	173544	940331	319260	38015.7	339985	348343	253229	55525.7	70551.3	403920	376126	1.69604e+06	777495	145833	766572	227802	345354
ESI(+)	4.17_650.475630416667	4.17	PC(26:0)	PC(26:0)	M+H	PC	(26:0)	(26:0)	NA	NA	NA	650.476	C34 H69 O8 N1 P1	C	565411	3.4725e+06	290677	8.25979e+06	1.24631e+07	2.42972e+06	285484	1.11414e+06	88846.1	84916.3	4.53211e+06	5.6904e+06	161508	411698	138581	143960	430059	323994	246187	395336	154169	161029	379948	231456	202922	193608	108102	441360	435014	5.61477e+06	854579	189798	1.23386e+06	259001	175869
ESI(+)	4.22_802.538146666667	4.22	PC(38:8)	PC(38:8)	M+H	PC	(38:8)	(38:8)	NA	NA	NA	802.538	C46 H77 O8 N1 P1	C	3.35734e+06	970304	3.17074e+06	190854	113116	3.06991e+06	4.1788e+06	3.07249e+06	4.26432e+06	4.36792e+06	1.06506e+06	1.23472e+06	3.64598e+06	6.17869e+06	7.293e+06	7.35971e+06	3.41527e+06	6.95302e+06	5.0646e+06	2.81891e+06	3.00121e+06	9.95415e+06	5.06411e+06	6.17153e+06	6.95178e+06	3.97262e+06	5.04482e+06	2.06593e+06	3.39241e+06	2.18065e+06	2.83705e+06	3.95039e+06	4.55863e+06	8.05249e+06	4.74617e+06
ESI(+)	4.27_776.522499733333	4.27	PC(36:7)	PC(36:7)	M+H	PC	(36:7)	(36:7)	NA	NA	NA	776.522	C44 H75 O8 N1 P1	C	1.04937e+06	1.18362e+06	1.66895e+06	544949	374124	1.2319e+06	713117	1.20183e+06	1.33734e+06	2.24493e+06	1.04388e+06	1.97577e+06	2.78476e+06	3.53675e+06	4.00609e+06	2.93734e+06	1.75902e+06	850752	1.29344e+06	2.5277e+06	1.42227e+06	2.30007e+06	2.78754e+06	1.3402e+06	2.63862e+06	1.80048e+06	1.56718e+06	1.5394e+06	1.41176e+06	1.42065e+06	1.2895e+06	1.59654e+06	2.56731e+06	6.89693e+06	2.11335e+06
ESI(+)	4.27_780.554063472727	4.27	PC(36:5)(rep)	PC(36:5)	M+H	PC	(36:5)	(36:5)	NA	NA	NA	780.554	C44 H79 O8 N1 P1	C	7.71929e+06	2.41072e+07	7.03102e+06	3.20847e+07	4.21797e+07	1.80981e+07	6.15828e+06	1.91902e+07	2.6829e+06	4.60883e+06	3.24159e+07	2.36294e+07	2.6129e+06	6.31261e+06	4.70062e+06	6.26096e+06	7.03315e+06	7.40629e+06	5.73541e+06	1.40075e+07	7.97023e+06	9.53581e+06	8.55565e+06	8.11407e+06	6.27752e+06	4.06117e+06	8.05182e+06	6.00018e+06	4.74178e+06	1.18803e+07	7.23795e+06	4.56043e+06	8.02532e+06	8.20321e+06	8.67087e+06
ESI(+)	4.29_804.55383345614	4.29	PC(38:7)	PC(38:7)	M+H	PC	(38:7)	(38:7)	NA	NA	NA	804.554	C46 H79 O8 N1 P1	C	1.82313e+06	4.07327e+06	2.05068e+06	6.23564e+06	6.9643e+06	3.74276e+06	1.68087e+06	4.21208e+06	339017	338241	6.03418e+06	4.35402e+06	180557	1.65837e+06	858091	178993	1.34665e+06	1.91047e+06	2.18223e+06	3.97025e+06	2.69948e+06	512400	2.61814e+06	1.84007e+06	2.89162e+06	1.0894e+06	1.3654e+06	1.77303e+06	1.03731e+06	2.06914e+06	1.80569e+06	822774	1.27613e+06	3.3759e+06	1.07574e+06
ESI(+)	4.38_784.58531535	4.38	PC(36:3)	PC(36:3)	M+H	PC	(36:3)	(36:3)	NA	NA	NA	784.585	C44 H83 O8 N1 P1	C	1.81872e+06	7.1207e+06	1.39333e+06	1.53814e+07	2.02588e+07	6.63201e+06	1.15839e+06	7.22021e+06	488940	503333	1.16756e+07	7.7896e+06	359307	1.57682e+06	777164	553529	1.99221e+06	1.3132e+06	1.02225e+06	2.28122e+06	1.47116e+06	550431	2.116e+06	1.80433e+06	1.25393e+06	747296	732295	1.56574e+06	1.73376e+06	9.83154e+06	3.88702e+06	775865	2.75904e+06	989553	1.23163e+06
ESI(+)	4.38_852.554161133333	4.38	PC(42:11)	PC(42:11)	M+H	PC	(42:11)	(42:11)	NA	NA	NA	852.554	C50 H79 O8 N1 P1	C	5.05916e+06	4.14519e+06	4.39741e+06	1.51827e+06	1.37306e+06	6.28001e+06	6.61192e+06	3.11187e+06	7.68032e+06	4.45625e+06	5.03058e+06	5.36948e+06	5.40147e+06	7.04514e+06	6.01712e+06	7.89006e+06	3.45281e+06	6.7921e+06	4.92384e+06	3.60578e+06	4.49702e+06	1.84761e+07	5.10485e+06	6.95741e+06	6.51922e+06	8.52085e+06	1.04675e+07	3.9104e+06	3.53365e+06	5.33735e+06	6.99387e+06	4.59696e+06	6.69992e+06	1.01616e+07	4.52372e+06
ESI(+)	4.39_702.5070742	4.39	PC(30:2)	PC(30:2)	M+H	PC	(30:2)	(30:2)	NA	NA	NA	702.507	C38 H73 O8 N1 P1	C	2.96653e+06	6.15101e+06	2.77522e+06	6.29619e+06	6.48879e+06	4.73925e+06	2.07264e+06	3.38849e+06	4.74216e+06	3.3128e+06	8.1724e+06	1.17819e+07	3.73509e+06	5.24022e+06	9.00839e+06	3.35662e+06	7.53615e+06	6.22875e+06	9.47339e+06	4.44756e+06	8.2031e+06	1.22917e+07	3.74532e+06	8.1733e+06	1.00158e+07	1.54692e+07	1.17144e+07	3.97595e+06	2.46885e+06	3.22687e+06	1.8846e+06	3.42805e+06	3.06364e+06	6.49031e+06	5.45506e+06
ESI(+)	4.51_778.538398116667	4.51	PC(36:6)	PC(36:6)	M+H	PC	(16:1/20:5)	(16:1)	(20:5)	NA	NA	778.538	C44 H77 O8 N1 P1	C	4.13668e+06	3.651e+06	5.34926e+06	4.52119e+06	3.30895e+06	6.56689e+06	6.15337e+06	1.04927e+07	5.62747e+06	6.72686e+06	5.90342e+06	4.19934e+06	3.75849e+06	7.46479e+06	1.04657e+07	8.74328e+06	4.2741e+06	5.89901e+06	9.12588e+06	6.19481e+06	8.91762e+06	1.03864e+07	6.58611e+06	1.02337e+07	7.87498e+06	9.92736e+06	1.10437e+07	2.96812e+06	6.90519e+06	3.94576e+06	3.78309e+06	6.70557e+06	8.03093e+06	1.19756e+07	9.6161e+06
ESI(+)	4.54_725.559257566667	4.54	SM(d36:4)	SM(d36:4)	M+H	SM	(d36:4)	(d36:4)	NA	NA	NA	725.559	C41 H78 O6 N2 P1	C	689264	845832	2.16612e+06	277976	259358	1.20348e+06	2.51709e+06	918096	1.08605e+06	2.53251e+06	417210	624729	2.51384e+06	5.40374e+06	4.01368e+06	1.83753e+06	1.67888e+06	3.25428e+06	1.51845e+06	4.12368e+06	1.34716e+06	4.63676e+06	3.26536e+06	2.55676e+06	2.1786e+06	6.38443e+06	1.68078e+06	2.9396e+06	5.37366e+06	2.40158e+06	1.0869e+06	1.99924e+06	2.56829e+06	2.94929e+06	1.44884e+06
ESI(+)	4.64_1169.7167171	4.64	GM3(d34:1	GM3(d34:1	M+H	GM3	(d34:1+O)	(d34:1+O)	NA	NA	NA	1169.72	C57 H105 O22 N2	D	5.94931e+06	7.73486e+06	6.29739e+06	7.49447e+06	6.83645e+06	7.40615e+06	8.53287e+06	8.05478e+06	6.14494e+06	7.6296e+06	9.00064e+06	6.30926e+06	7.39625e+06	17409.2	6.86359e+06	6.91331e+06	8.04369e+06	1.136e+07	5.17813e+06	5.45278e+06	9.04896e+06	7.5131e+06	5.00149e+06	9.62815e+06	8.4139e+06	8.74044e+06	1.03886e+07	5.87878e+06	15507.6	6.71799e+06	5.49427e+06	7.05963e+06	29637.8	6.08726e+06	6.17561e+06
ESI(+)	4.69_808.585430666667	4.69	PC(38:5)	PC(38:5)	M+H	PC	(38:5)	(38:5)	NA	NA	NA	808.585	C46 H83 O8 N1 P1	C	5.17243e+06	9.81569e+06	2.07104e+06	1.49609e+07	1.92367e+07	7.34362e+06	2.0623e+06	1.13081e+07	895602	1.28191e+06	1.2172e+07	7.56195e+06	2.51147e+06	2.07443e+06	1.06665e+06	1.45025e+06	2.13911e+06	1.85308e+06	1.73508e+06	3.69989e+06	2.97773e+06	1.42083e+06	2.66949e+06	2.85954e+06	2.02106e+06	1.25645e+06	1.71244e+06	2.52623e+06	1.80547e+06	4.92682e+06	3.51114e+06	1.59714e+06	2.47627e+06	1.21985e+06	2.66073e+06
ESI(+)	4.69_828.55462055	4.69	PC(40:9)	PC(40:9)	M+H	PC	(20:5/20:4)	(20:5)	(20:4)	NA	NA	828.554	C48 H79 O8 N1 P1	C	3.23303e+07	2.34678e+07	3.1258e+07	1.10192e+07	8.24781e+06	3.42465e+07	5.68789e+07	2.65118e+07	4.39252e+07	3.66784e+07	1.37379e+07	2.33385e+07	4.2723e+07	2.90955e+07	2.65252e+07	2.93594e+07	2.19382e+07	2.3806e+07	4.06964e+07	1.67214e+07	2.27099e+07	9.12542e+07	3.6539e+07	2.97908e+07	3.03368e+07	5.77652e+07	5.09987e+07	2.26405e+07	3.02628e+07	3.00628e+07	3.5263e+07	2.94683e+07	4.70474e+07	3.77716e+07	4.38338e+07
ESI(+)	4.74_728.522890433333	4.74	PC(32:3)	PC(32:3)	M+H	PC	(32:3)	(32:3)	NA	NA	NA	728.522	C40 H75 O8 N1 P1	C	1.44015e+07	4.63699e+06	7.798e+06	1.9649e+07	1.17135e+07	1.16228e+07	1.0456e+07	1.58547e+07	1.28759e+07	8.96488e+06	6.81656e+06	5.99749e+06	7.75976e+06	1.076e+07	1.80178e+07	1.196e+07	1.09797e+07	8.8345e+06	1.27798e+07	7.13537e+06	1.30826e+07	1.25346e+07	1.1046e+07	1.02183e+07	8.34838e+06	1.22151e+07	1.52457e+07	7.5417e+06	9.07029e+06	1.14573e+07	8.34957e+06	1.04022e+07	1.00118e+07	1.66696e+07	1.12506e+07
ESI(+)	4.79_716.522489083333	4.79	PC(31:2)	PC(31:2)	M+H	PC	(31:2)	(31:2)	NA	NA	NA	716.522	C39 H75 O8 N1 P1	C	651342	1.52304e+06	656957	1.06847e+06	1.60387e+06	563776	773430	461784	664564	1.66091e+06	1.7721e+06	2.66946e+06	1.83728e+06	469601	2.21226e+06	326941	513347	668132	2.58718e+06	512277	1.14432e+06	1.40021e+06	2.72629e+06	1.66198e+06	1.17374e+06	9.93752e+06	4.23069e+06	389155	321321	852956	878222	893622	574937	1.49014e+06	318035
ESI(+)	4.84_905.515228216667	4.84	PI(38:6)	PI(38:6)	M+Na	PI	(16:0/22:6)	(16:0)	(22:6)	NA	NA	905.515	C47 H79 O13 N0 P1 Na1	C	1.40473e+07	6.89214e+06	2.24298e+07	338982	8.03274e+06	1.41843e+07	332917	1.76835e+07	1.82171e+07	2.67779e+07	1.38025e+07	1.06186e+07	2.83165e+07	818190	1.96159e+07	1.80868e+07	1.91422e+07	1.80827e+07	3.46233e+07	2.2779e+07	1.63501e+07	1.819e+07	1.43688e+07	2.55588e+07	4.10157e+07	1.76301e+07	2.69677e+07	2.62579e+07	1.65244e+07	1.35372e+07	1.06896e+07	2.18706e+07	1.42334e+07	1.65029e+07	1.71613e+07
ESI(+)	4.85_894.60128465	4.85	PC(45:11)	PC(45:11)	M+H	PC	(45:11)	(45:11)	NA	NA	NA	894.601	C53 H85 O8 N1 P1	C	1.10375e+07	6.41378e+06	8.92602e+06	2.88714e+06	3.10115e+06	8.04995e+06	9.09687e+06	5.58472e+06	1.34451e+07	9.3792e+06	4.53374e+06	5.4179e+06	9.45484e+06	1.15071e+07	8.30201e+06	1.18966e+07	4.84113e+06	1.03667e+07	8.89244e+06	5.8405e+06	6.7924e+06	1.08227e+07	9.23242e+06	1.10192e+07	1.29179e+07	1.70603e+07	1.29937e+07	5.64644e+06	8.77399e+06	7.54928e+06	1.14848e+07	8.10878e+06	8.35655e+06	1.19173e+07	1.10977e+07
ESI(+)	4.89_900.551408033333	4.89	PC(44:12)(rep)(rep)	PC(44:12)	M+Na	PC	(22:6/22:6)	(22:6)	(22:6)	NA	NA	900.551	C52 H80 O8 N1 P1 Na1	C	7.46855e+06	2.53774e+06	1.60001e+07	1.5929e+06	1.9108e+06	1.18129e+07	9.03146e+06	1.32176e+07	1.04562e+07	1.79577e+07	3.14971e+06	2.73991e+06	1.66501e+07	4.83115e+06	1.32253e+07	4.46709e+06	1.24445e+07	1.03578e+07	2.18162e+07	1.66797e+07	1.19705e+07	5.00573e+06	7.38636e+06	1.74734e+07	3.12555e+07	1.1716e+07	1.76435e+07	1.70043e+07	1.2151e+07	9.24172e+06	3.24819e+06	1.66154e+07	9.61583e+06	1.31191e+07	1.18729e+07
ESI(+)	4.91_806.569631038462	4.91	PC(38:6)	PC(38:6)	M+H	PC	(38:6)	(38:6)	NA	NA	NA	806.569	C46 H81 O8 N1 P1	C	9.1325e+06	1.50866e+07	1.47838e+07	2.65726e+07	2.7685e+06	2.33791e+07	3.2476e+07	2.62759e+06	9.41752e+06	1.28232e+07	8.61442e+06	1.25286e+07	1.51634e+07	2.17973e+07	1.32538e+07	1.59857e+07	3.70716e+07	3.18192e+06	5.46881e+06	2.99835e+07	4.09597e+06	1.0335e+07	8.87678e+06	8.59614e+06	1.87083e+07	8.33157e+06	1.44891e+07	4.74951e+06	7.43358e+06	5.67461e+06	1.16595e+07	6.44434e+06	9.90455e+06	6.32216e+06	1.76517e+07
ESI(+)	4.92_754.5384852	4.92	PC(34:4)	PC(34:4)	M+H	PC	(16:2/18:2)	(16:2)	(18:2)	NA	NA	754.538	C42 H77 O8 N1 P1	C	1.6636e+07	2.12829e+07	1.44006e+07	1.97752e+07	2.1098e+07	1.89099e+07	1.49893e+07	2.97395e+07	1.83691e+07	1.74361e+07	2.17562e+07	1.83058e+07	1.64939e+07	1.92541e+07	3.36963e+07	2.54885e+07	1.91282e+07	1.53481e+07	1.82167e+07	1.47524e+07	2.18433e+07	2.1178e+07	2.02681e+07	1.84789e+07	1.46315e+07	1.83239e+07	2.05824e+07	1.30637e+07	1.70617e+07	1.91892e+07	1.27015e+07	1.76795e+07	2.23447e+07	3.64773e+07	2.58083e+07
ESI(+)	4.93_1153.72191798333	4.93	GM3(d34:1)	GM3(d34:1)	M+H	GM3	(d34:1)	(d34:1)	NA	NA	NA	1153.72	C57 H105 O21 N2	D	1.17913e+07	1.17644e+07	1.13828e+07	1.24367e+07	1.3763e+07	1.334e+07	1.1325e+07	1.71809e+07	1.14289e+07	1.49529e+07	2.05073e+07	1.19833e+07	1.31439e+07	1.06744e+07	1.28666e+07	1.065e+07	1.2199e+07	41074.5	1.41782e+07	1.36546e+07	9.27131e+06	1.50489e+07	1.16003e+07	23746.5	1.5577e+07	1.82644e+07	1.49395e+07	1.31709e+07	1.27239e+07	1.19737e+07	1.11966e+07	1.21917e+07	8.59167e+06	1.2352e+07	1.30082e+07
ESI(+)	4.93_804.554440783333	4.93	PC(38:7)(rep)	PC(38:7)	M+H	PC	(16:1/22:6)	(16:1)	(22:6)	NA	NA	804.554	C46 H79 O8 N1 P1	C	5.39017e+07	3.92392e+07	5.14241e+07	2.66307e+07	3.23773e+07	7.20952e+07	9.7316e+07	7.02316e+07	6.9784e+07	5.27877e+07	4.72113e+07	4.57811e+07	4.76799e+07	8.53053e+07	1.38578e+08	8.2654e+07	9.38104e+07	7.7745e+07	9.30094e+07	5.0501e+07	8.32309e+07	1.5633e+08	7.6968e+07	1.14482e+08	7.1263e+07	1.11667e+08	1.17789e+08	3.71051e+07	7.35172e+07	6.16274e+07	4.94315e+07	7.52754e+07	8.61599e+07	1.43509e+08	1.00342e+08
ESI(+)	4.93_826.53574085	4.93	PC(38:7)(rep)(rep)	PC(38:7)	M+Na	PC	(16:1/22:6)	(16:1)	(22:6)	NA	NA	826.536	C46 H78 O8 N1 P1 Na1	C	2.56373e+06	1.98917e+06	2.52333e+06	1.33811e+06	795590	3.42589e+06	4.81952e+06	3.55248e+06	3.6104e+06	2.71061e+06	2.0824e+06	1.95423e+06	2.18685e+06	4.83163e+06	6.81506e+06	3.91198e+06	4.31135e+06	3.72958e+06	4.57819e+06	2.87712e+06	3.94823e+06	6.93183e+06	3.32684e+06	6.32261e+06	3.87047e+06	5.70816e+06	5.59925e+06	1.69069e+06	3.21235e+06	3.28532e+06	2.13255e+06	3.53774e+06	3.83733e+06	7.44464e+06	5.41646e+06
ESI(+)	4.94_784.585260483333	4.94	PC(36:3)(rep)	PC(36:3)	M+H	PC	(36:3)	(36:3)	NA	NA	NA	784.585	C44 H83 O8 N1 P1	C	3.77452e+06	2.32237e+07	3.37681e+06	4.74061e+07	6.36328e+07	1.37675e+07	2.30788e+06	1.80042e+07	707514	893862	4.30028e+07	2.52704e+07	566310	3.19143e+06	1.47842e+06	990243	2.93057e+06	2.4664e+06	1.383e+06	4.27242e+06	2.14271e+06	1.12565e+06	4.01932e+06	2.10213e+06	2.3974e+06	1.43145e+06	1.08879e+06	3.08265e+06	1.98911e+06	1.89798e+07	6.24952e+06	1.29138e+06	5.06262e+06	2.16042e+06	2.67823e+06
ESI(+)	4.94_826.5378702	4.94	PC(40:10)	PC(40:10)	M+H	PC	(40:10)	(40:10)	NA	NA	NA	826.538	C48 H77 O8 N1 P1	C	2.50032e+06	2.1108e+06	2.54795e+06	1.34007e+06	819572	3.49277e+06	4.89466e+06	3.50102e+06	3.49992e+06	2.64644e+06	2.13574e+06	1.94537e+06	2.22318e+06	4.68719e+06	6.52562e+06	3.91377e+06	4.18293e+06	3.7833e+06	4.51273e+06	2.80744e+06	3.91377e+06	6.90802e+06	3.35519e+06	6.37368e+06	3.97266e+06	5.84275e+06	5.80687e+06	1.55857e+06	3.12469e+06	3.30859e+06	2.17053e+06	3.63199e+06	3.84185e+06	7.12614e+06	5.4153e+06
ESI(+)	4.97_788.544245766667	4.97	PG(18:2/18:2)(rep)	PG(36:4)	M+NH4	PG	(18:2/18:2)	(18:2)	(18:2)	NA	NA	788.544	C42 H79 O10 N1 P1	A	1.11598e+07	9.46152e+06	1.22573e+07	9.10283e+06	1.34041e+07	1.10027e+07	1.32962e+07	1.72624e+07	1.2408e+07	1.44034e+07	1.00857e+07	9.91678e+06	1.42963e+07	2.22861e+07	2.61523e+07	1.40509e+07	2.77664e+07	3.00815e+07	2.2911e+07	3.21521e+07	2.00808e+07	3.49576e+07	2.3609e+07	2.53927e+07	2.80326e+07	2.64209e+07	2.54516e+07	1.62735e+07	2.43545e+07	1.06943e+07	9.53677e+06	1.91714e+07	8.6832e+06	2.26323e+07	1.80367e+07
ESI(+)	4.98_793.4996249	4.98	PG(36:4)	PG(36:4)	M+Na	PG	(18:2/18:2)	(18:2)	(18:2)	NA	NA	793.499	C42 H75 O10 N0 P1 Na1	C	8.49009e+06	7.41197e+06	9.41591e+06	6.80073e+06	9.43395e+06	7.60301e+06	8.27909e+06	1.08963e+07	7.80236e+06	9.37371e+06	6.77414e+06	6.5438e+06	9.91116e+06	1.34574e+07	1.79302e+07	9.817e+06	1.79576e+07	2.19101e+07	1.53896e+07	2.15682e+07	1.33272e+07	2.26758e+07	1.57875e+07	1.68902e+07	1.87947e+07	1.78336e+07	1.71832e+07	1.06834e+07	1.58089e+07	6.65804e+06	7.45275e+06	1.30178e+07	6.28879e+06	1.41907e+07	1.14517e+07
ESI(+)	5.04_742.538247583333	5.04	PE(18:0/18:3)	PE(36:3)	M+H	PE	(18:0/18:3)	(18:0)	(18:3)	NA	NA	742.538	C41 H77 O8 N1 P1	B	1.24479e+06	5.75787e+06	521709	1.22391e+07	1.34601e+07	3.50931e+06	644114	3.27616e+06	242299	329218	1.14749e+07	7.06759e+06	1.31906e+06	987668	434627	216177	932178	389189	1.39195e+06	891279	364556	311781	1.06272e+06	844447	577447	2.54153e+06	3.16273e+06	823293	1.00668e+06	5.77705e+06	1.55322e+06	369885	1.84693e+06	516356	468494
ESI(+)	5.07_778.538565716667	5.07	PC(36:6)(rep)(rep)	PC(36:6)	M+H	PC	(14:0/22:6)	(14:0)	(22:6)	NA	NA	778.538	C44 H77 O8 N1 P1	C	8.35298e+07	3.99537e+07	5.54306e+07	3.26461e+07	3.04309e+07	4.96446e+07	7.88313e+07	7.08796e+07	1.34827e+08	7.1406e+07	4.20295e+07	5.5505e+07	8.49708e+07	7.84402e+07	6.52957e+07	9.87215e+07	7.24591e+07	1.00097e+08	1.77909e+08	6.88671e+07	8.51401e+07	8.71304e+07	1.32033e+08	8.28498e+07	1.07431e+08	9.23572e+07	1.67584e+08	6.93691e+07	1.07647e+08	6.61201e+07	7.73098e+07	9.66655e+07	6.2814e+07	9.37837e+07	6.49492e+07
ESI(+)	5.07_800.52011685	5.07	PC(36:6)(rep)	PC(36:6)	M+Na	PC	(14:0/22:6)	(14:0)	(22:6)	NA	NA	800.52	C44 H76 O8 N1 P1 Na1	C	3.8268e+06	1.05012e+06	2.41652e+06	1.00549e+06	987190	2.2719e+06	3.4407e+06	2.96365e+06	7.13177e+06	3.64432e+06	1.21697e+06	1.63109e+06	3.92126e+06	3.54468e+06	3.1992e+06	4.80774e+06	3.02725e+06	4.3196e+06	8.22556e+06	3.51862e+06	3.66357e+06	4.07617e+06	5.71868e+06	4.30709e+06	5.51055e+06	4.44309e+06	8.10438e+06	3.2869e+06	4.77955e+06	2.47662e+06	3.06537e+06	4.75651e+06	3.04762e+06	4.84809e+06	3.13393e+06
ESI(+)	5.07_800.522309416667	5.07	PC(38:9)	PC(38:9)	M+H	PC	(38:9)	(38:9)	NA	NA	NA	800.522	C46 H75 O8 N1 P1	C	3.81828e+06	1.04658e+06	2.41584e+06	955434	979440	2.26126e+06	3.48748e+06	2.94915e+06	7.08688e+06	3.61725e+06	1.21748e+06	1.62271e+06	3.9107e+06	3.56037e+06	3.21798e+06	4.77596e+06	3.0236e+06	4.34738e+06	9.30143e+06	3.5412e+06	3.64203e+06	3.93141e+06	5.57209e+06	4.32292e+06	5.4901e+06	4.4286e+06	8.07837e+06	3.32116e+06	4.75533e+06	2.59004e+06	3.08093e+06	4.74022e+06	3.1081e+06	4.89336e+06	3.19468e+06
ESI(+)	5.09_902.576042183333	5.09	PI(18:1/20:4)(rep)	PI(38:5)	M+NH4	PI	(18:1/20:4)	(18:1)	(20:4)	NA	NA	902.575	C47 H85 O13 N1 P1	B	1.54594e+06	1.44849e+06	2.24522e+06	2.23475e+06	2.48362e+06	2.07444e+06	1.53407e+06	2.71028e+06	1.88988e+06	3.8599e+07	3.07032e+06	2.43856e+06	2.81339e+06	2.8588e+06	2.24486e+06	4.43203e+07	4.17389e+07	2.04842e+06	4.74649e+07	2.68941e+06	1.7734e+06	1.90796e+06	3.26006e+07	3.04344e+06	4.29024e+06	2.1954e+06	2.53549e+06	2.65042e+06	1.71409e+06	2.18781e+06	1.36265e+06	3.8261e+07	1.70888e+06	2.13314e+06	2.01691e+06
ESI(+)	5.1_817.499357683333	5.1	PG(38:6)(rep)	PG(38:6)	M+Na	PG	(18:2/20:4)	(18:2)	(20:4)	NA	NA	817.499	C44 H75 O10 N0 P1 Na1	C	1.77211e+07	9.4012e+06	2.15028e+07	1.89744e+07	2.55535e+07	1.58572e+07	1.73933e+07	1.51609e+07	1.156e+06	1.31048e+07	8.78715e+06	1.08875e+07	9.5245e+06	9.07079e+06	1.01094e+06	968894	1.43113e+07	1.31444e+07	1.51749e+07	1.22592e+07	1.22875e+06	1.27391e+06	1.16175e+06	1.35827e+06	1.04396e+06	1.13064e+07	853258	1.35893e+07	1.48761e+07	1.23225e+06	1.16918e+07	1.09095e+06	7.14292e+06	854649	1.00429e+07
ESI(+)	5.1_830.494290933333	5.1	PS(38:6)	PS(38:6)	M+Na	PS	(16:0/22:6)	(16:0)	(22:6)	NA	NA	830.494	C44 H74 O10 N1 P1 Na1	C	4.419e+06	3.31697e+06	5.71247e+06	9.81909e+06	1.41972e+07	5.66488e+06	2.09859e+06	7.1158e+06	1.81256e+06	3.22336e+06	6.3187e+06	5.3366e+06	2.15407e+06	3.39655e+06	3.963e+06	1.81866e+06	1.70168e+06	3.99561e+06	2.14437e+06	5.79047e+06	1.48205e+06	2.62171e+06	3.2588e+06	3.97206e+06	8.06587e+06	1.81978e+06	5.17034e+06	5.12212e+06	1.1643e+06	2.44379e+06	3.0567e+06	3.05259e+06	2.3445e+06	1.88674e+06	3.56017e+06
ESI(+)	5.15_812.544230833333	5.15	PG(38:6)	PG(38:6)	M+NH4	PG	(18:2/20:4)	(18:2)	(20:4)	NA	NA	812.544	C44 H79 O10 N1 P1	C	2.49073e+07	1.24794e+07	3.51488e+07	2.93055e+07	4.01979e+07	2.23246e+07	2.51635e+07	2.37923e+07	1.24595e+07	2.10645e+07	1.16854e+07	1.62742e+07	1.47345e+07	1.53863e+07	9.90209e+06	6.9905e+06	2.17393e+07	2.00995e+07	2.20918e+07	2.04037e+07	1.24017e+07	9.98485e+06	1.3915e+07	1.78128e+07	1.62742e+07	1.63431e+07	1.32038e+07	1.96303e+07	2.2538e+07	1.30189e+07	1.58642e+07	9.5445e+06	1.01546e+07	5.91099e+06	1.44731e+07
ESI(+)	5.15_836.5225341	5.15	PE(44:12)	PE(44:12)	M+H	PE	(22:6/22:6)	(22:6)	(22:6)	NA	NA	836.522	C49 H75 O8 N1 P1	C	3.99221e+06	5.02154e+06	3.73999e+06	4.23833e+06	2.2897e+06	4.75147e+06	2.72723e+06	2.00215e+06	3.17065e+06	5.81031e+06	4.9453e+06	5.07448e+06	3.50612e+06	7.61246e+06	3.46454e+06	5.71765e+06	1.86878e+06	4.29651e+06	5.42244e+06	5.77105e+06	2.28139e+06	5.53514e+06	4.35886e+06	4.18884e+06	7.78522e+06	6.20487e+06	4.74741e+06	5.07439e+06	2.03645e+06	3.65467e+06	2.86957e+06	2.80049e+06	2.90917e+06	3.20475e+06	1.7171e+06
ESI(+)	5.16_675.543737516667	5.16	SM(d32:1)	SM(d32:1)	M+H	SM	(d14:0/18:1)	(d14:0)	(18:1)	NA	NA	675.544	C37 H76 O6 N2 P1	C	8.99441e+07	9.25551e+07	8.17578e+07	1.02893e+08	1.07667e+08	8.55397e+07	7.26103e+07	9.0179e+07	8.85767e+07	8.85623e+07	1.14275e+08	9.56342e+07	7.97405e+07	7.931e+07	7.39505e+07	7.40307e+07	9.22156e+07	7.52238e+07	8.94825e+07	8.34556e+07	1.01766e+08	7.88506e+07	6.39274e+07	7.94955e+07	9.00958e+07	8.32216e+07	8.82457e+07	6.87292e+07	6.2477e+07	8.60253e+07	7.50991e+07	6.42141e+07	7.3469e+07	6.9404e+07	9.09899e+07
ESI(+)	5.16_697.52664065	5.16	SM(d34:4)	SM(d34:4)	M+H	SM	(d34:4)	(d34:4)	NA	NA	NA	697.528	C39 H74 O6 N2 P1	C	7.83094e+06	7.60243e+06	6.63467e+06	9.97215e+06	1.08064e+07	7.78388e+06	5.70879e+06	8.63968e+06	7.9694e+06	8.15063e+06	1.0856e+07	8.83712e+06	7.01801e+06	7.36699e+06	5.56926e+06	7.24843e+06	7.908e+06	6.37981e+06	7.63663e+06	8.40557e+06	8.26557e+06	6.8122e+06	4.57664e+06	7.2799e+06	8.11358e+06	7.23984e+06	7.89499e+06	5.76135e+06	4.84453e+06	7.39361e+06	6.89655e+06	6.04285e+06	6.02463e+06	6.05917e+06	8.302e+06
ESI(+)	5.18_766.538197683333	5.18	PE(18:0/20:5)	PE(38:5)	M+H	PE	(18:0/20:5)	(18:0)	(20:5)	NA	NA	766.538	C43 H77 O8 N1 P1	B	5.03601e+06	1.03765e+07	5.90926e+06	1.50053e+07	1.78515e+07	1.06156e+07	6.70875e+06	1.18144e+07	3.18055e+06	2.80316e+06	2.44792e+07	1.50519e+07	4.96171e+06	6.71175e+06	9.15119e+06	4.44582e+06	1.66195e+07	4.60896e+06	5.88687e+06	5.0787e+06	4.50813e+06	9.3606e+06	7.85441e+06	6.99796e+06	6.77184e+06	6.59452e+06	8.3495e+06	2.84041e+06	8.78223e+06	1.32239e+07	4.98743e+06	3.79987e+06	8.35444e+06	1.91311e+07	6.75781e+06
ESI(+)	5.18_780.5541444	5.18	PC(36:5)(rep)(rep)	PC(36:5)	M+H	PC	(16:1/20:4)	(16:1)	(20:4)	NA	NA	780.554	C44 H79 O8 N1 P1	C	2.73405e+08	1.26238e+08	1.22072e+08	1.24918e+08	9.98557e+07	1.82628e+08	2.49854e+08	2.03176e+08	1.71639e+08	1.32929e+08	1.79349e+08	1.20519e+08	8.82663e+07	2.2681e+08	4.0388e+08	2.16458e+08	2.28496e+08	1.60099e+08	2.24462e+08	1.01284e+08	3.27207e+08	2.33682e+08	1.80425e+08	2.96158e+08	1.56408e+08	2.06099e+08	2.90732e+08	9.6253e+07	1.51007e+08	1.73741e+08	1.1811e+08	1.91941e+08	2.10644e+08	4.42543e+08	2.22495e+08
ESI(+)	5.18_854.569674566667	5.18	PC(42:10)	PC(42:10)	M+H	PC	(20:4/22:6)	(20:4)	(22:6)	NA	NA	854.569	C50 H81 O8 N1 P1	C	3.33806e+08	3.59844e+08	3.32676e+08	1.19667e+08	5.90514e+07	2.75537e+08	3.24685e+08	1.62956e+08	5.88105e+08	4.88689e+08	2.8317e+08	3.62149e+08	5.78588e+08	6.80825e+08	4.52681e+08	7.77451e+08	3.07271e+08	5.35508e+08	4.55476e+08	5.06697e+08	3.42768e+08	8.28071e+08	4.93522e+08	4.21176e+08	6.56032e+08	6.53341e+08	4.60782e+08	4.70884e+08	3.04746e+08	3.13966e+08	5.41819e+08	4.14654e+08	5.52305e+08	5.55557e+08	3.52537e+08
ESI(+)	5.18_876.55174125	5.18	PC(42:10)(rep)	PC(42:10)	M+Na	PC	(20:4/22:6)	(20:4)	(22:6)	NA	NA	876.551	C50 H80 O8 N1 P1 Na1	C	1.70823e+07	1.88586e+07	1.56245e+07	7.00547e+06	3.49631e+06	1.62387e+07	1.72491e+07	9.48579e+06	3.11081e+07	2.72417e+07	1.66132e+07	2.27576e+07	2.86757e+07	4.17417e+07	2.22694e+07	3.85753e+07	1.57006e+07	2.61081e+07	2.21506e+07	2.89575e+07	1.59361e+07	4.34166e+07	2.2588e+07	2.17257e+07	3.56477e+07	3.31215e+07	2.27624e+07	2.26723e+07	1.51116e+07	1.80605e+07	2.75448e+07	1.96648e+07	2.6283e+07	2.98103e+07	1.85928e+07
ESI(+)	5.2_766.538251583333	5.2	PC(35:5)	PC(35:5)	M+H	PC	(35:5)	(35:5)	NA	NA	NA	766.538	C43 H77 O8 N1 P1	C	5.05687e+06	1.03453e+07	5.90905e+06	1.50965e+07	1.78833e+07	1.02209e+07	6.78292e+06	1.15676e+07	3.20461e+06	2.82052e+06	2.4422e+07	1.50743e+07	4.95768e+06	6.75622e+06	8.98246e+06	4.44128e+06	1.66117e+07	4.66686e+06	5.71269e+06	4.96149e+06	4.54146e+06	9.36077e+06	7.66087e+06	7.18219e+06	6.82263e+06	7.66183e+06	8.4342e+06	2.84489e+06	8.84917e+06	1.31655e+07	5.00068e+06	3.83507e+06	8.10205e+06	1.55318e+07	6.55816e+06
ESI(+)	5.22_678.50709605	5.22	PC(28:0)	PC(28:0)	M+H	PC	(14:0/14:0)	(14:0)	(14:0)	NA	NA	678.507	C36 H73 O8 N1 P1	C	3.35845e+07	2.02359e+07	1.85728e+07	2.46732e+07	2.34785e+07	1.46127e+07	2.51547e+07	2.04181e+07	3.68296e+07	1.89596e+07	2.35344e+07	3.0566e+07	2.18307e+07	1.43693e+07	1.89496e+07	2.14525e+07	2.88314e+07	2.86991e+07	3.62393e+07	2.60702e+07	2.58814e+07	2.75228e+07	2.60326e+07	2.47785e+07	3.16398e+07	2.73318e+07	2.99808e+07	2.62169e+07	2.41987e+07	2.11046e+07	2.02762e+07	2.14003e+07	1.54355e+07	2.53525e+07	2.01043e+07
ESI(+)	5.29_762.50684825	5.29	PE(38:7)	PE(38:7)	M+H	PE	(16:1/22:6)	(16:1)	(22:6)	NA	NA	762.507	C43 H73 O8 N1 P1	C	1.14148e+06	553942	1.31399e+06	728032	1.08621e+06	1.09962e+06	1.65838e+06	1.32538e+06	1.13314e+06	915461	424735	712449	909590	1.49986e+06	2.38613e+06	1.18658e+06	2.89473e+06	1.85971e+06	2.0324e+06	1.48152e+06	1.62261e+06	3.46115e+06	1.96591e+06	2.75532e+06	1.63342e+06	2.47384e+06	2.25419e+06	671933	2.70934e+06	1.35549e+06	712249	1.25468e+06	1.25019e+06	3.06501e+06	2.52017e+06
ESI(+)	5.29_880.585689483333	5.29	PC(44:11)	PC(44:11)	M+H	PC	(22:5/22:6)	(22:5)	(22:6)	NA	NA	880.585	C52 H83 O8 N1 P1	C	1.48744e+07	1.36613e+07	1.00557e+07	5.51477e+06	2.46467e+06	1.2165e+07	1.53539e+07	6.81481e+06	2.19577e+07	2.35954e+07	1.02823e+07	1.5041e+07	2.52223e+07	3.71691e+07	1.6071e+07	5.796e+07	1.199e+07	2.69666e+07	2.34651e+07	3.10433e+07	1.47406e+07	4.04678e+07	2.31737e+07	1.77523e+07	2.59898e+07	2.61891e+07	2.24913e+07	2.73227e+07	1.88949e+07	1.61705e+07	2.39275e+07	1.49962e+07	2.54593e+07	2.33793e+07	1.83368e+07
ESI(+)	5.35_701.55963425	5.35	SM(d34:2)	SM(d34:2)	M+H	SM	(d16:1/18:1)	(d16:1)	(18:1)	NA	NA	701.559	C39 H78 O6 N2 P1	C	8.96859e+07	1.23612e+08	9.65522e+07	1.27193e+08	1.52523e+08	9.78275e+07	7.75079e+07	1.04477e+08	9.5666e+07	1.27181e+08	1.66047e+08	1.44538e+08	9.32177e+07	1.31038e+08	1.18586e+08	9.81744e+07	8.57009e+07	1.43564e+08	1.0461e+08	1.9403e+08	7.85861e+07	1.54332e+08	1.09439e+08	1.52023e+08	1.50737e+08	1.75017e+08	1.14304e+08	1.42987e+08	1.35541e+08	1.12758e+08	8.74206e+07	7.97354e+07	8.23583e+07	8.09983e+07	1.04831e+08
ESI(+)	5.35_723.542545683333	5.35	SM(d36:5)	SM(d36:5)	M+H	SM	(d36:5)	(d36:5)	NA	NA	NA	723.544	C41 H76 O6 N2 P1	C	6.83633e+06	9.67053e+06	8.12023e+06	1.19938e+07	1.3831e+07	8.2596e+06	6.13421e+06	8.93969e+06	7.67736e+06	1.21607e+07	1.50787e+07	1.23151e+07	7.77652e+06	1.2293e+07	1.00424e+07	7.84935e+06	7.11434e+06	1.13871e+07	9.01704e+06	2.00696e+07	6.19124e+06	1.27965e+07	8.59188e+06	1.33631e+07	1.31913e+07	1.58096e+07	9.529e+06	1.15819e+07	1.09866e+07	9.04384e+06	6.47e+06	6.0519e+06	6.71862e+06	7.15274e+06	9.2758e+06
ESI(+)	5.35_878.575364183333	5.35	PI(36:3)(rep)	PI(36:3)	M+NH4	PI	(18:1/18:2)	(18:1)	(18:2)	NA	NA	878.575	C45 H85 O13 N1 P1	C	3.68197e+06	2.73716e+06	5.6182e+06	4.214e+06	5.43829e+06	4.00794e+06	3.60244e+06	3.8647e+06	3.89557e+06	6.14555e+06	7.05682e+06	4.73905e+06	5.59589e+06	7.54258e+06	5.69803e+06	4.08751e+06	3.64559e+06	5.08396e+06	5.42896e+06	6.8845e+06	2.42883e+06	5.5168e+06	4.30816e+06	6.06743e+06	6.60443e+06	6.01244e+06	4.92046e+06	7.19662e+06	5.31924e+06	4.76835e+06	1.95695e+06	4.8524e+06	4.53791e+06	4.23621e+06	6.19267e+06
ESI(+)	5.37_704.5229005	5.37	PC(30:1)	PC(30:1)	M+H	PC	(16:1/14:0)	(16:1)	(14:0)	NA	NA	704.522	C38 H75 O8 N1 P1	C	5.7947e+07	2.27593e+07	3.38519e+07	3.07274e+07	3.55103e+07	3.159e+07	4.04548e+07	3.4502e+07	5.74348e+07	3.52374e+07	3.82628e+07	3.81868e+07	4.74045e+07	2.85943e+07	2.38306e+07	5.84836e+07	3.73255e+07	3.38076e+07	4.22904e+07	3.43602e+07	3.471e+07	3.36291e+07	4.9319e+07	2.92421e+07	1.83786e+07	2.98349e+07	3.68655e+07	4.24405e+07	5.77214e+07	3.04632e+07	3.44028e+07	3.40697e+07	3.57619e+07	3.76498e+07	4.758e+07
ESI(+)	5.38_852.559605566667	5.38	PI(34:2)	PI(34:2)	M+NH4	PI	(16:0/18:2)	(16:0)	(18:2)	NA	NA	852.56	C43 H83 O13 N1 P1	C	3.51759e+07	3.04426e+07	4.59024e+07	2.49742e+07	1.99853e+07	4.65302e+07	5.58407e+07	5.5384e+07	5.38022e+07	6.45325e+07	3.85255e+07	3.61391e+07	6.41239e+07	8.68552e+07	6.13205e+07	340562	6.41994e+07	6.53381e+07	6.50123e+07	7.37759e+07	4.96493e+07	7.92402e+07	4.78717e+07	7.81852e+07	8.17058e+07	7.31849e+07	395973	5.99159e+07	5.63448e+07	4.50917e+07	1.19902e+07	6.76633e+07	6.10729e+07	5.53242e+07	5.80168e+07
ESI(+)	5.4_728.5229252	5.4	PC(32:3)(rep)	PC(32:3)	M+H	PC	(32:3)	(32:3)	NA	NA	NA	728.522	C40 H75 O8 N1 P1	C	1.11158e+07	6.70033e+06	1.68789e+07	8.47726e+06	8.12269e+06	8.66008e+06	7.10919e+06	1.41428e+07	6.00761e+06	1.95667e+07	9.93816e+06	9.32359e+06	1.46118e+07	1.14291e+07	1.50008e+07	1.60782e+07	6.84362e+06	6.08421e+06	1.04878e+07	9.94454e+06	9.93917e+06	9.56328e+06	1.43453e+07	1.19976e+07	9.33557e+06	1.36728e+07	1.10917e+07	1.25878e+07	1.00753e+07	1.17827e+07	1.06864e+07	9.27696e+06	1.31071e+07	1.15497e+07	1.16231e+07
ESI(+)	5.41_736.491829583333	5.41	PE(36:6)	PE(36:6)	M+H	PE	(14:0/22:6)	(14:0)	(22:6)	NA	NA	736.491	C41 H71 O8 N1 P1	C	1.30187e+07	3.96782e+06	1.08508e+07	5.66836e+06	5.04338e+06	7.98347e+06	9.72202e+06	1.35051e+07	1.66223e+07	1.09317e+07	5.85068e+06	8.10064e+06	1.3903e+07	1.09955e+07	1.06372e+07	1.19016e+07	1.438e+07	1.20271e+07	2.71886e+07	1.7101e+07	1.10201e+07	1.06736e+07	2.18557e+07	1.38975e+07	1.8716e+07	1.50319e+07	1.99241e+07	1.38018e+07	2.67662e+07	1.18836e+07	8.03044e+06	1.57298e+07	8.82229e+06	1.56406e+07	1.65924e+07
ESI(+)	5.41_861.548784533333	5.41	PI(36:3)	PI(36:3)	M+H	PI	(18:1/18:2)	(18:1)	(18:2)	NA	NA	861.549	C45 H82 O13 N0 P1	C	2.48262e+06	1.48616e+06	2.16476e+06	2.39112e+06	122671	1.82062e+06	7.82234e+06	3.41918e+06	2.80122e+06	4.73524e+06	1.79752e+06	2.58143e+06	15115.7	5.95917e+06	3.8039e+06	4.853e+06	1.10715e+07	1.26883e+07	6.42318e+06	2.92153e+06	1.95223e+07	2.11068e+06	4.2552e+06	87058.1	1.41469e+07	4.37909e+06	1.85605e+07	9.09421e+06	1.16041e+07	1.35039e+06	1.51547e+06	6.44692e+06	3.53325e+06	2.35816e+06	2.22625e+06
ESI(+)	5.44_776.5223834	5.44	PC(36:7)(rep)	PC(36:7)	M+H	PC	(36:7)	(36:7)	NA	NA	NA	776.522	C44 H75 O8 N1 P1	C	5.82604e+06	3.57261e+06	3.7845e+06	2.89403e+06	3.31764e+06	3.6755e+06	5.77504e+06	5.68898e+06	9.68993e+06	5.2234e+06	3.21932e+06	5.9233e+06	6.96528e+06	6.13028e+06	5.89362e+06	8.28784e+06	5.09876e+06	5.39737e+06	1.02268e+07	8.50766e+06	5.53647e+06	6.71397e+06	1.1102e+07	4.97599e+06	6.43602e+06	1.00097e+07	8.46962e+06	5.50793e+06	1.09e+07	6.9765e+06	5.30375e+06	7.79276e+06	7.53708e+06	8.91424e+06	7.24917e+06
ESI(+)	5.45_754.538471183333	5.45	PC(34:4)(rep)	PC(34:4)	M+H	PC	(14:0/20:4)	(14:0)	(20:4)	NA	NA	754.538	C42 H77 O8 N1 P1	C	1.28003e+08	6.96286e+07	8.3507e+07	6.13805e+07	6.09254e+07	6.46409e+07	1.05038e+08	1.15611e+08	1.82409e+08	1.15219e+08	6.46678e+07	1.03501e+08	1.31933e+08	1.05028e+08	1.20799e+08	1.45961e+08	1.06634e+08	1.06611e+08	1.99658e+08	1.57934e+08	1.20969e+08	1.2722e+08	2.29815e+08	9.39844e+07	1.11761e+08	1.27226e+08	1.64878e+08	1.22545e+08	2.19192e+08	1.29273e+08	1.15832e+08	1.51645e+08	1.48418e+08	1.4748e+08	1.30685e+08
ESI(+)	5.49_768.5537867	5.49	PC(35:4)(rep)	PC(35:4)	M+H	PC	(35:4)	(35:4)	NA	NA	NA	768.554	C43 H79 O8 N1 P1	C	4.83997e+06	3.649e+06	3.52297e+06	4.22933e+06	4.14981e+06	5.81847e+06	5.96792e+06	8.80095e+06	8.46428e+06	4.15187e+06	5.07995e+06	4.13714e+06	4.81556e+06	6.08842e+06	8.26792e+06	8.52616e+06	7.03317e+06	5.53876e+06	7.65389e+06	4.15532e+06	1.03604e+07	6.51229e+06	6.6389e+06	8.9734e+06	6.61163e+06	7.37938e+06	1.22261e+07	3.91232e+06	6.00165e+06	6.52959e+06	4.60964e+06	7.09578e+06	7.47324e+06	1.14294e+07	7.53352e+06
ESI(+)	5.53_812.52255065	5.53	PC(17:4/22:6)	PC(39:10)	M+H	PC	(17:4/22:6)	(17:4)	(22:6)	NA	NA	812.522	C47 H75 O8 N1 P1	B	2.32754e+07	1.80923e+07	2.10224e+07	7.40117e+06	3.69094e+06	1.75533e+07	1.80231e+07	8.43602e+06	2.46944e+07	2.93953e+07	1.30297e+07	1.88291e+07	2.87311e+07	3.96653e+07	2.53601e+07	3.83356e+07	1.83938e+07	3.88759e+07	3.92403e+07	4.51967e+07	1.19144e+07	4.526e+07	4.17516e+07	2.42891e+07	4.28318e+07	4.52587e+07	2.76481e+07	3.03711e+07	1.97873e+07	1.81028e+07	2.12079e+07	2.42041e+07	2.21386e+07	2.34075e+07	1.9978e+07
ESI(+)	5.53_812.523287933333	5.53	PE(20:4/22:6)(rep)	PE(42:10)	M+H	PE	(20:4/22:6)	(20:4)	(22:6)	NA	NA	812.522	C47 H75 O8 N1 P1	B	2.35588e+07	1.86241e+07	2.20956e+07	7.33943e+06	3.78395e+06	1.7893e+07	1.83438e+07	8.61128e+06	2.41355e+07	2.93009e+07	1.32095e+07	1.83739e+07	3.05229e+07	3.93309e+07	2.69282e+07	4.07327e+07	1.84325e+07	4.04975e+07	4.26046e+07	4.87414e+07	1.6603e+07	4.67592e+07	4.51215e+07	2.52005e+07	4.54313e+07	4.84968e+07	2.9344e+07	3.27958e+07	2.15683e+07	1.85093e+07	2.0155e+07	2.13461e+07	2.40997e+07	2.45227e+07	2.16189e+07
ESI(+)	5.55_852.554783533333	5.55	PC(42:11)(rep)	PC(42:11)	M+H	PC	(42:11)	(42:11)	NA	NA	NA	852.554	C50 H79 O8 N1 P1	C	4.93968e+07	4.52188e+07	5.3812e+07	2.70321e+07	1.72832e+07	5.01764e+07	5.91736e+07	4.88889e+07	5.40293e+07	6.94995e+07	3.56199e+07	4.69408e+07	8.48613e+07	1.12635e+08	8.33501e+07	6.43447e+07	6.96977e+07	6.68706e+07	7.46768e+07	9.1882e+07	6.1217e+07	1.17266e+08	6.65311e+07	6.44986e+07	8.96209e+07	9.63356e+07	6.75009e+07	6.33023e+07	6.77192e+07	4.63662e+07	4.43507e+07	6.55191e+07	7.72423e+07	8.45962e+07	7.64922e+07
ESI(+)	5.56_738.507060316667	5.56	PE(16:1/20:4)(rep)	PE(36:5)	M+H	PE	(16:1/20:4)	(16:1)	(20:4)	NA	NA	738.507	C41 H73 O8 N1 P1	B	2.65315e+06	746194	2.10988e+06	1.19913e+06	2.71118e+06	2.61573e+06	2.66143e+06	4.85901e+06	2.87078e+06	1.89518e+06	1.72741e+06	1.0332e+06	1.1882e+06	2.12459e+06	4.71036e+06	2.55249e+06	5.48832e+06	2.89166e+06	3.95203e+06	2.95344e+06	3.39e+06	3.93406e+06	4.14739e+06	4.27505e+06	1.0709e+07	3.15204e+06	4.0452e+06	2.05743e+06	6.21231e+06	3.17861e+06	1.542e+06	2.8029e+06	2.41189e+06	5.26271e+06	6.13033e+06
ESI(+)	5.56_852.551815033333	5.56	PC(40:8)	PC(40:8)	M+Na	PC	(18:2/22:6)	(18:2)	(22:6)	NA	NA	852.551	C48 H80 O8 N1 P1 Na1	C	4.79793e+07	4.51558e+07	5.84822e+07	2.04751e+07	1.56902e+07	4.5538e+07	6.01371e+07	5.13167e+07	5.24207e+07	7.90252e+07	9.36287e+06	1.22221e+07	9.54754e+07	1.11407e+08	7.99974e+07	7.76704e+07	7.4712e+07	6.73936e+07	7.22117e+07	9.98933e+07	5.85383e+07	1.16952e+08	6.35974e+07	7.43429e+07	8.81776e+07	9.72291e+07	6.94215e+07	6.20664e+07	6.48544e+07	4.57911e+07	3.53622e+07	6.67584e+07	6.37417e+07	8.2155e+07	7.3926e+07
ESI(+)	5.57_830.57016915	5.57	PC(40:8)(rep)	PC(40:8)	M+H	PC	(18:2/22:6)	(18:2)	(22:6)	NA	NA	830.569	C48 H81 O8 N1 P1	C	5.99503e+08	8.45399e+08	9.59876e+08	3.16517e+08	2.03442e+08	5.70986e+08	7.87196e+08	5.99869e+08	8.4203e+08	1.19907e+09	3.88099e+08	5.16305e+08	1.56744e+09	1.53766e+09	1.39113e+09	1.42832e+09	1.15596e+09	1.30423e+09	1.1611e+09	1.34745e+09	9.54523e+08	2.22759e+09	1.24061e+09	1.13626e+09	1.40094e+09	1.62365e+09	1.24951e+09	7.15156e+08	1.0496e+09	6.22056e+08	6.56773e+08	1.19034e+09	1.01795e+09	1.44612e+09	1.14769e+09
ESI(+)	5.6_808.585885133333	5.6	PC(38:5)(rep)	PC(38:5)	M+H	PC	(38:5)	(38:5)	NA	NA	NA	808.585	C46 H83 O8 N1 P1	C	1.6431e+07	2.52213e+07	9.01569e+07	2.77059e+07	2.1651e+08	1.15364e+07	6.16014e+06	9.48599e+06	3.10005e+06	8.63076e+06	4.02123e+07	2.03378e+07	2.13229e+07	9.26297e+06	5.02069e+06	3.54345e+07	3.47927e+07	6.56449e+06	8.40257e+06	4.38977e+06	6.56615e+06	1.48933e+07	7.26017e+06	1.3104e+07	3.79901e+07	1.68342e+07	6.64723e+06	3.5423e+07	5.54445e+06	6.39171e+06	8.72264e+06	2.90178e+06	2.23005e+07	4.16455e+06	7.03799e+06
ESI(+)	5.63_760.512394133333	5.63	PS(34:2)	PS(34:2)	M+H	PS	(16:0/18:2)	(16:0)	(18:2)	NA	NA	760.512	C40 H75 O10 N1 P1	C	7.71379e+06	7.46556e+06	7.38333e+06	1.53166e+07	1.91859e+07	9.16718e+06	4.66364e+06	1.4248e+07	5.27159e+06	7.07214e+06	1.08111e+07	9.53973e+06	4.9419e+06	5.15604e+06	6.40806e+06	3.28242e+06	4.22034e+06	6.17467e+06	5.32685e+06	7.27558e+06	4.13993e+06	4.45605e+06	3.62384e+06	6.87693e+06	9.60982e+06	4.10057e+06	7.62562e+06	9.32266e+06	6.11747e+06	4.98116e+06	6.06791e+06	5.82073e+06	4.48513e+06	3.92611e+06	7.54949e+06
ESI(+)	5.63_795.514725983333	5.63	PG(36:3)	PG(36:3)	M+Na	PG	(18:1/18:2)	(18:1)	(18:2)	NA	NA	795.515	C42 H77 O10 N0 P1 Na1	C	1.80978e+06	1.39014e+06	2.02374e+06	1.85847e+06	3.67916e+06	1.71869e+06	1.16781e+07	1.67143e+06	705178	1.55789e+06	1.31728e+06	1.48051e+06	1.22238e+06	945285	749251	502389	1.76358e+07	1.07311e+06	1.09236e+06	1.43472e+06	727533	484910	1.20922e+06	1.10275e+06	716257	908377	647461	1.26765e+06	1.41229e+06	1.00368e+06	976728	582699	839381	481423	1.27696e+06
ESI(+)	5.64_742.5381811	5.64	PC(33:3)	PC(33:3)	M+H	PC	(33:3)	(33:3)	NA	NA	NA	742.538	C41 H77 O8 N1 P1	C	4.10962e+06	1.60301e+06	4.54087e+06	2.72806e+06	2.05572e+06	4.22865e+06	3.25759e+06	7.95431e+06	4.86564e+06	6.66022e+06	3.46483e+06	3.92428e+06	7.21077e+06	5.28323e+06	4.06256e+06	6.29354e+06	5.91263e+06	4.79975e+06	7.21304e+06	6.00198e+06	8.14945e+06	5.26202e+06	8.38053e+06	6.47187e+06	7.49744e+06	4.90966e+06	6.79504e+06	5.1685e+06	6.76677e+06	6.55923e+06	3.65131e+06	5.67523e+06	6.7337e+06	7.67972e+06	4.04806e+06
ESI(+)	5.64_788.543931183333	5.64	PG(16:0/20:4)	PG(36:4)	M+NH4	PG	(16:0/20:4)	(16:0)	(20:4)	NA	NA	788.544	C42 H79 O10 N1 P1	B	4.24696e+07	2.3836e+07	4.64293e+07	3.97571e+07	7.84884e+07	4.09024e+07	4.21396e+07	3.93071e+07	1.87419e+07	3.61418e+07	2.68807e+07	3.15625e+07	2.5247e+07	2.067e+07	1.76619e+07	1.07954e+07	3.17792e+07	2.32491e+07	2.48035e+07	3.56714e+07	1.61754e+07	1.49889e+07	2.43934e+07	2.56887e+07	1.75381e+07	2.10262e+07	1.38004e+07	2.77238e+07	3.30835e+07	2.63884e+07	2.19414e+07	1.75861e+07	2.00048e+07	1.09564e+07	3.01045e+07
ESI(+)	5.64_804.55449715	5.64	PC(38:7)(rep)(rep)(rep)	PC(38:7)	M+H	PC	(16:1/22:6)	(16:1)	(22:6)	NA	NA	804.554	C46 H79 O8 N1 P1	C	1.4951e+07	1.77806e+07	2.2928e+07	1.37942e+07	1.55668e+07	1.56664e+07	2.42554e+07	1.96655e+07	1.79906e+07	3.41604e+07	1.21491e+07	2.20498e+07	2.31675e+07	3.4333e+07	2.99503e+07	3.00324e+07	2.01672e+07	3.45295e+07	4.75528e+07	3.25802e+07	3.01722e+07	3.38061e+07	3.9977e+07	4.4099e+07	7.27962e+07	4.92672e+07	6.64666e+07	2.03071e+07	2.43264e+07	1.83169e+07	1.90349e+07	2.74134e+07	1.63266e+07	3.38237e+07	1.70926e+07
ESI(+)	5.65_820.585578416667	5.65	PC(39:6)	PC(39:6)	M+H	PC	(39:6)	(39:6)	NA	NA	NA	820.585	C47 H83 O8 N1 P1	C	1.60536e+07	8.44551e+06	1.44466e+07	3.28015e+06	3.81397e+06	1.18425e+07	1.65673e+07	1.06952e+07	2.12544e+07	1.64745e+07	5.71926e+06	6.78006e+06	1.59574e+07	1.5066e+07	1.04175e+07	1.4804e+07	8.57896e+06	1.28381e+07	1.48248e+07	7.54835e+06	1.11817e+07	1.49657e+07	1.42823e+07	1.41072e+07	2.10743e+07	1.77362e+07	1.86901e+07	6.20698e+06	1.12912e+07	1.31749e+07	1.41321e+07	1.10695e+07	1.32537e+07	1.75811e+07	1.9544e+07
ESI(+)	5.66_878.567144016667	5.66	PC(42:9)(rep)	PC(42:9)	M+Na	PC	(22:5/20:4)	(22:5)	(20:4)	NA	NA	878.567	C50 H82 O8 N1 P1 Na1	C	5.58503e+06	2.77704e+06	5.25521e+06	2.22628e+06	1.78327e+06	6.07824e+06	5.95907e+06	1.09384e+07	6.57678e+06	5.66113e+06	3.67352e+06	3.69765e+06	7.49013e+06	4.387e+06	4.65448e+06	1.09742e+07	1.34569e+07	3.37796e+06	8.82724e+06	6.43106e+06	1.0044e+07	4.47159e+06	6.72046e+06	4.95742e+06	4.6167e+06	4.32661e+06	5.40469e+06	6.72343e+06	8.36163e+06	7.22999e+06	6.57697e+06	5.88581e+06	8.47293e+06	3.59998e+06	7.73192e+06
ESI(+)	5.67_856.585365783333	5.67	PC(42:9)	PC(42:9)	M+H	PC	(22:5/20:4)	(22:5)	(20:4)	NA	NA	856.585	C50 H83 O8 N1 P1	C	4.60619e+07	3.93504e+07	4.00906e+07	1.45929e+07	7.04911e+06	2.96366e+07	4.6059e+07	2.48225e+07	8.27603e+07	6.48256e+07	2.87879e+07	4.32451e+07	8.47168e+07	6.93264e+07	4.21892e+07	1.47884e+08	4.15084e+07	4.67547e+07	5.32501e+07	7.75544e+07	4.41485e+07	9.92005e+07	5.99449e+07	4.03087e+07	4.31075e+07	6.3076e+07	5.09291e+07	6.81922e+07	6.25528e+07	5.63325e+07	6.47197e+07	4.62232e+07	1.01337e+08	6.18498e+07	6.93007e+07
ESI(+)	5.69_730.538744416667	5.69	PC(32:2)(rep)	PC(32:2)	M+H	PC	(14:0/18:2)	(14:0)	(18:2)	NA	NA	730.538	C40 H77 O8 N1 P1	C	6.23494e+08	3.73437e+08	2.86727e+08	3.86989e+08	4.92509e+08	3.36866e+08	4.5923e+08	6.3696e+08	8.53659e+08	3.41176e+08	4.48097e+08	5.88637e+08	4.4961e+08	4.54442e+08	5.95985e+08	5.837e+08	4.52232e+08	4.3096e+08	8.18006e+08	4.05451e+08	4.48011e+08	4.47522e+08	6.28919e+08	4.5623e+08	3.5115e+08	4.75005e+08	7.19653e+08	5.12707e+08	6.85697e+08	7.03677e+08	4.67482e+08	6.20789e+08	4.74778e+08	7.02373e+08	4.48676e+08
ESI(+)	5.69_752.520312983333	5.69	PC(32:2)	PC(32:2)	M+Na	PC	(14:0/18:2)	(14:0)	(18:2)	NA	NA	752.52	C40 H76 O8 N1 P1 Na1	C	4.00044e+07	2.19869e+07	1.87488e+07	2.55157e+07	2.97267e+07	2.23642e+07	2.40124e+07	4.21885e+07	4.93652e+07	2.18979e+07	3.0482e+07	3.46803e+07	2.59629e+07	2.98992e+07	3.23405e+07	3.44456e+07	2.38944e+07	2.10114e+07	4.65397e+07	2.63488e+07	2.63705e+07	2.49821e+07	3.80011e+07	2.48334e+07	2.07911e+07	2.49278e+07	3.86914e+07	2.73875e+07	3.89317e+07	4.22541e+07	2.22366e+07	3.08429e+07	2.88403e+07	3.82426e+07	3.04423e+07
ESI(+)	5.71_727.5750734	5.71	SM(d36:3)	SM(d36:3)	M+H	SM	(d16:0/20:3)	(d16:0)	(20:3)	NA	NA	727.575	C41 H80 O6 N2 P1	C	2.53736e+06	2.29602e+06	5.68388e+06	873194	1.07294e+06	4.30637e+06	6.75812e+06	3.24467e+06	3.66674e+06	6.40656e+06	2.3126e+06	2.34145e+06	5.33826e+06	1.38343e+07	9.22284e+06	4.38049e+06	5.52101e+06	7.45144e+06	6.56541e+06	8.61015e+06	4.73945e+06	6.95939e+06	8.76298e+06	6.77985e+06	5.58221e+06	2.03007e+07	4.90379e+06	5.49204e+06	1.02618e+07	7.39277e+06	3.09375e+06	5.36578e+06	5.96448e+06	8.15556e+06	3.82516e+06
ESI(+)	5.76_769.498951183333	5.76	PG(34:2)	PG(34:2)	M+Na	PG	(16:0/18:2)	(16:0)	(18:2)	NA	NA	769.499	C40 H75 O10 N0 P1 Na1	C	4.25365e+07	3.48979e+07	3.80847e+07	6.6504e+07	9.98788e+07	3.60833e+07	3.98504e+07	3.91915e+07	1.7288e+07	2.522e+07	3.66716e+07	3.85112e+07	2.01883e+07	2.2021e+07	2.35011e+07	1.41359e+07	3.30488e+07	2.09354e+07	2.20916e+07	2.64188e+07	1.95436e+07	1.36145e+07	2.03688e+07	2.41481e+07	1.45925e+07	1.87328e+07	1.40949e+07	548291	3.63605e+07	2.631e+07	2.3143e+07	1.62986e+07	2.11729e+07	1.09303e+07	2.60299e+07
ESI(+)	5.76_814.559422916667	5.76	PG(38:5)	PG(38:5)	M+NH4	PG	(16:0/22:5)	(16:0)	(22:5)	NA	NA	814.559	C44 H81 O10 N1 P1	C	1.94251e+07	3.64782e+06	2.04252e+07	9.53687e+06	1.48858e+07	1.35562e+07	1.33588e+07	1.91657e+07	6.89485e+06	1.0585e+07	5.14324e+06	5.16333e+06	9.66136e+06	5.44748e+06	3.5855e+06	4.7371e+06	1.40229e+07	6.59366e+06	1.04812e+07	9.67044e+06	8.17787e+06	3.4043e+06	8.85794e+06	8.2681e+06	6.0545e+06	4.92929e+06	4.52792e+06	8.65283e+06	1.40705e+07	1.00558e+07	9.82746e+06	7.89736e+06	6.54643e+06	3.76342e+06	1.2992e+07
ESI(+)	5.76_819.514718383333	5.76	PG(38:5)(rep)	PG(38:5)	M+Na	PG	(16:0/22:5)	(16:0)	(22:5)	NA	NA	819.515	C44 H77 O10 N0 P1 Na1	C	1.28647e+07	2.53949e+06	1.4558e+07	6.24157e+06	1.00653e+07	9.60545e+06	9.05119e+06	1.18141e+07	5.1979e+06	7.66645e+06	3.08826e+06	3.42668e+06	7.06034e+06	3.84474e+06	2.70096e+06	3.79417e+06	9.49864e+06	4.15149e+06	7.33776e+06	7.20068e+06	5.75187e+06	2.57511e+06	7.11858e+06	6.08472e+06	4.47221e+06	3.55074e+06	3.47496e+06	5.89224e+06	1.03158e+07	7.37468e+06	6.79284e+06	5.17801e+06	5.49741e+06	3.30252e+06	1.0221e+07
ESI(+)	5.78_792.554456033333	5.78	PC(37:6)(rep)	PC(37:6)	M+H	PC	(15:0/22:6)	(15:0)	(22:6)	NA	NA	792.554	C45 H79 O8 N1 P1	C	8.89242e+07	6.01935e+07	1.49106e+08	6.11183e+07	5.35722e+07	1.2175e+08	1.26974e+08	1.113e+08	1.25073e+08	1.82388e+08	6.22592e+07	7.0236e+07	1.37457e+08	1.63971e+08	1.27395e+08	1.62643e+08	1.511e+08	1.92299e+08	2.53611e+08	1.68567e+08	2.03112e+08	1.86823e+08	2.01301e+08	2.07417e+08	3.03392e+08	2.42962e+08	3.00675e+08	1.20522e+08	1.58326e+08	1.23195e+08	1.18949e+08	1.68313e+08	1.28899e+08	3.22789e+08	1.13069e+08
ESI(+)	5.78_814.53624425	5.78	PC(37:6)	PC(37:6)	M+Na	PC	(15:0/22:6)	(15:0)	(22:6)	NA	NA	814.536	C45 H78 O8 N1 P1 Na1	C	4.45937e+06	3.40815e+06	7.66481e+06	2.9832e+06	3.10914e+06	6.76791e+06	5.95257e+06	6.93198e+06	7.31309e+06	9.26893e+06	3.29557e+06	4.15354e+06	7.99114e+06	9.41262e+06	5.40144e+06	9.28207e+06	6.86341e+06	9.57795e+06	1.2533e+07	8.11003e+06	1.04383e+07	8.62057e+06	1.01331e+07	1.01181e+07	1.62416e+07	1.27952e+07	1.41882e+07	5.85154e+06	7.38275e+06	6.29389e+06	6.22888e+06	8.30126e+06	6.92474e+06	1.60352e+07	5.92582e+06
ESI(+)	5.79_814.5358692	5.79	PC(39:9)	PC(39:9)	M+H	PC	(39:9)	(39:9)	NA	NA	NA	814.538	C47 H77 O8 N1 P1	C	4.45939e+06	3.40816e+06	7.66403e+06	2.9832e+06	3.10875e+06	6.76827e+06	5.9495e+06	6.93201e+06	7.30495e+06	9.3034e+06	3.29592e+06	4.15367e+06	7.96035e+06	9.41099e+06	5.40263e+06	9.28195e+06	6.8634e+06	9.57438e+06	1.25368e+07	8.13323e+06	1.04168e+07	8.62089e+06	1.01352e+07	1.01132e+07	1.62373e+07	1.27914e+07	1.41851e+07	5.85055e+06	7.41873e+06	6.31757e+06	6.22797e+06	8.29366e+06	6.92625e+06	1.60043e+07	5.92715e+06
ESI(+)	5.83_712.491258316667	5.83	PE(14:0/20:4)(rep)	PE(34:4)	M+H	PE	(14:0/20:4)	(14:0)	(20:4)	NA	NA	712.491	C39 H71 O8 N1 P1	B	4.71631e+06	1.81602e+06	3.40806e+06	1.19596e+06	1.71913e+06	2.70816e+06	3.81253e+06	4.97568e+06	4.74146e+06	3.93692e+06	1.50772e+06	2.40912e+06	5.15183e+06	3.29183e+06	3.03835e+06	4.62138e+06	6.37304e+06	2.5946e+06	6.60592e+06	5.17205e+06	5.31163e+06	4.79456e+06	6.98509e+06	3.68548e+06	4.47881e+06	5.18928e+06	5.84879e+06	3.56442e+06	7.57544e+06	4.31784e+06	3.57041e+06	5.15395e+06	4.12895e+06	5.64047e+06	6.52922e+06
ESI(+)	5.86_756.554084133333	5.86	PC(34:3)(rep)(rep)	PC(34:3)	M+H	PC	(16:1/18:2)	(16:1)	(18:2)	NA	NA	756.554	C42 H79 O8 N1 P1	C	5.18728e+08	4.37211e+08	5.59743e+08	4.61736e+08	5.9783e+08	4.99828e+08	7.16703e+08	6.6709e+08	7.75793e+08	5.91328e+08	8.53175e+08	8.22495e+08	5.70958e+08	7.20004e+08	7.71953e+08	9.1118e+08	3.75393e+08	5.48202e+08	1.09146e+09	8.56873e+08	5.54514e+08	3.43528e+08	9.94797e+08	7.24729e+08	5.80382e+08	6.11257e+08	1.22929e+09	6.8039e+08	7.06613e+08	1.07133e+09	5.77355e+08	7.88884e+08	1.0436e+09	1.21239e+09	1.21231e+09
ESI(+)	5.86_778.536092933333	5.86	PC(34:3)(rep)	PC(34:3)	M+Na	PC	(16:1/18:2)	(16:1)	(18:2)	NA	NA	778.536	C42 H78 O8 N1 P1 Na1	C	5.13461e+07	5.65244e+07	6.07803e+07	4.05093e+07	4.85056e+07	8.44437e+07	7.03132e+07	1.16014e+08	7.37442e+07	7.97628e+07	7.62784e+07	7.85475e+07	5.28745e+07	8.87369e+07	7.3704e+07	1.19681e+08	4.02686e+07	2.63827e+07	6.66226e+07	8.82925e+07	4.16606e+07	5.19156e+07	5.22893e+07	4.4174e+07	5.70809e+07	5.83024e+07	3.73126e+07	3.8787e+07	4.88001e+07	1.17924e+08	3.61485e+07	3.94788e+07	1.03233e+08	1.46585e+08	1.29671e+08
ESI(+)	5.86_778.53708125	5.86	PC(36:6)(rep)(rep)(rep)	PC(36:6)	M+H	PC	(36:6)	(36:6)	NA	NA	NA	778.538	C44 H77 O8 N1 P1	C	5.29429e+07	5.93341e+07	6.3923e+07	5.76941e+07	5.09551e+07	8.72434e+07	7.49911e+07	1.19674e+08	7.53972e+07	8.15808e+07	7.59956e+07	7.9677e+07	7.56174e+07	9.10488e+07	7.29505e+07	9.26948e+07	4.18121e+07	4.36066e+07	4.02817e+07	5.57565e+07	4.26571e+07	5.38429e+07	5.21856e+07	4.73125e+07	6.03461e+07	6.25203e+07	4.03733e+07	5.79895e+07	4.97931e+07	1.19178e+08	5.73167e+07	4.17472e+07	1.01507e+08	1.44619e+08	1.29113e+08
ESI(+)	5.9_806.56992665	5.9	PC(38:6)(rep)	PC(38:6)	M+H	PC	(18:2/20:4)	(18:2)	(20:4)	NA	NA	806.569	C46 H81 O8 N1 P1	C	1.26516e+09	1.4211e+09	1.44096e+09	7.23901e+08	5.70429e+08	1.2152e+09	1.62382e+09	1.23394e+09	1.79296e+09	1.43756e+09	9.48401e+08	1.40653e+09	1.7523e+09	2.17884e+09	2.4415e+09	2.04775e+09	2.00341e+09	1.60711e+09	1.74657e+09	1.81473e+09	1.58801e+09	2.97909e+09	1.67575e+09	2.07945e+09	1.83536e+09	2.47054e+09	2.014e+09	1.31366e+09	1.85553e+09	1.43479e+09	1.35027e+09	1.77191e+09	2.01372e+09	2.15968e+09	1.90473e+09
ESI(+)	5.9_828.55348905	5.9	PC(40:9)(rep)	PC(40:9)	M+H	PC	(40:9)	(40:9)	NA	NA	NA	828.554	C48 H79 O8 N1 P1	C	8.7128e+07	8.20265e+07	9.74151e+07	4.86292e+07	4.27917e+07	1.22239e+08	1.38101e+08	1.07733e+08	1.238e+08	1.16895e+08	7.35523e+07	1.13457e+08	1.1592e+08	1.78409e+08	1.70993e+08	1.26363e+08	1.32192e+08	8.77062e+07	1.04607e+08	1.42089e+08	9.43071e+07	1.85936e+08	9.37588e+07	1.65496e+08	1.33371e+08	1.91243e+08	1.12519e+08	7.36437e+07	1.04996e+08	1.09632e+08	7.46447e+07	1.10106e+08	1.39073e+08	1.78665e+08	1.46411e+08
ESI(+)	5.91_689.559468266667	5.91	SM(d33:1)	SM(d33:1)	M+H	SM	(d15:0/18:1)	(d15:0)	(18:1)	NA	NA	689.559	C38 H78 O6 N2 P1	C	1.55565e+08	1.6631e+08	1.65979e+08	1.88663e+08	2.10012e+08	1.44993e+08	1.29083e+08	1.63142e+08	1.63037e+08	1.58655e+08	1.97168e+08	1.77118e+08	1.56406e+08	1.9738e+08	1.42525e+08	1.52702e+08	1.49076e+08	1.49936e+08	1.26395e+08	1.58043e+08	1.38737e+08	1.71376e+08	1.25053e+08	1.74214e+08	1.37463e+08	1.97229e+08	1.32966e+08	1.19934e+08	1.41359e+08	1.7041e+08	1.44208e+08	1.1327e+08	1.38609e+08	1.28119e+08	1.49408e+08
ESI(+)	5.91_711.542021616667	5.91	SM(d35:4)	SM(d35:4)	M+H	SM	(d35:4)	(d35:4)	NA	NA	NA	711.544	C40 H76 O6 N2 P1	C	1.6167e+07	1.05381e+07	1.66419e+07	1.97289e+07	2.46378e+07	1.75931e+07	1.43062e+07	1.8945e+07	1.70719e+07	1.82702e+07	2.07056e+07	2.05377e+07	1.57847e+07	2.27504e+07	1.48792e+07	1.19769e+07	1.57246e+07	1.31188e+07	1.27507e+07	1.8866e+07	1.30148e+07	1.6667e+07	1.11255e+07	1.9269e+07	1.50949e+07	2.13417e+07	1.24604e+07	1.0044e+07	1.52986e+07	1.9818e+07	1.26869e+07	1.08233e+07	1.50895e+07	1.44228e+07	1.73799e+07
ESI(+)	5.91_788.522509566667	5.91	PC(17:4/20:4)	PC(37:8)	M+H	PC	(17:4/20:4)	(17:4)	(20:4)	NA	NA	788.522	C45 H75 O8 N1 P1	B	3.38679e+07	2.3586e+07	4.30177e+07	1.77585e+07	1.88713e+07	3.39133e+07	3.24664e+07	2.58089e+07	3.62195e+07	4.65714e+07	1.95739e+07	2.7981e+07	5.03643e+07	6.3296e+07	5.9468e+07	4.93835e+07	6.63545e+07	7.0471e+07	6.69256e+07	4.7872e+07	3.91437e+07	1.18984e+08	5.84265e+07	6.46993e+07	8.06091e+07	8.0573e+07	6.65411e+07	3.71034e+07	4.76294e+07	2.93242e+07	2.62335e+07	4.70588e+07	4.04369e+07	2.86253e+07	4.85479e+07
ESI(+)	5.93_780.554114166667	5.93	PC(36:5)(rep)(rep)(rep)	PC(36:5)	M+H	PC	(16:0/20:5)	(16:0)	(20:5)	NA	NA	780.554	C44 H79 O8 N1 P1	C	4.94897e+08	6.15895e+08	5.75283e+08	4.49373e+08	7.28901e+08	7.65468e+08	1.04896e+09	6.57512e+08	5.32415e+08	5.74612e+08	6.86551e+08	8.43394e+08	5.24515e+08	7.94683e+08	9.81703e+08	4.42446e+08	5.76077e+08	7.17831e+08	6.78177e+08	5.86865e+08	4.46193e+08	1.35703e+09	4.16289e+08	1.18105e+09	8.05829e+08	1.23116e+09	1.10407e+09	3.33252e+08	5.80012e+08	5.01736e+08	3.21883e+08	5.89459e+08	5.67615e+08	9.80837e+08	6.91907e+08
ESI(+)	5.94_788.522895	5.94	PE(20:4/20:4)(rep)	PE(40:8)	M+H	PE	(20:4/20:4)	(20:4)	(20:4)	NA	NA	788.522	C45 H75 O8 N1 P1	A	3.44981e+07	1.89111e+07	4.11415e+07	1.86569e+07	1.95759e+07	3.22972e+07	2.23376e+07	2.60227e+07	3.77538e+07	4.67555e+07	1.75679e+07	2.63313e+07	4.86758e+07	6.43842e+07	6.63112e+07	3.14859e+07	6.12614e+07	6.23995e+07	8.72303e+07	5.99114e+07	3.41705e+07	1.12188e+08	8.12983e+07	6.01476e+07	7.8704e+07	8.8155e+07	6.15729e+07	4.66644e+07	4.89255e+07	2.69908e+07	3.45622e+07	4.21378e+07	5.7175e+07	3.84388e+07	7.20831e+07
ESI(+)	5.95_802.53742525	5.95	PC(38:8)(rep)(rep)	PC(38:8)	M+H	PC	(38:8)	(38:8)	NA	NA	NA	802.538	C46 H77 O8 N1 P1	C	3.8483e+07	4.11266e+07	4.57165e+07	3.13013e+07	4.98971e+07	6.93135e+07	7.53789e+07	5.67958e+07	3.66037e+07	3.98324e+07	4.08169e+07	5.50553e+07	3.49508e+07	5.80532e+07	7.64281e+07	3.38636e+07	3.8183e+07	3.93021e+07	4.56993e+07	5.10615e+07	2.86846e+07	8.44345e+07	2.70181e+07	8.3673e+07	5.16849e+07	9.58533e+07	6.87915e+07	2.28607e+07	3.72745e+07	4.51057e+07	2.36724e+07	3.74798e+07	3.81764e+07	6.41327e+07	4.82448e+07
ESI(+)	5.96_692.522547166667	5.96	PC(29:0)	PC(29:0)	M+H	PC	(29:0)	(29:0)	NA	NA	NA	692.522	C37 H75 O8 N1 P1	C	1.4379e+07	6.76957e+06	1.08604e+07	8.22317e+06	8.19341e+06	7.55123e+06	1.31496e+07	1.12442e+07	1.25003e+07	1.20132e+07	9.62215e+06	8.1135e+06	1.20733e+07	6.30988e+06	6.53237e+06	1.4173e+07	9.56792e+06	1.18855e+07	1.28436e+07	1.16271e+07	1.3002e+07	1.18461e+07	1.21183e+07	1.11107e+07	1.40446e+07	9.51063e+06	1.10073e+07	8.90232e+06	1.39085e+07	1.06769e+07	9.78574e+06	1.22076e+07	8.40705e+06	1.49182e+07	1.00888e+07
ESI(+)	6.08_560.503726233333	6.08	Cer(d18:2/18:2)	Cer(d36:4)	M+H	Cer	(d18:2/18:2)	(d18:2)	(18:2)	NA	NA	560.504	C36 H66 O3 N1	B	1.63464e+06	8.11912e+06	2.39306e+06	1.37164e+06	1.54015e+06	1.9025e+06	4.84131e+06	1.08984e+06	613620	2.09969e+06	606929	2.91441e+06	1.7099e+06	1.63772e+06	1.96571e+06	867095	4.37833e+06	758268	312604	675522	2.04863e+06	366152	591247	328485	134977	885442	28025.4	681410	2.52266e+06	1.31154e+06	4.94278e+06	921628	3.74602e+06	572046	1.25804e+06
ESI(+)	6.09_688.49130165	6.09	PE(32:2)	PE(32:2)	M+H	PE	(14:0/18:2)	(14:0)	(18:2)	NA	NA	688.491	C37 H71 O8 N1 P1	C	6.48737e+06	3.37341e+06	3.99664e+06	3.73046e+06	4.9113e+06	3.32371e+06	4.43167e+06	6.17289e+06	7.7482e+06	3.43696e+06	5.16001e+06	6.36477e+06	5.38697e+06	4.55843e+06	7.2222e+06	5.20538e+06	5.91738e+06	3.66104e+06	7.54194e+06	6.08222e+06	4.04343e+06	4.05726e+06	6.64075e+06	4.83125e+06	4.50705e+06	4.39263e+06	6.86575e+06	6.64789e+06	1.17376e+07	8.49204e+06	4.37302e+06	6.21027e+06	5.14022e+06	6.85728e+06	7.01803e+06
ESI(+)	6.17_782.569578033333	6.17	PC(36:4)(rep)(rep)	PC(36:4)	M+H	PC	(18:2/18:2)	(18:2)	(18:2)	NA	NA	782.569	C44 H81 O8 N1 P1	C	1.30508e+09	1.79634e+09	9.76828e+08	1.08464e+09	1.07949e+09	1.4048e+09	1.49796e+09	1.61599e+09	1.78385e+09	1.08806e+09	1.45033e+09	1.59854e+09	1.02367e+09	1.583e+09	2.86471e+09	1.83242e+09	1.94293e+09	1.45069e+09	1.67088e+09	1.03987e+09	2.30206e+09	1.99747e+09	1.43807e+09	1.89707e+09	1.55354e+09	1.95277e+09	2.25114e+09	1.07867e+09	1.48743e+09	1.32059e+09	1.27858e+09	1.50309e+09	1.97303e+09	2.32888e+09	1.57874e+09
ESI(+)	6.17_804.551708	6.17	PC(36:4)(rep)	PC(36:4)	M+Na	PC	(18:2/18:2)	(18:2)	(18:2)	NA	NA	804.551	C44 H80 O8 N1 P1 Na1	C	9.40691e+07	1.09261e+08	6.09409e+07	6.92568e+07	7.23178e+07	1.05996e+08	9.42435e+07	1.25649e+08	1.14236e+08	7.79956e+07	9.51082e+07	1.14662e+08	6.88599e+07	1.14903e+08	1.89633e+08	1.187e+08	1.31473e+08	8.48789e+07	1.04129e+08	6.736e+07	1.24588e+08	1.32813e+08	1.13334e+08	1.26116e+08	1.05935e+08	1.25515e+08	1.41768e+08	7.94092e+07	8.98918e+07	8.89757e+07	7.59283e+07	9.24863e+07	1.23392e+08	1.68301e+08	9.0856e+07
ESI(+)	6.17_804.55359465	6.17	PC(38:7)(rep)(rep)(rep)(rep)	PC(38:7)	M+H	PC	(38:7)	(38:7)	NA	NA	NA	804.554	C46 H79 O8 N1 P1	C	1.03041e+08	1.23526e+08	8.05832e+07	8.09097e+07	6.973e+07	1.29834e+08	9.09504e+07	1.23999e+08	1.13829e+08	7.67441e+07	1.19659e+08	1.32079e+08	9.29075e+07	1.16353e+08	2.26486e+08	1.16307e+08	1.28796e+08	9.85337e+07	1.05257e+08	6.83676e+07	1.80986e+08	1.54609e+08	1.10993e+08	1.5036e+08	1.01304e+08	1.4878e+08	1.65e+08	7.5948e+07	1.11545e+08	1.26244e+08	9.82646e+07	1.20589e+08	1.56971e+08	1.70264e+08	1.04737e+08
ESI(+)	6.18_750.5072419	6.18	PE(15:0/22:6)(rep)	PE(37:6)	M+H	PE	(15:0/22:6)	(15:0)	(22:6)	NA	NA	750.507	C42 H73 O8 N1 P1	B	1.62464e+07	8.99207e+06	2.891e+07	1.13104e+07	1.04033e+07	1.91357e+07	1.80201e+07	2.71514e+07	2.40014e+07	2.78771e+07	1.36643e+07	1.3548e+07	3.09273e+07	3.45765e+07	3.01335e+07	2.29099e+07	3.19928e+07	3.04725e+07	3.95819e+07	4.19148e+07	2.76414e+07	3.52196e+07	4.05808e+07	4.26179e+07	4.84736e+07	4.35265e+07	3.82323e+07	2.65106e+07	4.47738e+07	2.41789e+07	1.55317e+07	3.26913e+07	2.03611e+07	6.37101e+07	3.26418e+07
ESI(+)	6.18_772.4887948	6.18	PE(37:6)	PE(37:6)	M+Na	PE	(15:0/22:6)	(15:0)	(22:6)	NA	NA	772.489	C42 H72 O8 N1 P1 Na1	C	1.60757e+06	957688	3.66978e+06	1.33302e+06	1.35713e+06	2.38977e+06	2.30476e+06	3.11135e+06	2.63294e+06	3.49168e+06	1.22756e+06	1.78677e+06	3.48984e+06	3.80386e+06	3.92083e+06	2.98125e+06	3.44736e+06	4.47404e+06	4.78027e+06	5.14699e+06	3.02849e+06	3.43466e+06	5.0703e+06	4.91984e+06	6.05784e+06	5.0306e+06	4.65545e+06	3.18747e+06	4.99957e+06	3.29331e+06	2.0929e+06	4.36778e+06	2.14852e+06	7.21479e+06	3.80667e+06
ESI(+)	6.18_856.585290583333	6.18	PC(42:9)(rep)(rep)	PC(42:9)	M+H	PC	(22:5/20:4)	(22:5)	(20:4)	NA	NA	856.585	C50 H83 O8 N1 P1	C	2.3924e+07	7.27543e+06	3.1084e+07	3.12675e+06	1.78134e+06	2.99416e+07	4.18292e+07	2.03267e+07	5.51007e+07	4.96468e+07	5.82687e+06	1.08284e+07	3.8165e+07	2.96232e+07	2.032e+07	2.96984e+07	6.1489e+07	2.4653e+07	4.64294e+07	2.07194e+07	7.59447e+07	1.85919e+07	2.1001e+07	1.70223e+07	6.07432e+07	2.24549e+07	4.97154e+07	1.75311e+07	1.05272e+07	1.15592e+07	3.8495e+07	3.09032e+07	2.32712e+07	4.86857e+07	2.56528e+07
ESI(+)	6.22_768.55428895	6.22	PC(35:4)(rep)(rep)	PC(35:4)	M+H	PC	(15:0/20:4)	(15:0)	(20:4)	NA	NA	768.554	C43 H79 O8 N1 P1	C	1.37391e+08	1.14554e+08	1.98558e+08	9.15856e+07	1.04976e+08	1.53205e+08	1.61786e+08	1.65586e+08	1.78515e+08	2.26997e+08	1.18096e+08	1.41224e+08	2.26759e+08	2.40293e+08	1.94485e+08	2.19726e+08	1.72746e+08	2.09589e+08	2.36047e+08	2.56657e+08	2.15881e+08	2.36446e+08	3.04626e+08	2.19341e+08	2.79057e+08	2.85945e+08	2.36076e+08	1.55617e+08	2.30171e+08	2.36049e+08	1.62238e+08	2.72791e+08	2.44178e+08	5.97822e+08	2.04874e+08
ESI(+)	6.22_790.538103316667	6.22	PC(37:7)	PC(37:7)	M+H	PC	(37:7)	(37:7)	NA	NA	NA	790.538	C45 H77 O8 N1 P1	C	8.57161e+06	7.55522e+06	1.70305e+07	5.20937e+06	8.70484e+06	8.61728e+06	7.11118e+06	9.86523e+06	7.63112e+06	1.02259e+07	9.4568e+06	1.02087e+07	1.80032e+07	1.03173e+07	1.10965e+07	1.98152e+07	1.03327e+07	9.771e+06	1.38239e+07	1.73148e+07	1.11025e+07	1.22923e+07	1.58584e+07	9.58187e+06	1.18651e+07	1.63031e+07	1.1682e+07	8.82587e+06	9.70873e+06	2.17745e+07	9.93213e+06	1.32025e+07	2.19735e+07	4.52557e+07	1.34182e+07
ESI(+)	6.25_790.535898583333	6.25	PE(40:7)	PE(40:7)	M+H	PE	(22:5/18:2)	(22:5)	(18:2)	NA	NA	790.538	C45 H77 O8 N1 P1	C	1.06827e+07	8.07917e+06	1.18448e+07	5.5473e+06	9.20718e+06	1.36859e+07	6.88096e+06	1.56273e+07	1.31009e+07	2.05713e+07	9.64664e+06	1.10204e+07	1.56673e+07	2.1523e+07	1.36659e+07	1.2668e+07	1.06581e+07	9.54529e+06	1.63039e+07	1.27691e+07	1.25286e+07	1.2581e+07	9.74087e+06	9.51999e+06	2.34441e+07	1.67349e+07	1.2136e+07	1.23256e+07	1.21734e+07	2.08527e+07	1.08123e+07	4.44781e+06	1.78376e+07	3.6795e+07	1.07811e+07
ESI(+)	6.28_714.507009033333	6.28	PE(34:3)	PE(34:3)	M+H	PE	(16:1/18:2)	(16:1)	(18:2)	NA	NA	714.507	C39 H73 O8 N1 P1	C	8.48072e+06	3.34243e+06	7.03774e+06	4.31304e+06	6.42684e+06	6.56423e+06	5.95736e+06	9.19072e+06	6.24054e+06	5.29218e+06	3.99314e+06	3.78479e+06	7.28735e+06	6.27775e+06	8.5242e+06	9.02298e+06	8.30838e+06	5.78438e+06	7.42278e+06	1.28258e+07	4.15029e+06	6.70212e+06	9.35514e+06	7.7677e+06	6.50765e+06	6.41393e+06	6.3001e+06	8.48692e+06	1.24007e+07	7.36681e+06	4.65229e+06	6.87147e+06	6.01374e+06	1.28104e+07	1.40863e+07
ESI(+)	6.28_854.575279433333	6.28	PI(34:1)(rep)	PI(34:1)	M+NH4	PI	(16:0/18:1)	(16:0)	(18:1)	NA	NA	854.575	C43 H85 O13 N1 P1	C	3.13683e+06	436923	1.82312e+06	1.51397e+06	1.10467e+06	3.18413e+06	3.86971e+06	2.79255e+06	4.26484e+06	2.24292e+06	537341	784265	3.29051e+06	2.0189e+06	1.54508e+06	3.3637e+06	3.49042e+06	1.93218e+06	2.86695e+06	1.87581e+06	2.85076e+06	3.4414e+06	1.98501e+06	3.05411e+06	1.91306e+06	2.51902e+06	3.44264e+06	1.22566e+06	1.68515e+06	2.782e+06	2.74531e+06	1.79156e+06	3.4289e+06	5.39305e+06	3.84654e+06
ESI(+)	6.28_882.601366916667	6.28	PC(44:10)	PC(44:10)	M+H	PC	(44:10)	(44:10)	NA	NA	NA	882.601	C52 H85 O8 N1 P1	C	9.93038e+06	6.68782e+06	1.21774e+07	2.05476e+06	1.68133e+06	1.383e+07	1.67665e+07	8.81784e+06	1.97296e+07	2.49142e+07	3.62983e+06	5.30894e+06	2.66008e+07	1.75733e+07	8.09065e+06	3.32635e+07	1.69244e+07	2.27018e+07	2.24498e+07	1.68743e+07	2.24273e+07	2.12969e+07	2.24753e+07	1.11268e+07	3.14755e+07	1.35392e+07	2.72972e+07	1.56937e+07	1.15314e+07	7.5788e+06	2.39789e+07	1.44054e+07	1.70941e+07	1.68172e+07	1.48498e+07
ESI(+)	6.31_764.522489833333	6.31	PC(35:6)	PC(35:6)	M+H	PC	(35:6)	(35:6)	NA	NA	NA	764.522	C43 H75 O8 N1 P1	C	5.98945e+07	6.03825e+07	5.79802e+07	5.7508e+07	1.36119e+07	5.77858e+07	5.23964e+07	6.48498e+07	5.64725e+07	4.77768e+07	5.56516e+07	4.81427e+07	6.32571e+07	7.37664e+07	9.46925e+07	7.2701e+07	1.00493e+08	5.21714e+07	6.15396e+07	7.69692e+07	6.44552e+07	8.99595e+07	7.30576e+07	5.58694e+07	8.28619e+07	9.66982e+07	7.9458e+07	4.78214e+07	7.67939e+07	5.62623e+07	3.23778e+07	4.49028e+07	7.219e+07	7.8322e+07	5.62082e+07
ESI(+)	6.31_764.523055033333	6.31	PE(18:2/20:4)(rep)	PE(38:6)	M+H	PE	(18:2/20:4)	(18:2)	(20:4)	NA	NA	764.522	C43 H75 O8 N1 P1	B	3.28805e+07	3.85523e+07	6.07553e+07	3.66758e+07	4.29021e+07	3.45071e+07	3.85596e+07	5.85715e+07	4.04448e+07	3.73154e+07	5.69588e+07	2.4139e+07	3.6991e+07	4.86091e+07	6.04382e+07	4.63419e+07	7.25158e+07	5.41725e+07	9.23418e+07	7.75563e+07	4.60797e+07	9.51208e+07	8.78861e+07	6.86172e+07	5.50444e+07	7.67345e+07	6.30713e+07	4.97482e+07	6.49481e+07	2.39229e+07	3.08398e+07	4.21037e+07	4.03108e+07	5.63756e+07	5.56022e+07
ESI(+)	6.31_816.590489383333	6.31	PC(40:7p)	PC(40:7p)	M+H	PC	(40:7p)	(40:7p)	NA	NA	NA	816.59	C48 H83 O7 N1 P1	C	5.33585e+06	5.43078e+06	7.07276e+06	3.44465e+06	3.09628e+06	5.36121e+06	6.87278e+06	4.56213e+06	1.00971e+07	1.11458e+07	4.66265e+06	6.4664e+06	8.28891e+06	1.82738e+07	1.38413e+07	9.72196e+06	5.9301e+06	1.49303e+07	9.34715e+06	6.75042e+06	6.19274e+06	1.28853e+07	6.84837e+06	1.33627e+07	1.41176e+07	1.41669e+07	1.18758e+07	4.12867e+06	4.5766e+06	6.80146e+06	7.78521e+06	1.49454e+07	6.51594e+06	1.68682e+07	9.25517e+06
ESI(+)	6.34_933.546357733333	6.34	PI(40:6)	PI(40:6)	M+Na	PI	(18:0/22:6)	(18:0)	(22:6)	NA	NA	933.546	C49 H83 O13 N0 P1 Na1	C	3.35937e+07	52573.4	9.55544e+07	4.25218e+08	6.284e+07	2.28609e+07	5.32024e+07	2.52354e+07	1.76058e+10	3.22755e+08	2.2596e+08	2.26707e+10	1.12983e+08	2.10871e+09	1.07003e+08	1.0619e+08	3.53919e+07	8.46347e+07	9.65092e+07	8.37731e+07	2.84049e+09	4.14857e+07	3.54367e+07	7.96993e+07	1.10947e+08	7.04842e+07	8.68253e+07	8.82862e+07	2.81841e+10	1.03465e+08	6.52154e+07	7.68642e+07	3.96495e+07	8.00163e+07	4.92799e+07
ESI(+)	6.36_584.56131545	6.36	Cer(d36:0	Cer(d36:0	M+H	Cer	(d36:0+O)	(d36:0+O)	NA	NA	NA	584.561	C36 H74 O4 N1	C	3.50885e+06	3.03694e+06	1.94703e+06	3.72565e+06	3.3844e+06	2.73923e+06	3.30797e+06	1.92043e+06	2.03386e+06	2.44118e+06	2.97319e+06	3.21618e+06	2.47869e+06	2.71418e+06	2.26248e+06	2.28652e+06	2.90404e+06	5.05473e+06	2.92112e+06	2.4476e+06	2.73349e+06	2.48954e+06	4.73315e+06	3.3073e+06	2.42863e+06	4.37591e+06	4.33928e+06	3.3739e+06	3.12418e+06	1.9098e+06	2.52151e+06	3.34091e+06	3.06132e+06	2.51418e+06	2.41603e+06
ESI(+)	6.38_738.507635366667	6.38	PE(16:0/20:5)(rep)	PE(36:5)	M+H	PE	(16:0/20:5)	(16:0)	(20:5)	NA	NA	738.507	C41 H73 O8 N1 P1	B	2.07003e+07	2.40753e+07	2.48361e+07	2.58508e+07	3.82307e+07	3.14642e+07	4.0367e+07	2.74717e+07	1.92823e+07	1.79613e+07	3.4327e+07	5.73731e+07	1.99621e+07	6.09612e+07	1.017e+08	1.53914e+07	2.16266e+07	3.03974e+07	2.159e+07	3.39474e+07	4.03123e+07	8.49932e+07	2.14823e+07	7.26451e+07	2.56802e+07	4.02915e+07	3.18495e+07	1.99934e+07	3.16799e+07	2.46292e+07	1.02499e+07	2.15242e+07	2.03931e+07	4.23294e+07	3.99266e+07
ESI(+)	6.46_778.5359865	6.46	PC(34:3)(rep)(rep)(rep)	PC(34:3)	M+Na	PC	(16:0/18:3)	(16:0)	(18:3)	NA	NA	778.536	C42 H78 O8 N1 P1 Na1	C	2.16082e+07	2.08851e+07	4.10593e+07	1.74741e+07	2.04528e+07	3.70951e+07	2.51018e+07	5.06874e+07	2.74982e+07	6.37488e+07	3.49815e+07	3.67929e+07	4.08314e+07	6.0149e+07	3.61333e+07	3.68872e+07	3.65566e+07	3.01382e+07	4.79369e+07	7.22898e+07	4.70914e+07	2.3986e+07	2.76062e+07	4.62471e+07	5.06956e+07	3.39844e+07	3.48588e+07	4.58527e+07	4.15687e+07	3.22544e+07	1.80532e+07	3.06443e+07	3.78163e+07	3.90289e+07	2.96894e+07
ESI(+)	6.46_878.61998335	6.46	CerG2(d18:1/16:0	CerG2(d34:1	M+H	CerG2	(d18:1/16:0+O)	(d18:1)	(16:0+O)	NA	NA	878.62	C46 H88 O14 N1	A	6.64995e+06	1.38915e+07	5.51988e+06	1.33336e+07	1.27419e+07	7.72068e+06	1.01995e+07	5.16374e+06	4.03393e+06	2.95117e+06	6.62008e+06	8.60382e+06	2.74117e+06	3.46256e+06	3.0994e+06	3.26733e+06	5.02513e+06	4.33027e+06	2.87369e+06	4.02778e+06	3.76294e+06	3.95169e+06	3.36595e+06	4.39895e+06	2.5918e+06	4.65649e+06	2.8098e+06	3.24819e+06	4.2619e+06	4.01836e+06	6.24686e+06	3.27976e+06	4.11296e+06	2.55633e+06	4.86954e+06
ESI(+)	6.47_756.553827783333	6.47	PC(34:3)(rep)(rep)(rep)(rep)	PC(34:3)	M+H	PC	(16:0/18:3)	(16:0)	(18:3)	NA	NA	756.554	C42 H79 O8 N1 P1	C	5.95854e+08	4.18651e+08	9.15361e+08	4.38665e+08	4.82001e+08	7.64078e+08	6.88108e+08	1.09477e+09	5.01265e+08	1.33345e+09	7.07646e+08	7.82586e+08	1.01123e+09	1.27618e+09	7.61915e+08	8.09392e+08	7.82358e+08	7.46612e+08	9.11991e+08	1.42271e+09	1.00961e+09	5.08858e+08	6.85086e+08	1.10152e+09	1.10094e+09	7.76106e+08	8.56324e+08	1.1399e+09	9.05536e+08	5.41394e+08	4.92154e+08	6.34959e+08	7.22911e+08	7.00528e+08	6.03556e+08
ESI(+)	6.48_794.570253866667	6.48	PC(37:5)	PC(37:5)	M+H	PC	(15:0/22:5)	(15:0)	(22:5)	NA	NA	794.569	C45 H81 O8 N1 P1	C	7.14899e+07	7.22265e+07	8.6805e+07	5.77751e+07	5.19258e+07	1.21233e+08	1.33382e+08	1.18787e+08	1.68163e+08	1.80243e+08	7.3341e+07	5.27054e+07	9.901e+07	1.68281e+08	8.59959e+07	1.20459e+08	1.45453e+08	1.62876e+08	1.15808e+08	1.10146e+08	1.40192e+08	1.16895e+08	1.60945e+08	1.48072e+08	1.28147e+08	1.47506e+08	1.51567e+08	6.82811e+07	1.31692e+08	1.0496e+08	8.41833e+07	1.29902e+08	1.7485e+08	3.00879e+08	1.56864e+08
ESI(+)	6.5_744.554479216667	6.5	PC(33:2)(rep)	PC(33:2)	M+H	PC	(15:0/18:2)	(15:0)	(18:2)	NA	NA	744.554	C41 H79 O8 N1 P1	C	7.81905e+08	8.46691e+08	8.41516e+08	8.29345e+08	8.74627e+08	9.32921e+08	9.44254e+08	1.18671e+09	9.79148e+08	8.41651e+08	1.04517e+09	9.44147e+08	1.0103e+09	1.26675e+09	1.25624e+09	1.23912e+09	1.0322e+09	9.44425e+08	1.07358e+09	1.00187e+09	1.27301e+09	1.05599e+09	1.21595e+09	1.0899e+09	9.22124e+08	1.29065e+09	1.17352e+09	9.37372e+08	1.26165e+09	1.18731e+09	8.56519e+08	1.18941e+09	1.36383e+09	1.90357e+09	9.63936e+08
ESI(+)	6.51_1024.67788728333	6.51	CerG3(d18:1/16:0)	CerG3(d34:1)	M+H	CerG3	(d18:1/16:0)	(d18:1)	(16:0)	NA	NA	1024.68	C52 H98 O18 N1	B	6.92328e+06	7.52935e+06	1.03123e+07	1.09063e+07	1.28369e+07	6.04908e+06	6.01118e+06	6.19701e+06	5.75946e+06	1.2845e+07	9.12902e+06	6.88323e+06	1.17054e+07	6.18687e+06	7.40666e+06	5.56812e+06	1.54551e+07	1.77228e+07	5.713e+06	7.84047e+06	6.2529e+06	1.26096e+07	1.27117e+07	1.86433e+07	6.39358e+06	1.84399e+07	1.39343e+07	1.37225e+07	1.22951e+07	1.06567e+07	9.58787e+06	8.92505e+06	6.03316e+06	6.59403e+06	8.50718e+06
ESI(+)	6.51_730.538832833333	6.51	PC(32:2)(rep)(rep)	PC(32:2)	M+H	PC	(32:2)	(32:2)	NA	NA	NA	730.538	C40 H77 O8 N1 P1	C	3.45856e+07	2.02582e+07	2.4431e+07	3.24619e+07	2.87972e+07	2.09345e+07	4.87463e+07	4.05991e+07	3.98773e+07	2.76384e+07	2.89962e+07	2.44993e+07	3.34594e+07	1.53218e+07	2.38781e+07	2.55703e+07	4.58339e+07	2.6243e+07	3.38843e+07	2.39322e+07	2.57414e+07	2.1618e+07	3.42971e+07	2.70053e+07	2.864e+07	2.32233e+07	2.42214e+07	2.10051e+07	2.8752e+07	3.48494e+07	3.16048e+07	3.50299e+07	2.8008e+07	4.24745e+07	3.06607e+07
ESI(+)	6.51_766.535768383333	6.51	PC(33:2)	PC(33:2)	M+Na	PC	(15:0/18:2)	(15:0)	(18:2)	NA	NA	766.536	C41 H78 O8 N1 P1 Na1	C	4.02235e+07	8.11524e+07	4.73765e+07	1.05923e+08	1.10909e+08	6.08795e+07	3.93281e+07	6.2205e+07	3.88808e+07	2.97905e+07	1.12574e+08	8.23261e+07	4.84975e+07	5.98143e+07	5.25912e+07	5.63659e+07	4.49672e+07	4.2837e+07	4.86868e+07	5.27592e+07	6.22195e+07	5.18271e+07	6.22288e+07	5.35923e+07	4.3115e+07	5.75427e+07	5.599e+07	5.02022e+07	5.97649e+07	7.0615e+07	3.765e+07	5.09823e+07	6.36982e+07	8.9506e+07	4.60732e+07
ESI(+)	6.51_766.536128416667	6.51	PC(16:0/19:5)	PC(35:5)	M+H	PC	(16:0/19:5)	(16:0)	(19:5)	NA	NA	766.538	C43 H77 O8 N1 P1	B	3.88662e+07	8.09891e+07	4.66722e+07	1.09093e+08	1.15646e+08	5.96041e+07	3.53876e+07	6.1267e+07	3.55233e+07	3.70191e+07	1.16946e+08	8.07121e+07	4.65819e+07	6.20394e+07	4.99334e+07	5.59131e+07	4.11246e+07	4.8552e+07	4.7855e+07	4.88411e+07	9.12277e+07	4.96271e+07	6.48554e+07	5.62607e+07	4.73494e+07	1.2892e+07	5.61084e+07	5.68124e+07	3.53462e+07	7.02871e+07	3.79208e+07	5.12054e+07	5.94537e+07	8.6661e+07	4.42528e+07
ESI(+)	6.51_766.538130633333	6.51	PE(18:0/20:5)(rep)	PE(38:5)	M+H	PE	(18:0/20:5)	(18:0)	(20:5)	NA	NA	766.538	C43 H77 O8 N1 P1	B	8.7744e+07	7.97004e+07	6.96422e+07	1.10392e+08	8.98029e+06	6.09925e+07	3.5877e+07	7.26296e+07	7.3737e+07	3.59589e+07	1.2649e+08	9.12782e+07	8.27427e+07	6.48765e+07	1.17338e+08	9.84359e+07	9.48598e+07	6.78812e+07	1.00326e+08	6.29492e+07	9.32055e+07	4.44544e+07	7.43206e+07	4.75522e+07	8.49688e+07	4.75042e+07	1.14911e+08	9.03997e+07	9.74753e+07	7.42823e+07	8.69078e+07	9.52562e+07	7.55241e+07	1.0029e+08	5.07356e+07
ESI(+)	6.54_822.60067765	6.54	PC(39:5)	PC(39:5)	M+H	PC	(39:5)	(39:5)	NA	NA	NA	822.601	C47 H85 O8 N1 P1	C	4.23883e+07	4.00141e+07	6.00237e+07	1.77908e+07	2.59871e+07	4.73381e+07	5.34144e+07	3.62614e+07	5.83932e+07	3.0527e+07	3.55394e+07	2.74641e+07	5.75724e+07	4.99791e+07	6.53509e+07	4.87314e+07	3.78143e+07	5.39733e+07	5.09938e+07	3.41623e+07	4.42243e+07	5.74936e+07	5.05076e+07	4.08918e+07	7.56327e+07	7.834e+07	5.30782e+07	3.40143e+07	4.64766e+07	4.81181e+07	6.83176e+07	3.6402e+07	5.82604e+07	6.06677e+07	5.92446e+07
ESI(+)	6.58_808.585175383333	6.58	PC(38:5)(rep)(rep)	PC(38:5)	M+H	PC	(16:0/22:5)	(16:0)	(22:5)	NA	NA	808.585	C46 H83 O8 N1 P1	C	9.06968e+08	1.15444e+07	1.39974e+09	1.92502e+07	1.76364e+07	8.93161e+08	9.5976e+08	1.52167e+09	1.71863e+09	1.11302e+09	6.15813e+08	1.61985e+07	7.923e+08	2.81637e+09	1.89187e+09	8.22183e+08	9.2011e+08	2.12058e+09	1.82265e+09	1.67145e+09	1.46253e+09	1.31319e+09	1.30535e+09	2.12338e+09	1.18292e+09	1.35076e+09	1.35011e+09	9.83411e+08	1.76708e+09	9.11836e+08	1.01255e+09	7.3936e+08	1.06393e+09	1.47263e+09	1.05852e+09
ESI(+)	6.58_828.553830866667	6.58	PC(40:9)(rep)(rep)	PC(40:9)	M+H	PC	(40:9)	(40:9)	NA	NA	NA	828.554	C48 H79 O8 N1 P1	C	1.35643e+09	2.00161e+09	1.91681e+09	1.86347e+09	1.8896e+09	1.4624e+09	1.551e+09	1.37183e+09	1.3012e+09	1.75294e+09	1.52955e+09	1.79564e+09	1.62455e+09	1.82679e+09	2.28621e+09	1.67359e+09	1.44668e+09	2.77184e+09	2.11581e+09	1.66777e+09	1.84877e+09	2.10279e+09	1.89797e+09	1.97846e+09	2.22825e+09	2.1726e+09	2.7644e+09	2.35798e+09	1.5758e+09	1.16172e+09	1.41135e+09	1.52652e+09	1.23199e+09	1.46515e+09	1.29387e+09
ESI(+)	6.59_740.5228507	6.59	PE(36:4)	PE(36:4)	M+H	PE	(16:0/20:4)	(16:0)	(20:4)	NA	NA	740.522	C41 H75 O8 N1 P1	C	7.99945e+07	4.2782e+07	5.29265e+07	4.21322e+07	7.17744e+07	6.11538e+07	5.29903e+07	1.08896e+08	7.51956e+07	4.35475e+07	5.85932e+07	5.51007e+07	4.65405e+07	4.42928e+07	1.65388e+08	7.44785e+07	1.1634e+08	7.27651e+07	8.91303e+07	4.79173e+07	8.78973e+07	9.40928e+07	8.34008e+07	1.02721e+08	5.97058e+07	6.63772e+07	7.9902e+07	5.43855e+07	1.5357e+08	8.08083e+07	5.12408e+07	7.70925e+07	8.03663e+07	1.1154e+08	1.08318e+08
ESI(+)	6.59_806.569337433333	6.59	PC(38:6)(rep)(rep)(rep)	PC(38:6)	M+H	PC	(16:0/22:6)	(16:0)	(22:6)	NA	NA	806.569	C46 H81 O8 N1 P1	C	1.61917e+10	2.36391e+10	2.47982e+10	2.11438e+10	2.33464e+10	2.04446e+10	1.9366e+10	1.68691e+10	1.6604e+10	2.71921e+10	2.11068e+10	2.43494e+10	2.21815e+10	3.15557e+10	2.96828e+10	2.09918e+10	2.14289e+10	3.38719e+10	3.26653e+10	2.89503e+10	2.34335e+10	3.44033e+10	2.2297e+10	3.02909e+10	4.22353e+10	3.70581e+10	3.91566e+10	2.8283e+10	1.93568e+10	1.41769e+10	1.7751e+10	1.87819e+10	1.53023e+10	2.11319e+10	1.69042e+10
ESI(+)	6.59_828.551088483333	6.59	PC(38:6)(rep)(rep)	PC(38:6)	M+Na	PC	(16:0/22:6)	(16:0)	(22:6)	NA	NA	828.551	C46 H80 O8 N1 P1 Na1	C	1.353e+09	2.00217e+09	1.9178e+09	1.86046e+09	1.88639e+09	1.46395e+09	1.55309e+09	1.37066e+09	1.30699e+09	1.74672e+09	1.63399e+09	1.79335e+09	1.624e+09	1.8345e+09	2.2759e+09	1.67419e+09	1.71022e+09	2.77365e+09	2.18886e+09	1.66978e+09	1.84648e+09	2.45065e+09	1.88813e+09	1.98028e+09	2.22795e+09	2.1713e+09	2.76189e+09	2.35369e+09	1.57505e+09	1.16577e+09	1.4122e+09	1.52785e+09	1.24984e+09	1.49162e+09	1.29856e+09
ESI(+)	6.63_764.55889085	6.63	PC(36:5p)	PC(36:5p)	M+H	PC	(36:5p)	(36:5p)	NA	NA	NA	764.559	C44 H79 O7 N1 P1	C	1.18945e+07	1.30753e+07	1.19199e+07	2.05587e+07	1.85346e+07	9.32611e+06	1.07143e+07	5.11199e+06	4.88307e+06	8.94015e+06	1.00495e+07	6.6357e+06	9.10912e+06	1.38674e+07	1.51122e+07	9.10615e+06	8.53159e+06	2.19702e+07	1.12815e+07	1.98565e+07	6.78196e+06	1.71758e+07	1.45362e+07	1.59178e+07	1.39614e+07	1.6838e+07	1.25809e+07	1.62201e+07	1.37465e+07	8.81563e+06	9.11719e+06	7.91651e+06	9.00452e+06	1.07658e+07	1.01901e+07
ESI(+)	6.63_820.5850565	6.63	PC(39:6)(rep)	PC(39:6)	M+H	PC	(39:6)	(39:6)	NA	NA	NA	820.585	C47 H83 O8 N1 P1	C	1.44324e+07	5.36308e+06	2.5096e+07	2.9085e+06	5.12358e+06	2.37538e+07	2.11739e+07	2.11269e+07	2.788e+07	2.29134e+07	6.07388e+06	6.02695e+06	2.20611e+07	1.81824e+07	1.60026e+07	3.56323e+07	2.5106e+07	1.46628e+07	2.51155e+07	2.47741e+07	2.3367e+07	1.85567e+07	3.18483e+07	2.6409e+07	2.65029e+07	1.66371e+07	2.65291e+07	1.17565e+07	2.44331e+07	2.75323e+07	1.7319e+07	3.08746e+07	2.25375e+07	4.66847e+07	2.68007e+07
ESI(+)	6.66_726.506830516667	6.66	PE(15:0/20:4)(rep)	PE(35:4)	M+H	PE	(15:0/20:4)	(15:0)	(20:4)	NA	NA	726.507	C40 H73 O8 N1 P1	B	5.70318e+06	2.56238e+06	1.0357e+07	1.91245e+06	2.89601e+06	7.83226e+06	8.98392e+06	8.60124e+06	7.33028e+06	9.61394e+06	3.22362e+06	4.35276e+06	9.92112e+06	8.7893e+06	7.50208e+06	7.22323e+06	9.69987e+06	6.14398e+06	9.25666e+06	1.16168e+07	9.83436e+06	9.85325e+06	1.32e+07	9.42935e+06	8.52809e+06	1.0193e+07	8.89792e+06	5.45974e+06	1.39424e+07	8.25096e+06	5.29438e+06	1.04738e+07	7.58497e+06	1.88444e+07	1.15029e+07
ESI(+)	6.73_854.56965755	6.73	PC(42:10)(rep)(rep)	PC(42:10)	M+H	PC	(42:10)	(42:10)	NA	NA	NA	854.569	C50 H81 O8 N1 P1	C	7.10982e+07	5.54851e+07	1.19551e+08	4.07152e+07	4.52103e+07	8.08054e+07	7.92944e+07	8.44153e+07	9.44863e+07	1.48709e+08	5.11076e+07	4.75964e+07	1.27868e+08	1.14731e+08	9.66985e+07	1.29871e+08	1.28391e+08	1.09818e+08	1.73425e+08	9.37882e+07	1.47714e+08	1.2155e+08	1.10477e+08	1.0147e+08	2.96439e+08	1.11758e+08	2.24903e+08	7.5978e+07	6.74385e+07	7.52881e+07	8.5252e+07	1.25382e+08	8.57678e+07	1.47219e+08	1.04365e+08
ESI(+)	6.73_930.60729625	6.73	PI(18:0/22:5)(rep)	PI(40:5)	M+NH4	PI	(18:0/22:5)	(18:0)	(22:5)	NA	NA	930.607	C49 H89 O13 N1 P1	B	1.26605e+07	1.04692e+07	7.22069e+07	9.61812e+06	7.24486e+07	6.43886e+07	8.64053e+06	6.31594e+07	334108	7.49916e+07	4.61206e+08	1.76844e+08	7.63338e+07	1.03957e+08	2.85005e+08	9.47643e+07	6.3649e+07	8.38283e+07	1.04074e+08	2.47045e+08	1.05929e+07	9.72168e+07	1.70396e+07	8.42964e+07	9.56392e+07	8.53249e+07	6.31361e+07	1.02712e+08	7.73212e+07	7.89865e+07	1.24908e+07	6.57337e+07	7.25929e+07	3.39542e+08	8.93904e+07
ESI(+)	6.74_770.569723633333	6.74	PC(35:3)	PC(35:3)	M+H	PC	(17:1/18:2)	(17:1)	(18:2)	NA	NA	770.569	C43 H81 O8 N1 P1	C	1.0456e+08	9.9048e+07	2.15702e+08	8.95541e+07	9.36651e+07	1.49191e+08	1.96896e+08	3.66448e+08	3.26296e+08	1.39927e+08	1.67309e+08	1.14374e+08	1.17594e+08	1.50787e+08	2.60001e+08	2.08465e+08	3.69638e+08	1.50305e+08	3.10193e+08	1.20536e+08	3.86244e+08	3.04643e+08	2.02397e+08	4.80643e+08	2.27309e+08	1.94392e+08	2.26542e+08	1.79698e+08	3.09989e+08	3.13689e+08	1.45506e+08	3.78824e+08	2.82131e+08	4.67133e+08	2.09045e+08
ESI(+)	6.74_832.585767516667	6.74	PC(40:7)(rep)	PC(40:7)	M+H	PC	(18:1/22:6)	(18:1)	(22:6)	NA	NA	832.585	C48 H83 O8 N1 P1	C	7.65171e+08	4.19413e+08	1.24477e+09	3.11541e+08	3.96278e+08	7.95015e+08	8.92899e+08	8.08871e+08	1.18598e+09	1.68176e+09	4.66085e+08	4.03188e+08	1.35613e+09	9.93393e+08	7.82422e+08	1.57427e+09	1.38178e+09	1.36715e+09	1.73457e+09	9.39402e+08	1.313e+09	1.63183e+09	1.10222e+09	1.62324e+09	3.72564e+09	1.45859e+09	2.38967e+09	5.79313e+08	9.40298e+08	6.20227e+08	7.86756e+08	1.16565e+09	9.69299e+08	1.20004e+09	1.16807e+09
ESI(+)	6.75_904.591638016667	6.75	PI(18:0/20:4)(rep)	PI(38:4)	M+NH4	PI	(18:0/20:4)	(18:0)	(20:4)	NA	NA	904.591	C47 H87 O13 N1 P1	B	8.04465e+08	7.39059e+08	1.0249e+09	8.48743e+08	1.08441e+09	9.00696e+08	7.73487e+08	7.91064e+08	8.88208e+08	1.06733e+09	1.10058e+09	1.20067e+09	1.01366e+07	1.5729e+09	1.48713e+09	1.18175e+09	8.29657e+08	1.44051e+09	9.54497e+06	1.07517e+07	5.103e+08	1.3312e+09	1.24606e+09	1.38734e+09	1.34794e+07	1.43116e+09	9.27922e+08	1.51489e+09	1.22326e+09	1.02044e+09	8.6205e+08	1.19151e+09	9.12852e+08	1.2481e+09	1.18694e+09
ESI(+)	6.78_703.5751448	6.78	SM(d34:1)	SM(d34:1)	M+H	SM	(d16:0/18:1)	(d16:0)	(18:1)	NA	NA	703.575	C39 H80 O6 N2 P1	C	9.97334e+09	1.19755e+10	9.44911e+09	1.36488e+10	1.6095e+10	1.13787e+10	9.44442e+09	1.12257e+10	1.01528e+10	1.12588e+10	1.36198e+10	1.35776e+10	8.75238e+09	1.17687e+10	1.11338e+10	8.5434e+09	9.42856e+09	1.23608e+10	1.02559e+10	1.32502e+10	8.88006e+09	1.0451e+10	7.82651e+09	1.29026e+10	1.24324e+10	1.49786e+10	9.59979e+09	1.1066e+10	1.05333e+10	9.77762e+09	9.22235e+09	8.86034e+09	8.01491e+09	8.07654e+09	1.03815e+10
ESI(+)	6.78_725.5570397	6.78	SM(d36:4)(rep)	SM(d36:4)	M+H	SM	(d36:4)	(d36:4)	NA	NA	NA	725.559	C41 H78 O6 N2 P1	C	1.28006e+09	1.79036e+09	1.12359e+09	1.93583e+09	1.92849e+09	1.18984e+09	1.18279e+09	1.22676e+09	1.15541e+09	1.1767e+09	1.67003e+09	1.56129e+09	1.10731e+09	1.07211e+09	1.34976e+09	1.06657e+09	1.25783e+09	1.65232e+09	1.16396e+09	1.04481e+09	1.35923e+09	1.36832e+09	1.022e+09	1.18248e+09	1.25761e+09	1.46466e+09	1.37264e+09	1.40508e+09	1.2418e+09	1.13885e+09	1.16168e+09	1.09115e+09	1.08875e+09	8.65391e+08	1.0865e+09
ESI(+)	6.78_742.538121333333	6.78	PC(16:0/17:3)	PC(33:3)	M+H	PC	(16:0/17:3)	(16:0)	(17:3)	NA	NA	742.538	C41 H77 O8 N1 P1	B	2.26683e+07	2.8574e+07	1.97964e+07	3.77067e+07	3.9354e+07	2.02633e+07	2.29651e+07	2.52202e+07	2.79576e+07	3.57921e+07	3.28285e+07	2.91844e+07	1.78751e+07	2.82158e+07	2.85022e+07	1.52689e+07	2.18297e+07	4.44892e+07	1.86536e+07	1.19586e+07	2.33992e+07	2.64097e+07	1.83194e+07	2.41924e+07	3.12325e+07	5.09433e+07	6.14477e+07	3.94818e+07	2.62243e+07	2.11644e+07	2.56239e+07	3.19708e+07	2.13887e+07	1.54136e+07	2.0003e+07
ESI(+)	6.82_728.520087183333	6.82	PC(30:0)	PC(30:0)	M+Na	PC	(16:0/14:0)	(16:0)	(14:0)	NA	NA	728.52	C38 H76 O8 N1 P1 Na1	C	7.64578e+07	8.14973e+07	7.24274e+07	8.60606e+07	6.60567e+07	4.11304e+07	8.12475e+07	5.98495e+07	6.327e+07	6.26852e+07	7.55768e+07	6.0183e+07	7.80151e+07	3.5257e+07	5.09929e+07	6.79878e+07	6.34476e+07	7.60973e+07	7.24193e+07	5.16397e+07	7.39138e+07	7.08886e+07	7.06156e+07	4.58642e+07	6.59625e+07	4.30255e+07	6.99648e+07	8.76066e+07	7.61028e+07	4.90926e+07	5.63486e+07	6.19296e+07	6.03928e+07	5.51681e+07	5.34852e+07
ESI(+)	6.82_792.590445716667	6.82	PC(38:6e)	PC(38:6e)	M+H	PC	(38:6e)	(38:6e)	NA	NA	NA	792.59	C46 H83 O7 N1 P1	C	1.04138e+08	9.59539e+07	1.25308e+08	7.90345e+07	8.83751e+07	8.12691e+07	9.56631e+07	9.64921e+07	1.39044e+08	1.31094e+08	9.00623e+07	1.23405e+08	1.32903e+08	1.68637e+08	1.86686e+08	1.18235e+08	8.80413e+07	1.55183e+08	1.1856e+08	9.98361e+07	9.67514e+07	1.25417e+08	7.91735e+07	1.5528e+08	1.4152e+08	1.80774e+08	1.09841e+08	8.82148e+07	8.46582e+07	1.12742e+08	1.3093e+08	1.72538e+08	1.18031e+08	1.70555e+08	1.18464e+08
ESI(+)	6.83_706.538199216667	6.83	PC(30:0)(rep)	PC(30:0)	M+H	PC	(16:0/14:0)	(16:0)	(14:0)	NA	NA	706.538	C38 H77 O8 N1 P1	C	1.48861e+09	1.13725e+09	1.37269e+09	1.28437e+09	1.40688e+09	9.31815e+08	1.43272e+09	1.21608e+09	1.2619e+09	1.48549e+09	1.47744e+09	1.32442e+09	1.37411e+09	1.02892e+09	9.82769e+08	1.2951e+09	1.07175e+09	1.5361e+09	1.3754e+09	1.6515e+09	9.7033e+08	1.27198e+09	1.13387e+09	1.1769e+09	1.57965e+09	1.04335e+09	1.0674e+09	1.55498e+09	1.43274e+09	9.98163e+08	1.01112e+09	1.20934e+09	1.03996e+09	1.23715e+09	1.3053e+09
ESI(+)	6.89_766.574817983333	6.89	PC(36:4p)	PC(36:4p)	M+H	PC	(36:4p)	(36:4p)	NA	NA	NA	766.575	C44 H81 O7 N1 P1	C	5.0045e+07	5.87584e+07	4.87222e+07	4.39771e+07	5.83278e+07	288500	5.31608e+07	3.02477e+07	2.30047e+07	300135	3.18243e+09	964419	3.42248e+07	4.16613e+07	6.24062e+07	3.25486e+07	3.40698e+07	9.38673e+07	4.9813e+07	6.41564e+07	1.33384e+07	268287	2.23783e+08	7.36027e+07	6.18732e+07	8.42848e+07	5.48068e+07	4.59579e+07	3.29559e+07	3.93401e+09	3.63863e+07	4.34947e+07	1.42292e+08	5.19632e+07	9.20688e+07
ESI(+)	6.9_792.554191833333	6.9	PC(37:6)(rep)(rep)	PC(37:6)	M+H	PC	(37:6)	(37:6)	NA	NA	NA	792.554	C45 H79 O8 N1 P1	C	4.44617e+07	7.31701e+07	1.13103e+08	8.53265e+07	9.04458e+07	8.04591e+07	6.16396e+07	7.06942e+07	5.65878e+07	1.10829e+08	8.75875e+07	1.316e+08	9.12409e+07	1.74733e+08	1.76501e+08	7.33032e+07	8.607e+07	1.08376e+08	1.04499e+08	1.90769e+08	4.55467e+07	1.10396e+08	7.68346e+07	1.07656e+08	1.69308e+08	1.31693e+08	1.06639e+08	1.41998e+08	9.86924e+07	6.45533e+07	4.37808e+07	7.09014e+07	4.99152e+07	1.07602e+08	7.85193e+07
ESI(+)	6.9_862.625022633333	6.9	CerG2(d18:1/16:0)	CerG2(d34:1)	M+H	CerG2	(d18:1/16:0)	(d18:1)	(16:0)	NA	NA	862.625	C46 H88 O13 N1	B	1.98209e+07	2.36717e+07	1.64462e+07	3.09969e+07	3.72671e+07	2.8355e+07	2.7465e+07	1.99485e+07	1.96798e+07	1.77793e+07	2.68422e+07	3.28799e+07	1.30751e+07	1.96316e+07	2.26797e+07	1.1031e+07	2.04293e+07	2.28867e+07	2.03569e+07	2.78872e+07	8.07014e+06	1.70457e+07	31366.7	2.65318e+07	2.2463e+07	2.83959e+07	1.53679e+07	1.70152e+07	2.13741e+07	2.25763e+07	1.88529e+07	1.95309e+07	1.54469e+07	1.65374e+07	3.2649e+07
ESI(+)	6.99_858.601070316667	6.99	PC(42:8)(rep)	PC(42:8)	M+H	PC	(20:2/22:6)	(20:2)	(22:6)	NA	NA	858.601	C50 H85 O8 N1 P1	C	1.12793e+08	3.2661e+07	2.32756e+08	2.06254e+07	2.31437e+07	1.11412e+08	1.14844e+08	1.08205e+08	2.43208e+08	2.08935e+08	3.44701e+07	3.79312e+07	2.87472e+08	1.49258e+08	7.01407e+07	2.09097e+08	1.627e+08	1.19014e+08	3.05701e+08	1.04201e+08	2.49599e+08	1.21169e+08	1.57224e+08	1.43434e+08	5.08717e+08	1.35621e+08	3.42083e+08	5.46033e+07	9.3126e+07	1.47221e+08	1.93747e+08	2.26847e+08	1.52564e+08	2.62727e+08	1.96603e+08
ESI(+)	7.02_751.574754416667	7.02	SM(d38:5)	SM(d38:5)	M+H	SM	(d38:5)	(d38:5)	NA	NA	NA	751.575	C43 H80 O6 N2 P1	C	6.835e+06	1.36796e+07	6.61546e+06	1.93443e+07	1.46786e+07	8.25127e+06	8.73501e+06	6.05634e+06	6.72999e+06	9.28829e+06	1.32518e+07	1.30771e+07	6.69393e+06	8.60994e+06	9.3988e+06	9.96882e+06	7.93536e+06	1.49211e+07	6.84455e+06	1.06243e+07	7.78032e+06	1.38701e+07	9.84719e+06	9.73041e+06	8.92869e+06	1.27303e+07	8.00133e+06	1.5357e+07	1.14204e+07	8.58357e+06	8.7384e+06	7.3153e+06	7.1097e+06	8.12075e+06	6.98939e+06
ESI(+)	7.02_754.5363394	7.02	PC(32:1)	PC(32:1)	M+Na	PC	(16:0/16:1)	(16:0)	(16:1)	NA	NA	754.536	C40 H78 O8 N1 P1 Na1	C	1.9506e+08	1.38508e+08	1.51828e+08	1.77296e+08	1.72113e+08	1.21147e+08	1.09096e+08	1.35687e+08	1.35807e+08	1.26247e+08	1.53412e+08	1.49776e+08	1.48295e+08	1.12726e+08	8.54551e+07	1.82335e+08	1.03004e+08	1.09359e+08	1.37311e+08	1.52711e+08	1.0022e+08	1.17951e+08	1.42606e+08	9.61318e+07	9.76589e+07	9.32369e+07	9.05464e+07	1.78376e+08	1.61556e+08	1.37202e+08	1.19743e+08	1.01981e+08	1.0722e+08	1.05429e+08	1.40038e+08
ESI(+)	7.03_732.554518883333	7.03	PC(32:1)(rep)	PC(32:1)	M+H	PC	(16:0/16:1)	(16:0)	(16:1)	NA	NA	732.554	C40 H79 O8 N1 P1	C	2.60546e+09	1.45218e+09	2.39209e+09	2.36821e+09	2.39032e+09	1.44281e+09	1.618e+09	1.87782e+09	1.38711e+09	1.50951e+09	2.03475e+09	1.6612e+09	2.46057e+09	1.33479e+09	1.31114e+09	2.33856e+09	1.52104e+09	1.74971e+09	1.76271e+09	2.69756e+09	8.79558e+08	1.50705e+09	2.93693e+09	1.31182e+09	1.6242e+09	1.74969e+09	1.70307e+09	4.1713e+09	1.51178e+09	1.72212e+09	1.68885e+09	1.25957e+09	2.24326e+09	1.55137e+09	1.95965e+09
ESI(+)	7.03_880.582782483333	7.03	PC(42:8)	PC(42:8)	M+Na	PC	(20:2/22:6)	(20:2)	(22:6)	NA	NA	880.583	C50 H84 O8 N1 P1 Na1	C	3.69329e+07	2.09775e+06	1.05918e+07	1.98838e+06	3.40186e+07	6.94421e+07	5.05362e+07	7.92973e+07	6.4886e+07	1.22684e+07	4.44981e+07	3.76759e+06	1.36368e+07	9.26355e+06	2.41502e+07	5.6175e+07	1.0087e+08	3.59124e+07	7.44249e+07	2.9943e+07	1.50869e+07	7.05407e+06	1.40881e+08	4.4311e+07	2.10833e+07	6.09387e+06	1.55049e+07	4.08e+07	5.06076e+07	9.52739e+07	5.68668e+07	6.88389e+07	2.44099e+07	7.79336e+07	3.0992e+07
ESI(+)	7.04_729.591303516667	7.04	SM(d36:2)	SM(d36:2)	M+H	SM	(d36:2)	(d36:2)	NA	NA	NA	729.591	C41 H82 O6 N2 P1	C	6.23625e+07	1.42528e+08	7.56765e+07	1.85758e+08	1.82615e+08	8.16252e+07	8.32998e+07	7.17584e+07	7.0308e+07	1.06918e+08	1.35722e+08	1.4024e+08	7.30107e+07	1.40919e+08	1.36649e+08	8.95166e+07	9.22414e+07	1.45654e+08	7.72099e+07	2.02525e+08	6.96631e+07	1.63244e+08	9.58016e+07	1.09059e+08	1.14015e+08	1.4974e+08	1.06046e+08	1.63683e+08	1.26236e+08	7.76896e+07	8.00218e+07	7.03096e+07	6.34955e+07	8.15778e+07	8.48486e+07
ESI(+)	7.05_766.538097483333	7.05	PC(35:5)(rep)	PC(35:5)	M+H	PC	(35:5)	(35:5)	NA	NA	NA	766.538	C43 H77 O8 N1 P1	C	2.2294e+08	2.9357e+08	4.47263e+08	3.55371e+08	1.375e+08	2.85841e+08	2.76328e+08	3.22433e+08	2.63756e+08	3.95495e+08	2.83018e+08	2.6084e+08	3.99159e+08	5.32478e+08	5.17938e+08	2.86566e+08	3.36295e+08	5.24645e+08	4.07085e+08	5.01208e+08	2.87918e+08	5.36732e+08	3.3951e+08	4.65234e+08	6.17689e+08	5.3231e+08	5.31387e+08	6.17089e+08	4.50986e+08	2.33508e+08	2.32468e+08	3.31225e+08	1.31525e+08	4.34504e+08	2.43858e+08
ESI(+)	7.05_786.504876516667	7.05	PE(38:6)	PE(38:6)	M+Na	PE	(16:0/22:6)	(16:0)	(22:6)	NA	NA	786.504	C43 H74 O8 N1 P1 Na1	C	1.97627e+08	2.638e+08	3.3922e+08	3.36303e+08	3.13996e+08	2.0536e+08	2.45524e+08	2.04819e+08	2.17189e+08	2.42308e+08	2.66493e+08	2.58749e+08	3.10812e+08	2.60348e+08	4.41441e+08	2.69268e+08	2.7684e+08	5.31291e+08	3.50889e+08	2.75628e+08	2.67115e+08	4.09824e+08	4.93637e+08	3.38705e+08	3.79132e+08	3.33534e+08	4.606e+08	6.07212e+08	3.76512e+08	2.0547e+08	2.26046e+08	3.3157e+08	2.0324e+08	2.58707e+08	2.47357e+08
ESI(+)	7.06_764.52261915	7.06	PC(35:6)(rep)	PC(35:6)	M+H	PC	(35:6)	(35:6)	NA	NA	NA	764.522	C43 H75 O8 N1 P1	C	3.8593e+09	4.50288e+09	7.60663e+09	5.78759e+09	6.45688e+09	4.82513e+09	4.5062e+09	5.11332e+09	4.40468e+09	6.79806e+09	5.42101e+09	6.24419e+09	6.5709e+09	8.78742e+09	1.06588e+10	4.98999e+09	6.50236e+09	9.26312e+09	8.18496e+09	1.12325e+10	4.71706e+09	9.12803e+09	7.55037e+09	8.78139e+09	1.06843e+10	9.08937e+09	8.84245e+09	1.06939e+10	8.124e+09	3.94014e+09	3.66334e+09	5.86819e+09	3.27737e+09	6.64926e+09	5.50605e+09
ESI(+)	7.06_764.52303075	7.06	PE(16:0/22:6)(rep)	PE(38:6)	M+H	PE	(16:0/22:6)	(16:0)	(22:6)	NA	NA	764.522	C43 H75 O8 N1 P1	B	3.85686e+09	4.49445e+09	7.5652e+09	5.79023e+09	6.41679e+09	4.81917e+09	4.45635e+09	5.09919e+09	4.41001e+09	6.61613e+09	5.43649e+09	6.35897e+09	6.44317e+09	8.79358e+09	1.06778e+10	4.96842e+09	6.38094e+09	9.17415e+09	8.20163e+09	1.12539e+10	4.72359e+09	9.05617e+09	7.56987e+09	8.6874e+09	1.05833e+10	9.01909e+09	8.76409e+09	1.06194e+10	8.11878e+09	3.94267e+09	3.6494e+09	5.76994e+09	3.28553e+09	6.53506e+09	5.51918e+09
ESI(+)	7.1_782.569211466667	7.1	PC(36:4)(rep)(rep)(rep)	PC(36:4)	M+H	PC	(16:0/20:4)	(16:0)	(20:4)	NA	NA	782.569	C44 H81 O8 N1 P1	C	2.83427e+10	4.42379e+10	3.89945e+10	3.54161e+10	4.40106e+10	3.30958e+10	3.44679e+10	2.97348e+10	2.9242e+10	3.88641e+10	3.96464e+10	4.5924e+10	3.87776e+10	4.40943e+10	5.41038e+10	3.48453e+10	3.66916e+10	4.80628e+10	4.1073e+10	4.54597e+10	3.40236e+10	5.04386e+10	4.32374e+10	4.51537e+10	4.98794e+10	5.43612e+10	4.56403e+10	4.79772e+10	3.43519e+10	3.01524e+10	2.63155e+10	3.7249e+10	3.01867e+10	3.96787e+10	3.387e+10
ESI(+)	7.12_804.551388416667	7.12	PC(38:7)(rep)(rep)(rep)(rep)(rep)	PC(38:7)	M+H	PC	(38:7)	(38:7)	NA	NA	NA	804.554	C46 H79 O8 N1 P1	C	1.78068e+09	2.85021e+09	1.7068e+09	2.37019e+09	2.34627e+09	1.39284e+09	1.78022e+09	1.2612e+09	1.53669e+09	1.30931e+09	2.01949e+09	1.8617e+09	1.84973e+09	1.28381e+09	2.06618e+09	1.9683e+09	1.60582e+09	2.89607e+09	1.73701e+09	9.72173e+08	2.04825e+09	2.4157e+09	2.91349e+09	1.63185e+09	1.65865e+09	1.78951e+09	2.4305e+09	2.8109e+09	1.8038e+09	1.53198e+09	1.68043e+09	2.08495e+09	1.83157e+09	1.43665e+09	1.34341e+09
ESI(+)	7.14_880.59087055	7.14	PI(36:2)	PI(36:2)	M+NH4	PI	(18:0/18:2)	(18:0)	(18:2)	NA	NA	880.591	C45 H87 O13 N1 P1	C	7.96257e+07	4.6044e+07	1.02062e+08	6.72293e+07	7.70745e+07	1.62474e+08	1.04936e+08	1.89067e+08	1.22363e+08	9.71105e+07	5.65758e+07	6.78918e+07	9.9278e+07	1.00679e+08	8.86752e+07	1.18127e+08	2.15777e+08	7.41886e+07	1.25418e+08	6.29857e+07	1.96328e+08	5.7416e+07	9.48188e+07	8.2564e+07	1.11859e+08	6.77808e+07	1.04617e+08	9.50279e+07	1.03308e+08	1.14835e+08	1.23847e+08	1.47957e+08	9.20409e+07	8.46967e+07	8.43937e+07
ESI(+)	7.14_928.590992716667	7.14	PI(40:6)(rep)	PI(40:6)	M+NH4	PI	(40:6)	(40:6)	NA	NA	NA	928.591	C49 H87 O13 N1 P1	C	1.04993e+08	4.36886e+07	9.36874e+07	7.00928e+07	2.18793e+07	8.56222e+07	9.20654e+07	9.62159e+07	7.27343e+07	8.96329e+07	4.0544e+07	7.80748e+07	7.47546e+07	1.17404e+08	8.05005e+07	8.3623e+07	1.40736e+08	6.42887e+07	8.88845e+07	1.12973e+08	1.05065e+08	6.40947e+07	7.93202e+07	6.69187e+07	7.66879e+07	9.05754e+07	7.37432e+07	1.25579e+08	1.35457e+08	8.1026e+07	6.52538e+07	7.59454e+07	1.06628e+08	8.39883e+07	1.22261e+08
ESI(+)	7.18_797.530316517857	7.18	PG(36:2)	PG(36:2)	M+Na	PG	(18:1/18:1)	(18:1)	(18:1)	NA	NA	797.53	C42 H79 O10 N0 P1 Na1	C	6.92482e+07	1.20307e+08	9.4823e+07	1.45795e+08	4.08237e+07	9.29547e+07	7.04406e+07	9.35125e+07	8.44674e+07	5.47645e+07	1.08356e+08	2.79059e+07	8.21464e+07	7.424e+07	1.41736e+08	7.00216e+07	9.51856e+07	1.02546e+08	1.01868e+08	7.37631e+07	7.78216e+07	9.33187e+07	1.14131e+08	7.67099e+07	7.29913e+07	7.38373e+07	9.37001e+07	1.29765e+08	1.20473e+08	8.32833e+07	5.70311e+07	8.37979e+07	6.58881e+07	6.11975e+07	8.85822e+07
ESI(+)	7.18_808.5853103	7.18	PC(38:5)(rep)(rep)(rep)	PC(38:5)	M+H	PC	(18:1/20:4)	(18:1)	(20:4)	NA	NA	808.585	C46 H83 O8 N1 P1	C	7.61887e+09	5.59585e+09	1.08236e+10	5.07315e+09	4.99947e+09	7.6816e+09	7.30193e+09	8.87099e+09	7.85367e+09	1.19958e+10	5.36152e+09	7.41878e+09	1.14965e+10	1.05554e+10	9.31769e+09	1.17227e+10	1.03959e+10	9.34522e+09	1.19999e+10	1.37761e+10	1.24097e+10	1.07973e+10	1.03124e+10	1.09467e+10	1.48368e+10	1.11102e+10	1.21588e+10	1.06057e+10	1.06539e+10	8.08504e+09	6.84557e+09	9.78712e+09	9.45063e+09	1.12509e+10	1.15413e+10
ESI(+)	7.19_754.5375829	7.19	PC(34:4)(rep)(rep)	PC(34:4)	M+H	PC	(34:4)	(34:4)	NA	NA	NA	754.538	C42 H77 O8 N1 P1	C	5.2965e+07	4.19063e+07	5.41962e+07	5.17896e+07	7.07002e+07	4.52556e+07	7.00809e+07	5.3513e+07	3.18911e+07	4.01398e+07	5.08421e+07	3.77338e+07	4.73871e+07	2.83645e+07	2.80759e+07	4.74009e+07	5.94729e+07	5.68128e+07	4.53036e+07	3.40865e+07	5.07289e+07	4.47822e+07	1.14992e+08	4.71959e+07	6.75731e+07	4.07087e+07	4.73202e+07	6.23099e+07	4.78138e+07	3.98539e+07	3.18151e+07	5.07001e+07	2.58003e+07	3.97464e+07	4.1847e+07
ESI(+)	7.19_830.567046533333	7.19	PC(40:8)(rep)(rep)	PC(40:8)	M+H	PC	(40:8)	(40:8)	NA	NA	NA	830.569	C48 H81 O8 N1 P1	C	6.17961e+08	4.72944e+08	9.50744e+08	4.55533e+08	4.61352e+08	6.45843e+08	6.2397e+08	7.31866e+08	6.56491e+08	9.70618e+08	4.62466e+08	6.0625e+08	9.31829e+08	7.98451e+08	7.09019e+08	9.52953e+08	8.53272e+08	7.64837e+08	9.86596e+08	8.88942e+08	9.5532e+08	8.66061e+08	8.49282e+08	8.50727e+08	1.13914e+09	8.26947e+08	1.06536e+09	8.93518e+08	8.65965e+08	7.10011e+08	5.296e+08	7.82584e+08	8.01103e+08	8.79791e+08	9.42885e+08
ESI(+)	7.21_790.538485616667	7.21	PE(40:7)(rep)	PE(40:7)	M+H	PE	(18:1/22:6)	(18:1)	(22:6)	NA	NA	790.538	C45 H77 O8 N1 P1	C	1.51436e+08	5.97613e+07	2.64628e+08	9.09303e+07	1.77333e+08	1.9054e+08	1.03575e+08	2.31989e+08	1.16997e+08	1.94981e+08	3.3159e+07	8.49094e+07	1.87315e+08	1.8829e+08	1.82721e+08	1.66456e+08	2.91677e+08	3.03271e+08	3.77938e+08	2.76631e+08	1.59394e+08	2.76553e+08	2.73718e+08	3.26279e+08	6.42614e+08	2.14801e+08	4.36545e+08	1.68746e+08	2.14025e+08	1.28613e+08	1.00606e+08	2.20523e+08	4.59846e+07	9.27172e+06	2.34128e+08
ESI(+)	7.21_790.538821816667	7.21	PC(37:7)(rep)	PC(37:7)	M+H	PC	(37:7)	(37:7)	NA	NA	NA	790.538	C45 H77 O8 N1 P1	C	1.52117e+08	5.97829e+07	3.16505e+08	9.21334e+07	1.75677e+08	1.91397e+08	1.03826e+08	2.3655e+08	1.17523e+08	1.91154e+08	5.52425e+07	8.5188e+07	1.88157e+08	1.89137e+08	1.83543e+08	1.72312e+08	2.88252e+08	3.04635e+08	3.79638e+08	2.77875e+08	1.60111e+08	2.77796e+08	2.74949e+08	3.27746e+08	6.45504e+08	2.15767e+08	4.38509e+08	1.69505e+08	2.14988e+08	1.29191e+08	1.16749e+08	2.21514e+08	8.2537e+07	2.73682e+08	2.35181e+08
ESI(+)	7.25_536.50373225	7.25	Cer(d18:2/16:0)	Cer(d34:2)	M+H	Cer	(d18:2/16:0)	(d18:2)	(16:0)	NA	NA	536.504	C34 H66 O3 N1	B	1.27018e+07	2.07269e+07	1.35535e+07	2.45379e+07	2.34082e+07	1.01857e+07	1.23294e+07	1.22646e+07	8.35142e+06	1.24926e+07	1.30178e+07	1.69187e+07	1.00881e+07	9.27813e+06	9.31874e+06	7.35266e+06	1.25584e+07	1.06811e+07	5.93042e+06	8.86326e+06	7.92241e+06	8.6381e+06	5.34752e+06	7.03372e+06	5.47255e+06	5.28825e+06	4.74065e+06	6.89753e+06	1.44592e+07	8.69798e+06	1.20251e+07	7.48358e+06	9.09708e+06	4.8115e+06	9.01492e+06
ESI(+)	7.26_911.562107066667	7.26	PI(38:3)(rep)	PI(38:3)	M+Na	PI	(18:0/20:3)	(18:0)	(20:3)	NA	NA	911.562	C47 H85 O13 N0 P1 Na1	C	23682.6	119696	1.73853e+06	11846	1.44409e+06	74540.1	8.49909e+07	27424.5	10450.8	13157.9	362754	27507.3	939291	389477	6.38085e+06	7.67342e+07	2.39678e+07	590559	25718.9	16956.6	5620.51	447564	55062.5	1.01434e+08	1.44244e+06	745707	2.93512e+06	1.04124e+06	2394.81	1.74634e+06	1.30759e+06	2.6658e+06	22691.8	302788	4006.55
ESI(+)	7.31_884.616394233333	7.31	PC(44:9)	PC(44:9)	M+H	PC	(44:9)	(44:9)	NA	NA	NA	884.616	C52 H87 O8 N1 P1	C	1.6835e+06	517528	4.64779e+06	89993	74496.8	3.21588e+06	3.81764e+06	2.54394e+06	5.97207e+06	4.56894e+06	313590	514315	6.09299e+06	2.32798e+06	901494	4.79817e+06	5.929e+06	2.41594e+06	7.76343e+06	2.23473e+06	1.25952e+07	1.44979e+06	8.26305e+06	2.30457e+06	1.14272e+07	1.2336e+06	1.01818e+07	2.03909e+06	2.90445e+06	1.6516e+06	9.56531e+06	5.08815e+06	1.89107e+06	7.36839e+06	2.52599e+06
ESI(+)	7.33_790.57460105	7.33	PC(38:6p)	PC(38:6p)	M+H	PC	(38:6p)	(38:6p)	NA	NA	NA	790.575	C46 H81 O7 N1 P1	C	2.94235e+07	3.45526e+07	3.8513e+07	3.05905e+07	3.2857e+07	2.49027e+07	2.51974e+07	1.85279e+07	1.95469e+07	3.6435e+07	2.37096e+07	3.09276e+07	2.83686e+07	4.78196e+07	4.07391e+07	2.40943e+07	3.10086e+07	6.98361e+07	3.62424e+07	6.57028e+07	2.98902e+07	6.09609e+07	3.99433e+07	5.974e+07	5.67445e+07	5.94482e+07	4.79723e+07	5.09052e+07	4.61319e+07	2.69005e+07	3.33773e+07	2.37194e+07	2.66285e+07	3.79381e+07	2.8329e+07
ESI(+)	7.35_832.585341285714	7.35	PC(40:7)(rep)(rep)	PC(40:7)	M+H	PC	(18:1/22:6)	(18:1)	(22:6)	NA	NA	832.585	C48 H83 O8 N1 P1	C	2.24499e+07	2.8701e+07	2.80046e+07	2.31549e+07	2.6824e+07	2.74746e+07	3.06955e+07	2.04672e+07	2.51879e+07	3.89692e+07	2.24895e+07	3.0467e+07	3.29584e+07	4.67163e+07	3.0558e+07	3.75959e+07	3.11974e+07	2.91957e+07	3.79195e+07	4.60706e+07	2.879e+07	3.91282e+07	2.38714e+07	3.4754e+07	6.90553e+07	3.81018e+07	4.79458e+07	1.9287e+08	4.22469e+07	1.89367e+07	3.32579e+07	3.18704e+07	6.06608e+07	3.6336e+07	2.24861e+07
ESI(+)	7.37_770.568524983051	7.37	PC(17:1/18:2)(rep)	PC(35:3)	M+H	PC	(17:1/18:2)	(17:1)	(18:2)	NA	NA	770.569	C43 H81 O8 N1 P1	B	6.9898e+07	6.21642e+07	1.64397e+07	6.61684e+07	1.64589e+07	2.47746e+07	5.84656e+06	9.90794e+07	5.86739e+08	7.99402e+07	2.7462e+07	3.4402e+07	3.85834e+07	3.72468e+07	5.08996e+07	2.52237e+07	7.05881e+07	2.86715e+07	5.06272e+07	4.29576e+07	4.41798e+07	6.11049e+07	4.10938e+07	2.48932e+07	2.82207e+07	3.99497e+08	3.90742e+07	2.49289e+07	3.5513e+07	1.75273e+07	2.53072e+07	2.06642e+07	3.21197e+07	3.6509e+07	2.22789e+07
ESI(+)	7.39_796.525171233333	7.39	PC(37:7p)	PC(37:7p)	M+Na	PC	(37:7p)	(37:7p)	NA	NA	NA	796.525	C45 H76 O7 N1 P1 Na1	C	1.29059e+08	7.27922e+07	1.30357e+08	9.78372e+07	9.76699e+07	5.97753e+07	1.21941e+08	1.66281e+08	1.00662e+08	1.08735e+08	8.24352e+07	4.63059e+07	1.30144e+08	5.48337e+07	1.09353e+08	1.47521e+08	1.17221e+08	1.75131e+08	1.40199e+08	4.7022e+07	1.4211e+08	1.83776e+08	2.08023e+08	7.01106e+07	1.22008e+08	4.75339e+07	1.65119e+08	2.00853e+08	1.49298e+08	1.07797e+08	1.14529e+08	1.37624e+08	1.16735e+08	5.42006e+07	9.55288e+07
ESI(+)	7.4_906.607353716667	7.4	PI(38:3)	PI(38:3)	M+NH4	PI	(18:0/20:3)	(18:0)	(20:3)	NA	NA	906.607	C47 H89 O13 N1 P1	C	7.25115e+07	5.58647e+07	6.01292e+07	6.53078e+07	1.02119e+08	1.11584e+08	1.22793e+08	7.69695e+07	1.1758e+08	6.1699e+07	7.06632e+07	8.21059e+07	6.242e+07	9.17676e+07	1.23947e+08	6.65574e+07	7.25383e+06	9.62668e+07	7.3246e+07	1.32573e+08	7.44885e+06	9.78587e+07	8.89181e+07	1.46433e+08	8.36911e+07	1.00365e+08	6.47286e+07	7.34318e+07	6.48863e+07	8.1732e+07	9.04979e+07	8.63274e+07	9.75964e+07	2.3459e+06	2.52937e+06
ESI(+)	7.41_780.5514274	7.41	PE(39:5)	PE(39:5)	M+H	PE	(39:5)	(39:5)	NA	NA	NA	780.554	C44 H79 O8 N1 P1	C	2.6741e+09	4.44227e+09	2.71125e+09	4.50303e+09	4.09044e+09	2.29223e+09	2.6063e+09	2.45128e+09	2.31965e+09	2.29207e+09	4.12918e+09	2.37045e+09	2.48838e+09	2.49669e+09	3.6371e+09	2.88741e+09	2.78463e+09	3.59361e+09	2.982e+09	2.19464e+09	3.00682e+09	3.68984e+09	3.85702e+09	2.66494e+09	2.74225e+09	2.71922e+09	3.43047e+09	3.98956e+09	3.04275e+09	2.20883e+09	2.15043e+09	2.86579e+09	2.5832e+09	2.37593e+09	2.21881e+09
ESI(+)	7.41_780.55322245	7.41	PC(36:5)(rep)(rep)(rep)(rep)	PC(36:5)	M+H	PC	(36:5)	(36:5)	NA	NA	NA	780.554	C44 H79 O8 N1 P1	C	2.55096e+09	4.20197e+09	2.58066e+09	3.54061e+09	4.20484e+09	2.29469e+09	2.52357e+09	2.30131e+09	2.13764e+09	2.21859e+09	4.05283e+09	4.25829e+09	2.68957e+09	2.43334e+09	3.52598e+09	3.05607e+09	2.96077e+09	3.48812e+09	2.93966e+09	2.13174e+09	2.82063e+09	3.49108e+09	3.90242e+09	2.50272e+09	2.2717e+09	3.75744e+09	3.48397e+09	3.92687e+09	3.53365e+09	2.13881e+09	2.10834e+09	2.78513e+09	2.51698e+09	2.24566e+09	2.1663e+09
ESI(+)	7.42_758.569000683333	7.42	PC(34:2)(rep)(rep)	PC(34:2)	M+H	PC	(16:1/18:1)	(16:1)	(18:1)	NA	NA	758.569	C42 H81 O8 N1 P1	C	3.70166e+10	7.31332e+10	4.51954e+10	6.99276e+10	7.50112e+10	4.32078e+10	4.40792e+10	4.1223e+10	3.41722e+10	3.98985e+10	6.93454e+10	7.26249e+10	4.10652e+10	5.84226e+10	7.68059e+10	4.30794e+10	4.64934e+10	4.98963e+10	4.52961e+10	5.22913e+10	4.61296e+10	5.73921e+10	5.04091e+10	5.03017e+10	4.62052e+10	5.77726e+10	5.25055e+10	6.81462e+10	4.96305e+10	3.99775e+10	3.25152e+10	4.32431e+10	4.36624e+10	4.49655e+10	3.95748e+10
ESI(+)	7.42_758.5694416	7.42	PE(37:2)	PE(37:2)	M+H	PE	(37:2)	(37:2)	NA	NA	NA	758.569	C42 H81 O8 N1 P1	C	3.73222e+10	7.47568e+10	4.4584e+10	7.19966e+10	7.35547e+10	4.45672e+10	4.51186e+10	4.21592e+10	3.37811e+10	4.15856e+10	6.83673e+10	7.22493e+10	4.08373e+10	5.98401e+10	7.86506e+10	4.28779e+10	4.72876e+10	5.00706e+10	4.62503e+10	5.3543e+10	4.73955e+10	5.8436e+10	5.08047e+10	5.14219e+10	4.64263e+10	5.6619e+10	5.18507e+10	6.76275e+10	5.04682e+10	3.89561e+10	3.36739e+10	4.34389e+10	4.44308e+10	4.61577e+10	4.0384e+10
ESI(+)	7.42_780.550668266667	7.42	PC(34:2)(rep)	PC(34:2)	M+Na	PC	(16:1/18:1)	(16:1)	(18:1)	NA	NA	780.551	C42 H80 O8 N1 P1 Na1	C	2.53952e+09	3.83519e+09	2.61193e+09	3.87306e+09	4.5699e+09	2.32944e+09	2.28356e+09	2.72181e+09	2.20211e+09	2.2258e+09	2.46308e+09	3.1161e+09	2.63662e+09	2.54147e+09	5.20684e+09	3.00712e+09	2.63338e+09	3.35352e+09	3.46414e+09	2.20218e+09	3.29769e+09	3.7075e+09	3.99464e+09	1.9254e+09	2.59794e+09	3.68682e+09	3.30699e+09	4.69896e+09	3.65338e+09	2.25851e+09	2.2438e+09	2.64324e+09	2.62949e+09	2.31791e+09	2.30938e+09
ESI(+)	7.43_820.585386683333	7.43	PC(39:6)(rep)(rep)(rep)	PC(39:6)	M+H	PC	(17:0/22:6)	(17:0)	(22:6)	NA	NA	820.585	C47 H83 O8 N1 P1	C	3.91314e+08	5.36525e+07	6.31922e+08	4.33127e+07	2.9796e+08	4.86617e+08	5.44735e+08	4.27984e+08	5.6644e+08	6.93844e+08	5.60147e+07	5.96844e+07	5.67601e+08	6.62158e+08	3.94293e+08	5.29107e+08	4.8567e+08	1.3245e+09	6.73494e+08	3.08647e+08	5.4129e+08	7.2933e+08	4.71181e+08	6.72088e+08	3.16021e+08	8.14345e+08	1.41869e+09	3.19582e+08	9.28856e+07	4.84951e+08	4.57318e+08	9.33586e+08	4.18933e+08	1.0266e+09	3.75395e+08
ESI(+)	7.46_816.553849466667	7.46	PC(39:8)	PC(39:8)	M+H	PC	(39:8)	(39:8)	NA	NA	NA	816.554	C47 H79 O8 N1 P1	C	1.63407e+07	2.35925e+06	3.40868e+07	5.29935e+06	6.2468e+06	1.2802e+07	6.73242e+06	1.81688e+07	2.38455e+07	1.81534e+07	2.17943e+06	5.76616e+06	2.66669e+07	1.73876e+07	1.24546e+07	1.88467e+07	2.35955e+07	1.71598e+07	3.92964e+07	1.56746e+07	2.04257e+07	1.96466e+07	2.10295e+07	2.04842e+07	4.7068e+07	1.02884e+07	4.20182e+07	7.87328e+06	1.38565e+07	1.64911e+07	1.41708e+07	2.92476e+07	1.2305e+07	2.61748e+07	2.15601e+07
ESI(+)	7.46_842.567002233333	7.46	PC(39:6)(rep)(rep)	PC(39:6)	M+Na	PC	(17:0/22:6)	(17:0)	(22:6)	NA	NA	842.567	C47 H82 O8 N1 P1 Na1	C	3.75456e+07	2.55695e+07	2.33636e+08	5.07313e+07	2.79066e+07	3.70132e+07	1.49026e+07	3.64842e+07	2.07311e+08	1.11275e+08	5.04729e+07	1.29177e+08	1.22662e+08	1.46589e+08	9.94819e+06	8.96844e+07	3.28266e+07	1.79839e+07	1.66358e+07	4.47176e+07	1.59337e+08	5.46406e+07	5.42752e+07	8.1731e+07	4.90137e+08	3.64017e+08	6.47122e+07	1.89949e+08	1.7785e+08	2.29935e+07	2.45685e+08	7.53293e+07	1.34153e+07	2.60612e+07	4.72809e+07
ESI(+)	7.47_788.543194816667	7.47	PS(36:2)	PS(36:2)	M+H	PS	(36:2)	(36:2)	NA	NA	NA	788.544	C42 H79 O10 N1 P1	C	2.83358e+08	2.76813e+08	2.54434e+08	4.42507e+08	5.24468e+08	3.41955e+08	2.02337e+08	4.19574e+08	1.80244e+08	2.07111e+08	2.95697e+08	2.8048e+08	1.49561e+08	1.34562e+08	2.01386e+08	1.13654e+08	1.3513e+08	2.29209e+08	1.66015e+08	2.28951e+08	1.54661e+08	1.38715e+08	1.43938e+08	2.36015e+08	2.97481e+08	1.19606e+08	2.30973e+08	2.41414e+08	1.26437e+08	1.88307e+08	2.52933e+08	2.66749e+08	1.80655e+08	1.5156e+08	2.95231e+08
ESI(+)	7.48_834.60133135	7.48	PC(40:6)	PC(40:6)	M+H	PC	(20:2/20:4)	(20:2)	(20:4)	NA	NA	834.601	C48 H85 O8 N1 P1	C	5.57017e+08	1.86191e+08	9.26195e+08	3.60712e+07	7.23241e+07	4.7853e+08	3.65003e+08	5.51845e+08	1.06915e+09	7.96495e+08	2.22549e+08	2.03812e+08	9.52796e+08	5.07252e+08	2.88765e+08	7.77639e+08	4.37106e+08	2.60489e+08	8.5214e+08	4.3417e+08	9.44076e+08	4.00824e+08	7.00775e+08	4.08771e+08	8.80734e+08	3.23484e+08	1.10541e+09	1.83497e+08	4.71356e+08	7.4804e+08	6.48085e+08	8.7943e+08	8.63607e+08	9.876e+08	9.33043e+08
ESI(+)	7.5_705.590981166667	7.5	SM(d34:0)	SM(d34:0)	M+H	SM	(d16:0/18:0)	(d16:0)	(18:0)	NA	NA	705.591	C39 H82 O6 N2 P1	C	3.24455e+08	3.61744e+08	2.57768e+08	4.65495e+08	5.07149e+08	3.40297e+08	3.30252e+08	3.25678e+08	2.47958e+08	2.96157e+08	4.71504e+08	4.11794e+08	2.37905e+08	2.804e+08	2.94362e+08	2.15639e+08	3.09194e+08	4.11286e+08	4.42912e+08	4.18738e+08	3.0058e+08	3.62446e+08	2.80947e+08	4.15829e+08	4.33124e+08	4.90233e+08	4.09895e+08	4.39291e+08	2.87607e+08	2.96837e+08	3.18562e+08	2.87464e+08	3.00994e+08	2.48533e+08	2.87429e+08
ESI(+)	7.51_727.574103716667	7.51	SM(d36:3)(rep)	SM(d36:3)	M+H	SM	(d36:3)	(d36:3)	NA	NA	NA	727.575	C41 H80 O6 N2 P1	C	4.00598e+07	4.06034e+07	3.4088e+07	6.19994e+07	6.38527e+07	4.34619e+07	4.35322e+07	3.5897e+07	3.13153e+07	4.02686e+07	5.79609e+07	4.86451e+07	3.23778e+07	3.57068e+07	3.63901e+07	2.98876e+07	3.69355e+07	5.53294e+07	6.45668e+07	4.80105e+07	4.63274e+07	4.41956e+07	3.91569e+07	5.10813e+07	5.41688e+07	6.22045e+07	5.51543e+07	5.83688e+07	3.96664e+07	3.74762e+07	4.06745e+07	3.88949e+07	3.49718e+07	2.97476e+07	3.70096e+07
ESI(+)	7.56_690.506830416667	7.56	PE(32:1)	PE(32:1)	M+H	PE	(16:0/16:1)	(16:0)	(16:1)	NA	NA	690.507	C37 H73 O8 N1 P1	C	2.72694e+07	1.75982e+07	2.82908e+07	2.37025e+07	2.6154e+07	1.45764e+07	1.73372e+07	2.21141e+07	2.14816e+07	2.00686e+07	2.61344e+07	3.18919e+07	2.35768e+07	2.37926e+07	2.13257e+07	2.13155e+07	1.67597e+07	1.717e+07	1.74692e+07	5.42364e+07	8.45129e+06	1.47252e+07	2.13725e+07	1.92281e+07	1.88273e+07	1.72536e+07	1.41514e+07	3.56065e+07	3.93479e+07	2.32005e+07	1.07877e+07	1.08387e+07	1.89044e+07	1.63864e+07	2.90117e+07
ESI(+)	7.59_860.61649975	7.59	PC(42:7)	PC(42:7)	M+H	PC	(20:1/22:6)	(20:1)	(22:6)	NA	NA	860.616	C50 H87 O8 N1 P1	C	2.1841e+07	4.67125e+06	6.25388e+07	7.39789e+06	3.91819e+06	3.07423e+07	2.34359e+07	4.65505e+07	7.05621e+07	5.58492e+07	8.94279e+06	7.91778e+06	7.7088e+07	3.41855e+07	1.85852e+07	6.83159e+07	4.72815e+07	1.01407e+07	7.35162e+07	3.9981e+07	8.54484e+07	2.28308e+07	4.7757e+07	3.3941e+07	7.94978e+07	2.98439e+07	7.45942e+07	7.89892e+06	3.94767e+07	5.20426e+07	5.44227e+07	5.24954e+07	6.11915e+07	7.21072e+07	6.52988e+07
ESI(+)	7.6_846.600725	7.6	PC(41:7)	PC(41:7)	M+H	PC	(41:7)	(41:7)	NA	NA	NA	846.601	C49 H85 O8 N1 P1	C	1.57123e+07	8.99961e+06	3.77254e+07	4.62079e+06	7.46042e+06	1.73456e+07	1.94596e+07	2.0416e+07	3.20615e+07	4.61091e+07	9.9406e+06	1.05111e+07	3.95336e+07	3.00923e+07	1.96224e+07	2.76989e+07	2.65676e+07	2.08934e+07	3.9985e+07	2.19986e+07	3.01894e+07	2.63758e+07	2.74905e+07	3.28182e+07	7.00116e+07	2.81603e+07	5.07593e+07	1.10728e+07	1.44246e+07	2.47149e+07	1.93042e+07	4.02957e+07	2.61619e+07	5.32062e+07	2.97872e+07
ESI(+)	7.61_740.523557983333	7.61	PE(16:0/20:4)(rep)(rep)	PE(36:4)	M+H	PE	(16:0/20:4)	(16:0)	(20:4)	NA	NA	740.522	C41 H75 O8 N1 P1	B	1.64776e+09	1.92623e+09	2.33116e+09	1.81606e+09	2.42322e+09	2.18674e+09	2.52476e+09	2.32981e+09	1.73492e+09	2.54922e+09	2.05225e+09	3.10371e+09	2.21335e+09	3.54889e+09	4.31754e+09	1.82635e+09	3.17763e+09	2.53171e+09	2.35275e+09	5.38767e+09	2.12165e+09	3.14086e+09	2.81173e+09	3.49498e+09	2.89528e+09	3.94539e+09	2.45045e+09	2.94958e+09	3.17551e+09	1.92601e+09	1.28068e+09	2.14061e+09	1.81126e+09	2.77871e+09	3.04641e+09
ESI(+)	7.62_806.56888705	7.62	PC(16:0/22:6)(rep)	PC(38:6)	M+H	PC	(16:0/22:6)	(16:0)	(22:6)	NA	NA	806.569	C46 H81 O8 N1 P1	B	7.04656e+08	7.32831e+08	5.88665e+08	4.42046e+08	6.79423e+08	6.39254e+08	5.92346e+08	7.85875e+08	7.96384e+08	6.11149e+08	6.09328e+08	7.23405e+08	6.66332e+08	5.01378e+08	8.33809e+08	9.51409e+08	8.77977e+08	5.52834e+08	8.02339e+08	3.97496e+08	1.10525e+09	6.53935e+08	7.62552e+08	6.3796e+08	7.91035e+08	4.33611e+08	1.03464e+09	6.28924e+08	7.16116e+08	6.98659e+08	2.82191e+08	7.27281e+08	9.21952e+08	7.87377e+08	7.40215e+08
ESI(+)	7.67_792.5905044	7.67	PC(38:6e)(rep)	PC(38:6e)	M+H	PC	(16:0e/22:6)	(16:0e)	(22:6)	NA	NA	792.59	C46 H83 O7 N1 P1	C	1.28598e+08	1.58432e+08	1.69041e+08	1.60743e+08	1.28521e+08	1.57274e+08	1.8692e+08	1.03971e+08	1.52428e+08	1.7633e+08	1.16034e+08	1.85891e+08	1.4743e+08	2.57849e+08	2.33555e+08	1.73689e+08	1.49953e+08	3.12827e+08	2.30379e+08	3.15049e+08	1.46925e+08	3.29892e+08	1.79577e+08	3.54745e+08	2.81299e+08	4.91839e+08	2.3773e+08	1.67781e+08	2.52448e+08	1.90182e+08	2.14508e+08	2.11746e+08	2.07428e+08	3.19033e+08	2.69249e+08
ESI(+)	7.67_806.567341383333	7.67	PC(36:3)(rep)(rep)	PC(36:3)	M+Na	PC	(18:1/18:2)	(18:1)	(18:2)	NA	NA	806.567	C44 H82 O8 N1 P1 Na1	C	6.46511e+08	7.31701e+08	6.1131e+08	4.53659e+08	6.3261e+08	6.44394e+08	6.32035e+08	7.74953e+08	7.98008e+08	6.00413e+08	6.22407e+08	7.63905e+08	6.85431e+08	4.96157e+08	8.23463e+08	9.52037e+08	9.07934e+08	6.0678e+08	7.94485e+08	3.93058e+08	1.15126e+09	6.49225e+08	8.11718e+08	6.64985e+08	8.3405e+08	5.93347e+08	1.08995e+09	6.60979e+08	7.22664e+08	7.30205e+08	5.95878e+08	8.06857e+08	9.16787e+08	7.87946e+08	7.27445e+08
ESI(+)	7.68_766.53768255	7.68	PC(17:4/18:1)	PC(35:5)	M+H	PC	(17:4/18:1)	(17:4)	(18:1)	NA	NA	766.538	C43 H77 O8 N1 P1	B	8.75419e+08	3.67726e+08	9.55609e+08	4.60452e+08	4.07358e+08	1.01901e+09	6.39864e+08	1.34299e+09	5.422e+08	9.46861e+08	4.33936e+08	6.43735e+08	9.4346e+08	9.60375e+08	1.12444e+09	8.1239e+08	1.71316e+09	1.10767e+09	1.09599e+09	2.35692e+09	7.93417e+08	1.06178e+09	1.53763e+09	1.26487e+09	1.08865e+09	1.33411e+09	1.21183e+09	1.23727e+09	1.70088e+09	7.23327e+08	4.15383e+08	7.61422e+08	7.91034e+08	1.15612e+09	1.47892e+09
ESI(+)	7.68_784.5852372	7.68	PC(36:3)(rep)(rep)(rep)	PC(36:3)	M+H	PC	(18:1/18:2)	(18:1)	(18:2)	NA	NA	784.585	C44 H83 O8 N1 P1	C	7.20336e+09	6.93302e+09	6.2093e+09	4.31102e+09	6.57193e+09	7.25943e+09	6.73539e+09	8.51059e+09	8.85293e+09	6.61287e+09	6.35103e+09	7.60833e+09	7.03548e+09	5.90764e+09	8.89498e+09	9.4353e+09	9.63696e+09	5.81515e+09	8.98037e+09	5.86074e+09	1.06956e+10	6.6878e+09	7.86746e+09	8.56263e+09	9.19248e+09	7.50461e+09	1.1028e+10	6.09523e+09	7.46704e+09	8.03457e+09	6.78623e+09	8.31323e+09	9.49736e+09	9.70426e+09	8.95244e+09
ESI(+)	7.69_562.519378216667	7.69	Cer(d18:1/18:2)	Cer(d36:3)	M+H	Cer	(d18:1/18:2)	(d18:1)	(18:2)	NA	NA	562.519	C36 H68 O3 N1	B	9.72349e+06	2.70234e+07	9.50036e+06	8.06873e+06	1.40882e+07	1.11536e+07	2.55389e+07	5.95175e+06	3.62628e+06	9.03829e+06	4.5954e+06	1.71212e+07	6.48693e+06	8.42929e+06	9.2339e+06	3.44972e+06	2.01996e+07	3.97099e+06	2.21113e+06	4.24917e+06	1.06179e+07	2.29114e+06	3.57829e+06	2.29909e+06	2.18781e+06	7.41984e+06	1.00049e+06	3.89246e+06	1.03414e+07	9.09246e+06	1.61691e+07	4.92441e+06	1.93193e+07	5.18857e+06	6.89266e+06
ESI(+)	7.71_788.520640016667	7.71	PE(38:5)	PE(38:5)	M+Na	PE	(16:0/22:5)	(16:0)	(22:5)	NA	NA	788.52	C43 H76 O8 N1 P1 Na1	C	6.6153e+07	3.88875e+07	1.03366e+08	4.81064e+07	4.49323e+07	6.1519e+07	6.44997e+07	8.47244e+07	5.39652e+07	6.35672e+07	1.38164e+07	6.20132e+07	9.30056e+07	9.85479e+07	9.86537e+07	9.68043e+07	1.12055e+08	8.72231e+07	1.0287e+08	1.6512e+08	1.31964e+08	1.0241e+08	1.9046e+08	1.0679e+08	1.12652e+08	1.01067e+08	1.0174e+08	1.42168e+08	1.57314e+08	6.73924e+07	4.51837e+07	8.39303e+07	6.94913e+07	8.74822e+07	1.20412e+08
ESI(+)	7.72_766.5385932	7.72	PE(16:0/22:5)(rep)	PE(38:5)	M+H	PE	(16:0/22:5)	(16:0)	(22:5)	NA	NA	766.538	C43 H77 O8 N1 P1	B	8.44939e+08	4.18586e+08	9.03843e+08	4.38658e+08	3.92355e+08	9.83428e+08	8.23681e+08	1.29617e+09	7.28469e+08	9.59617e+08	4.08357e+08	6.17058e+08	9.07615e+08	9.2697e+08	1.07713e+09	7.83211e+08	1.65278e+09	1.0646e+09	1.0507e+09	2.25865e+09	1.52812e+09	1.02446e+09	1.47688e+09	1.21473e+09	1.64804e+09	1.28382e+09	1.16529e+09	1.19558e+09	1.64134e+09	6.96354e+08	6.44795e+08	1.00554e+09	7.59503e+08	1.18762e+09	1.41944e+09
ESI(+)	7.78_717.591357066667	7.78	SM(d35:1)	SM(d35:1)	M+H	SM	(d35:1)	(d35:1)	NA	NA	NA	717.591	C40 H82 O6 N2 P1	C	2.54503e+08	3.49782e+08	2.69163e+08	3.47107e+08	3.86349e+08	3.61497e+08	2.97184e+08	3.43769e+08	3.28395e+08	3.28564e+08	3.48182e+08	3.58794e+08	2.57015e+08	3.55758e+08	2.6773e+08	2.74143e+08	2.97756e+08	2.98027e+08	2.3549e+08	3.25269e+08	2.5853e+08	3.30523e+08	2.2734e+08	3.334e+08	3.16735e+08	4.03944e+08	2.51933e+08	2.32143e+08	2.7021e+08	3.25236e+08	2.67484e+08	2.90311e+08	2.71734e+08	4.30831e+08	3.00096e+08
ESI(+)	7.78_739.5735695	7.78	SM(d37:4)	SM(d37:4)	M+H	SM	(d37:4)	(d37:4)	NA	NA	NA	739.575	C42 H80 O6 N2 P1	C	3.40076e+07	4.06588e+07	4.16181e+07	4.50729e+07	5.22834e+07	5.63514e+07	4.46985e+07	4.5062e+07	4.40054e+07	5.37716e+07	4.68044e+07	5.1382e+07	3.55144e+07	5.49154e+07	3.42855e+07	3.61439e+07	3.03253e+07	3.09307e+07	3.12887e+07	5.27678e+07	3.43142e+07	3.85968e+07	2.78631e+07	5.38098e+07	5.10381e+07	5.93442e+07	3.47649e+07	2.70397e+07	3.69344e+07	4.62407e+07	3.50357e+07	3.86681e+07	3.68538e+07	6.15286e+07	5.15257e+07
ESI(+)	7.79_818.605953716667	7.79	PC(40:6p)	PC(40:6p)	M+H	PC	(18:0p/22:6)	(18:0p)	(22:6)	NA	NA	818.606	C48 H85 O7 N1 P1	C	9.6409e+07	8.87046e+07	1.18918e+08	5.5025e+07	6.1214e+07	9.57031e+07	1.17082e+08	8.39808e+07	1.41998e+08	1.63326e+08	7.46982e+07	9.90869e+07	1.36475e+08	2.3327e+08	2.15442e+08	1.26421e+08	1.18478e+08	2.65629e+08	1.85e+08	1.58074e+08	1.09647e+08	2.0459e+08	1.19712e+08	2.18677e+08	2.66719e+08	2.79313e+08	2.12099e+08	8.95703e+07	9.20113e+07	1.10296e+08	1.23551e+08	2.23099e+08	1.10472e+08	2.60509e+08	1.64677e+08
ESI(+)	7.79_840.587749611111	7.79	PC(40:6p)(rep)	PC(40:6p)	M+Na	PC	(18:0p/22:6)	(18:0p)	(22:6)	NA	NA	840.588	C48 H84 O7 N1 P1 Na1	C	1.06678e+07	7.29402e+06	1.6369e+07	3.74319e+06	2.33226e+07	1.26864e+07	1.30993e+07	8.53882e+06	1.31552e+07	1.87847e+07	5.97254e+06	9.55288e+06	1.38984e+07	2.15921e+07	2.20408e+07	1.18277e+07	1.34784e+07	2.1666e+07	2.08883e+07	1.88919e+07	1.11294e+07	2.00685e+07	1.19067e+07	2.45023e+07	2.41144e+07	2.99931e+07	2.12347e+07	7.27778e+06	9.20799e+06	1.1035e+07	1.28283e+07	2.46788e+07	1.28139e+07	2.98461e+07	1.87825e+07
ESI(+)	7.81_796.585826633333	7.81	PC(37:4)	PC(37:4)	M+H	PC	(17:0/20:4)	(17:0)	(20:4)	NA	NA	796.585	C45 H83 O8 N1 P1	C	5.28153e+08	2.29127e+08	8.43392e+08	1.54677e+08	2.36164e+08	6.50637e+08	5.01485e+08	8.11215e+08	9.11758e+08	1.08501e+09	3.3585e+08	3.13424e+08	8.79223e+08	5.05578e+08	4.08156e+08	5.12766e+08	4.94352e+08	3.06983e+08	5.01793e+08	3.29245e+08	5.52594e+08	4.01759e+08	6.81719e+08	6.17958e+08	6.14422e+08	4.98531e+08	5.16247e+08	1.44827e+08	3.27312e+08	8.91065e+08	4.69725e+08	1.00425e+09	8.29597e+08	1.00842e+09	6.61756e+08
ESI(+)	7.82_932.622414825	7.82	PI(18:0/22:4)(rep)	PI(40:4)	M+NH4	PI	(18:0/22:4)	(18:0)	(22:4)	NA	NA	932.622	C49 H91 O13 N1 P1	B	1.28557e+07	3.30982e+06	4.42733e+06	1.51016e+07	6.52895e+06	509090	1.99058e+07	1.00309e+07	4.75261e+06	1.17235e+07	9.70987e+06	1.29267e+07	2.10348e+06	1.46993e+07	2.51879e+07	6.59222e+07	1.02526e+07	2.05506e+08	1.8666e+08	2.78757e+08	3.99431e+06	2.04296e+07	2.64943e+06	2.40661e+07	2.66093e+08	5.00022e+08	1.59316e+07	4.24165e+08	3.92233e+06	4.37541e+06	8.81609e+06	1.55928e+07	4.4246e+06	3.07929e+07	1.19612e+07
ESI(+)	7.85_808.585154666667	7.85	PC(38:5)(rep)(rep)(rep)(rep)	PC(38:5)	M+H	PC	(18:0/20:5)	(18:0)	(20:5)	NA	NA	808.585	C46 H83 O8 N1 P1	C	3.20359e+09	2.39415e+09	2.60695e+09	1.51453e+09	1.85705e+09	5.05244e+09	5.14509e+09	4.39539e+09	3.68888e+09	4.57512e+09	2.00278e+09	4.41076e+09	2.92818e+09	3.91051e+09	3.53627e+09	2.5491e+09	5.95135e+09	2.84867e+09	4.6436e+09	2.41912e+09	6.95358e+09	4.93007e+09	2.36363e+09	5.49702e+09	6.09523e+09	6.13685e+09	6.18366e+09	1.73126e+09	2.12336e+09	2.25226e+09	2.60001e+09	3.80328e+09	2.13892e+09	4.98042e+09	3.30934e+09
ESI(+)	7.87_766.57495805	7.87	PC(36:4p)(rep)	PC(36:4p)	M+H	PC	(16:0p/20:4)	(16:0p)	(20:4)	NA	NA	766.575	C44 H81 O7 N1 P1	C	3.14989e+08	4.55968e+08	3.98883e+08	6.25662e+08	4.18477e+08	3.08877e+08	3.37413e+08	1.51666e+08	1.71111e+08	3.68306e+08	2.74736e+08	2.68829e+08	2.90884e+08	4.10423e+08	3.66799e+08	2.86916e+08	3.48839e+08	6.45703e+08	3.48986e+08	6.89045e+08	2.91414e+08	5.04947e+08	3.64821e+08	4.73991e+08	4.23127e+08	5.27117e+08	3.47406e+08	5.19105e+08	4.93673e+08	2.38536e+08	2.37051e+08	2.33732e+08	2.34592e+08	2.57885e+08	2.29057e+08
ESI(+)	7.88_748.5276314	7.88	PE(16:0p/22:6)(rep)	PE(38:6p)	M+H	PE	(16:0p/22:6)	(16:0p)	(22:6)	NA	NA	748.528	C43 H75 O7 N1 P1	A	6.01951e+07	5.78766e+07	1.07654e+08	6.2349e+07	1.01601e+08	7.59066e+07	7.4772e+07	7.85593e+07	7.58585e+07	1.31888e+08	6.14354e+07	7.79317e+07	8.55584e+07	1.41202e+08	1.69171e+08	6.82144e+07	1.10627e+08	2.62703e+08	1.65882e+08	2.26082e+08	9.39139e+07	2.14898e+08	1.22425e+08	2.4414e+08	2.42703e+08	2.24895e+08	2.34974e+08	1.69805e+08	1.59352e+08	6.50064e+07	5.60593e+07	1.20232e+08	4.86425e+07	1.35036e+08	1.18544e+08
ESI(+)	7.89_716.522517833333	7.89	PC(31:2)(rep)	PC(31:2)	M+H	PC	(31:2)	(31:2)	NA	NA	NA	716.522	C39 H75 O8 N1 P1	C	8.52461e+08	1.57385e+09	1.08369e+09	1.37696e+09	1.77209e+09	9.58592e+08	1.05369e+09	1.01678e+09	9.02325e+08	9.07709e+08	1.78949e+09	2.03043e+09	9.92605e+08	1.697e+09	2.71846e+09	9.21655e+08	1.16848e+09	1.1042e+09	1.11615e+09	2.1114e+09	8.35569e+08	1.3979e+09	1.07892e+09	1.3867e+09	1.09456e+09	1.45948e+09	1.10328e+09	1.94452e+09	1.68092e+09	1.07265e+09	6.66553e+08	1.08973e+09	9.37014e+08	1.2152e+09	1.27298e+09
ESI(+)	7.89_716.523078	7.89	PE(34:2)(rep)	PE(34:2)	M+H	PE	(16:0/18:2)	(16:0)	(18:2)	NA	NA	716.522	C39 H75 O8 N1 P1	C	8.92263e+08	1.56067e+09	1.07988e+09	1.36729e+09	1.75715e+09	9.49036e+08	1.05124e+09	9.91543e+08	8.81852e+08	8.69636e+08	1.76195e+09	2.01689e+09	9.72102e+08	1.6864e+09	2.69433e+09	9.02962e+08	1.15347e+09	1.08958e+09	1.09097e+09	2.09155e+09	8.30228e+08	1.38908e+09	1.07005e+09	1.3831e+09	1.08059e+09	1.45545e+09	1.08989e+09	1.92196e+09	1.64721e+09	1.04834e+09	6.52513e+08	1.07193e+09	9.17365e+08	1.19416e+09	1.2405e+09
ESI(+)	7.89_738.505588683333	7.89	PE(34:2)	PE(34:2)	M+Na	PE	(16:0/18:2)	(16:0)	(18:2)	NA	NA	738.504	C39 H74 O8 N1 P1 Na1	C	9.95246e+07	1.9866e+08	1.05517e+08	1.72234e+08	2.12824e+08	9.48011e+07	1.0404e+08	1.0347e+08	8.89333e+07	9.7083e+07	2.12023e+08	2.18648e+08	1.22548e+08	1.6354e+08	2.82724e+08	1.26072e+08	1.23653e+08	1.4536e+08	1.31242e+08	1.71895e+08	9.18935e+07	1.7871e+08	1.51208e+08	1.44388e+08	1.09123e+08	1.49786e+08	1.31852e+08	2.43047e+08	1.93432e+08	1.03929e+08	7.17904e+07	1.2678e+08	1.09649e+08	1.09437e+08	1.2532e+08
ESI(+)	7.9_692.559361516667	7.9	PC(30:0e)	PC(30:0e)	M+H	PC	(30:0e)	(30:0e)	NA	NA	NA	692.559	C38 H79 O7 N1 P1	C	1.28646e+08	1.47439e+08	1.79492e+08	1.96181e+08	1.8969e+08	1.08589e+08	1.18309e+08	1.21662e+08	1.09359e+08	1.61434e+08	1.53397e+08	1.71161e+08	1.3306e+08	1.3711e+08	1.33124e+08	9.11522e+07	9.52949e+07	1.50312e+08	1.1913e+08	1.29319e+08	1.03214e+08	1.20742e+08	9.79339e+07	1.33311e+08	1.38761e+08	1.62959e+08	1.12367e+08	1.35826e+08	1.40161e+08	1.4648e+08	1.39372e+08	1.4133e+08	1.5307e+08	1.49416e+08	1.62086e+08
ESI(+)	7.91_778.538171933333	7.91	PC(36:6)(rep)(rep)(rep)(rep)	PC(36:6)	M+H	PC	(36:6)	(36:6)	NA	NA	NA	778.538	C44 H77 O8 N1 P1	C	1.31878e+08	1.06441e+08	2.5111e+08	1.06718e+08	1.25124e+08	1.71731e+08	1.746e+08	1.57575e+08	2.07533e+08	2.15152e+08	1.18435e+08	1.48665e+08	2.40262e+08	2.57768e+08	2.3421e+08	2.25627e+08	1.84219e+08	2.74215e+08	2.66255e+08	2.60795e+08	1.66406e+08	3.1247e+08	2.88293e+08	2.75839e+08	8.41587e+07	2.81172e+08	3.09816e+08	1.98402e+08	2.15331e+08	2.07344e+08	1.75996e+08	2.83017e+08	1.58204e+08	4.78173e+08	1.83111e+08
ESI(+)	7.91_778.5389708	7.91	PE(17:0/22:6)(rep)	PE(39:6)	M+H	PE	(17:0/22:6)	(17:0)	(22:6)	NA	NA	778.538	C44 H77 O8 N1 P1	B	1.43542e+08	1.20201e+08	2.8204e+08	1.09577e+08	1.52011e+08	1.75913e+08	2.17475e+08	1.77232e+08	2.15828e+08	2.36433e+08	1.23228e+08	1.56353e+08	2.77837e+08	2.7573e+08	2.2948e+08	2.56933e+08	2.13534e+08	4.27329e+07	2.61419e+08	2.4919e+08	4.24172e+07	3.69886e+07	8.25389e+07	3.43467e+08	3.89693e+08	7.16852e+07	3.71738e+08	2.43103e+08	2.28765e+08	2.04242e+08	2.07164e+08	3.40128e+08	1.5798e+08	4.76566e+08	1.83274e+08
ESI(+)	7.91_814.559215216667	7.91	PS(38:3)	PS(38:3)	M+H	PS	(38:3)	(38:3)	NA	NA	NA	814.559	C44 H81 O10 N1 P1	C	1.17506e+08	9.03914e+07	8.52827e+07	1.2903e+08	2.08925e+08	1.53752e+08	9.18666e+07	1.64568e+08	8.3618e+07	1.15823e+08	1.40253e+08	9.61947e+07	6.88927e+07	6.35847e+07	6.56532e+07	5.22087e+07	6.30486e+07	7.56354e+07	5.58808e+07	9.09405e+07	5.63716e+07	5.68301e+07	4.74305e+07	1.02068e+08	1.15904e+08	4.89604e+07	9.18519e+07	8.65173e+07	3.47009e+07	8.40186e+07	9.68029e+07	9.11356e+07	6.69704e+07	7.56939e+07	1.1401e+08
ESI(+)	7.94_746.570471133333	7.94	PC(33:1)(rep)	PC(33:1)	M+H	PC	(17:1/16:0)	(17:1)	(16:0)	NA	NA	746.569	C41 H81 O8 N1 P1	C	6.09157e+08	4.65404e+08	4.55475e+08	5.02884e+08	4.35394e+08	4.86949e+08	6.25162e+08	7.18267e+08	6.18752e+08	4.99774e+08	5.5427e+08	5.72886e+08	4.83161e+08	6.3296e+08	3.31843e+08	6.36115e+08	6.35973e+08	4.16064e+08	4.73184e+08	6.61174e+08	6.97889e+08	5.9689e+08	6.34058e+08	4.5057e+08	5.94009e+08	4.15047e+08	6.16539e+08	4.9909e+08	6.09212e+08	7.36805e+08	4.85657e+08	4.45457e+08	5.49961e+08	7.71929e+08	5.67926e+08
ESI(+)	7.95_742.538887016667	7.95	PC(33:3)(rep)	PC(33:3)	M+H	PC	(33:3)	(33:3)	NA	NA	NA	742.538	C41 H77 O8 N1 P1	C	5.82898e+08	4.21813e+08	6.21575e+08	3.73559e+08	4.78794e+08	4.03167e+08	4.20519e+08	6.24733e+08	5.93392e+08	3.18737e+08	4.83628e+08	4.57412e+08	6.5914e+08	4.82873e+08	8.73215e+08	7.25681e+08	7.12835e+08	3.50516e+08	5.97845e+08	4.28857e+08	5.56613e+08	4.45053e+08	5.47893e+08	5.47918e+08	5.14412e+08	4.19869e+08	6.06682e+08	5.69062e+08	7.36939e+08	5.46397e+08	3.97786e+08	5.87052e+08	6.88077e+08	5.78997e+08	8.77431e+08
ESI(+)	7.95_742.5392396	7.95	PE(36:3)	PE(36:3)	M+H	PE	(18:1/18:2)	(18:1)	(18:2)	NA	NA	742.538	C41 H77 O8 N1 P1	C	5.39737e+08	2.95924e+08	4.02869e+08	2.39237e+08	4.37899e+08	3.72247e+08	3.96969e+08	5.24385e+08	5.25241e+08	2.96826e+08	3.20778e+08	4.3687e+08	4.16945e+08	3.04859e+08	5.94487e+08	4.86275e+08	6.55471e+08	3.25431e+08	5.70426e+08	4.07796e+08	5.21997e+08	3.74108e+08	5.28159e+08	5.14775e+08	4.72688e+08	3.85182e+08	5.59932e+08	5.20913e+08	6.96241e+08	5.2673e+08	3.63916e+08	5.40521e+08	4.92973e+08	5.46164e+08	6.21438e+08
ESI(+)	7.95_764.522445366667	7.95	PC(35:6)(rep)(rep)	PC(35:6)	M+H	PC	(35:6)	(35:6)	NA	NA	NA	764.522	C43 H75 O8 N1 P1	C	1.15669e+08	1.00895e+08	9.61997e+07	1.31e+08	5.38966e+07	8.46635e+07	1.06345e+08	1.0855e+08	1.01322e+08	7.99928e+07	3.37859e+07	4.34859e+07	1.01956e+08	7.93267e+07	1.45724e+08	1.19115e+08	1.317e+08	1.5336e+08	1.23102e+08	9.17462e+07	1.13891e+08	1.20274e+08	1.6649e+08	1.23808e+08	1.14342e+08	1.07984e+08	1.56362e+08	6.40353e+07	8.89588e+07	9.42786e+07	1.01389e+08	1.48158e+08	1.00817e+08	1.00567e+08	1.12867e+08
ESI(+)	7.95_772.58544175	7.95	PC(35:2)(rep)	PC(35:2)	M+H	PC	(17:0/18:2)	(17:0)	(18:2)	NA	NA	772.585	C43 H83 O8 N1 P1	C	7.22045e+08	3.4554e+08	6.81308e+08	2.95545e+08	3.83966e+08	7.35203e+08	6.75236e+08	9.68779e+08	1.12665e+09	6.93075e+08	4.0833e+08	4.75088e+08	7.37007e+08	4.63725e+08	5.19482e+08	7.82418e+08	7.34121e+08	3.64308e+08	5.32974e+08	3.43648e+08	8.06995e+08	5.71233e+08	7.49962e+08	6.62819e+08	5.7286e+08	5.90654e+08	7.04682e+08	3.33089e+08	5.51874e+08	1.22307e+09	7.39072e+08	1.00867e+09	9.06092e+08	9.77883e+08	7.01852e+08
ESI(+)	7.96_822.6010371	7.96	PC(39:5)(rep)(rep)	PC(39:5)	M+H	PC	(39:5)	(39:5)	NA	NA	NA	822.601	C47 H85 O8 N1 P1	C	2.53183e+08	1.51743e+08	4.83398e+08	1.36723e+08	1.40103e+08	3.10767e+08	3.49537e+08	3.55519e+08	3.79331e+08	4.99916e+08	1.67113e+08	2.04847e+08	4.87205e+08	3.53644e+08	2.54788e+08	4.98234e+08	3.81283e+08	2.49216e+08	3.82492e+08	2.88745e+08	3.6754e+08	3.5142e+08	3.91346e+08	3.39446e+08	4.78442e+08	3.46006e+08	4.38323e+08	1.98553e+08	3.48327e+08	4.31957e+08	2.84941e+08	4.52955e+08	4.41003e+08	6.66254e+08	5.20663e+08
ESI(+)	7.96_844.58266935	7.96	PC(39:5)(rep)	PC(39:5)	M+Na	PC	(39:5)	(39:5)	NA	NA	NA	844.583	C47 H84 O8 N1 P1 Na1	C	3.69311e+07	2.46657e+07	5.17685e+07	1.88047e+07	1.79615e+07	3.45626e+07	4.06099e+07	3.94807e+07	4.69461e+07	5.61099e+07	2.3971e+07	2.40195e+07	6.04945e+07	3.66782e+07	3.43429e+07	5.74478e+07	4.48122e+07	3.26573e+07	4.59337e+07	3.04255e+07	4.32367e+07	4.74031e+07	5.87722e+07	3.86096e+07	4.71798e+07	3.71038e+07	5.34973e+07	3.15737e+07	3.9207e+07	4.43476e+07	4.1257e+07	5.67664e+07	5.56812e+07	5.35867e+07	4.49572e+07
ESI(+)	7.99_768.590873533333	7.99	PC(36:4e)	PC(36:4e)	M+H	PC	(16:0e/20:4)	(16:0e)	(20:4)	NA	NA	768.59	C44 H83 O7 N1 P1	C	8.60912e+08	1.09697e+09	1.07505e+09	1.184e+09	1.14323e+09	8.46492e+08	9.64339e+08	6.00652e+08	7.55531e+08	9.613e+08	8.13656e+08	1.17224e+09	9.05318e+08	1.03055e+09	1.24795e+09	7.32669e+08	9.46101e+08	1.72719e+09	1.10048e+09	1.52402e+09	7.51377e+08	1.2076e+09	9.36333e+08	1.40152e+09	1.2158e+09	2.00426e+09	1.01109e+09	1.2083e+09	1.26139e+09	9.26588e+08	9.52044e+08	1.01926e+09	9.85649e+08	1.08611e+09	1.10407e+09
ESI(+)	8_742.5753427	8	PC(34:2p)	PC(34:2p)	M+H	PC	(16:0p/18:2)	(16:0p)	(18:2)	NA	NA	742.575	C42 H81 O7 N1 P1	C	2.98061e+08	3.22329e+08	2.46431e+08	1.00825e+09	2.67082e+08	3.72264e+08	4.42658e+08	4.55705e+07	5.16406e+07	7.83616e+07	6.35238e+07	4.90764e+07	7.23738e+07	5.4618e+07	7.31953e+07	6.09163e+07	2.76588e+08	2.21297e+08	1.98477e+08	3.68403e+08	1.63515e+08	1.21044e+08	8.23515e+07	8.7748e+07	9.34537e+07	9.49553e+07	7.12146e+07	8.43278e+07	9.30335e+07	8.57593e+07	6.93979e+07	7.81076e+07	6.63402e+07	7.05307e+07	5.15612e+07
ESI(+)	8_764.556490666667	8	PC(34:2p)(rep)	PC(34:2p)	M+Na	PC	(16:0p/18:2)	(16:0p)	(18:2)	NA	NA	764.556	C42 H80 O7 N1 P1 Na1	C	3.42659e+07	3.95062e+07	2.71938e+07	1.19201e+08	2.90979e+07	3.34587e+07	4.16147e+07	4.13956e+06	4.87504e+06	7.48726e+06	7.32248e+06	6.3831e+06	8.68362e+06	6.00016e+06	7.37221e+06	6.89666e+06	2.58619e+07	2.13958e+07	2.06617e+07	2.97492e+07	1.75803e+07	1.36575e+07	1.00344e+07	8.88489e+06	8.63e+06	8.48948e+06	6.97926e+06	9.17848e+06	9.24613e+06	7.72877e+06	6.94804e+06	8.84513e+06	6.96972e+06	6.38042e+06	4.74031e+06
ESI(+)	8.01_798.60057635	8.01	PC(37:3)	PC(37:3)	M+H	PC	(17:0/20:3)	(17:0)	(20:3)	NA	NA	798.601	C45 H85 O8 N1 P1	C	2.84881e+08	2.53096e+08	4.82427e+08	8.65211e+07	1.18309e+08	2.97476e+08	2.91703e+08	4.84345e+08	4.43255e+08	2.17154e+08	2.9873e+08	2.92451e+08	5.2985e+08	1.42696e+08	1.67499e+08	4.76801e+08	2.86235e+08	2.09515e+08	2.35912e+08	1.25384e+08	5.32332e+08	2.20658e+08	3.42455e+08	2.73382e+08	2.54768e+08	1.94682e+08	3.37435e+08	1.14039e+08	3.17365e+08	3.84539e+08	3.05312e+08	5.95351e+08	4.78614e+08	5.30773e+08	2.72282e+08
ESI(+)	8.02_794.60582295	8.02	PC(38:4p)	PC(38:4p)	M+H	PC	(18:0p/20:4)	(18:0p)	(20:4)	NA	NA	794.606	C46 H85 O7 N1 P1	C	1.16773e+09	1.17789e+09	1.382e+09	1.07952e+09	1.12171e+09	9.10016e+08	1.17309e+09	9.5047e+08	1.51764e+09	1.4231e+09	1.05972e+09	1.40853e+09	1.40891e+09	1.56598e+09	1.93975e+09	1.18165e+09	1.08408e+09	2.05811e+09	1.51951e+09	1.40619e+09	1.18953e+09	1.4771e+09	1.18116e+09	1.73549e+09	1.83965e+09	2.21561e+09	1.45433e+09	1.42087e+09	1.19996e+09	1.23813e+09	1.50887e+09	1.78512e+09	1.42563e+09	1.76824e+09	1.43977e+09
ESI(+)	8.05_750.543439433333	8.05	PE(38:6e)	PE(38:6e)	M+H	PE	(16:0e/22:6)	(16:0e)	(22:6)	NA	NA	750.543	C43 H77 O7 N1 P1	C	2.41478e+08	4.66989e+07	2.6061e+08	2.65019e+08	2.60106e+08	2.13755e+08	2.44788e+08	2.16044e+08	2.08013e+08	4.00358e+08	2.29709e+08	5.47257e+07	2.18867e+08	3.1903e+08	3.00005e+08	2.02986e+08	2.66317e+08	6.64176e+07	2.9265e+08	7.22173e+07	2.37876e+08	7.66516e+07	2.74671e+08	1.02877e+08	3.46468e+08	4.16147e+08	2.83011e+08	5.03184e+07	6.43549e+07	2.16078e+08	3.95814e+07	2.61424e+08	1.85343e+08	2.77054e+08	2.69116e+08
ESI(+)	8.05_834.600593283333	8.05	PC(18:0/22:6)(rep)	PC(40:6)	M+H	PC	(18:0/22:6)	(18:0)	(22:6)	NA	NA	834.601	C48 H85 O8 N1 P1	B	2.00378e+10	2.88052e+10	2.49083e+10	2.5859e+10	2.49476e+10	2.08741e+10	2.18389e+10	1.7729e+10	2.16016e+10	2.34222e+10	2.37525e+10	2.62915e+10	2.43255e+10	2.72775e+10	3.2603e+10	2.81005e+10	2.23264e+10	3.54365e+10	2.668e+10	2.20114e+10	2.50142e+10	3.47283e+10	3.06541e+10	2.68979e+10	3.22408e+10	3.04757e+10	3.41251e+10	3.01015e+10	2.2099e+10	1.811e+10	2.4843e+10	2.44785e+10	2.09987e+10	2.46289e+10	2.08339e+10
ESI(+)	8.06_724.528198733333	8.06	PE(16:0p/20:4)(rep)	PE(36:4p)	M+H	PE	(16:0p/20:4)	(16:0p)	(20:4)	NA	NA	724.528	C41 H75 O7 N1 P1	A	2.53409e+08	2.61721e+08	3.92183e+08	3.28035e+08	3.72336e+08	2.61081e+08	2.73468e+08	2.71605e+08	2.07278e+08	3.90193e+08	2.82407e+08	2.6041e+08	3.20807e+08	3.08863e+08	4.44075e+08	2.76656e+08	4.20062e+08	8.1961e+08	4.7349e+08	5.7427e+08	3.49717e+08	5.82594e+08	5.01742e+08	5.96937e+08	4.99319e+08	5.60216e+08	4.87667e+08	5.84475e+08	5.39212e+08	2.51689e+08	2.19183e+08	3.69953e+08	2.48167e+08	3.15587e+08	3.61176e+08
ESI(+)	8.06_856.58213755	8.06	PC(40:6)(rep)	PC(40:6)	M+Na	PC	(18:0/22:6)	(18:0)	(22:6)	NA	NA	856.583	C48 H84 O8 N1 P1 Na1	C	1.07276e+09	1.92559e+09	1.4476e+09	1.9751e+09	1.21723e+09	9.24998e+08	1.37336e+09	8.32739e+08	8.81437e+08	8.07051e+08	1.64387e+09	1.56005e+09	1.23754e+09	7.23891e+08	1.95702e+09	1.4877e+09	9.95403e+08	2.42979e+09	1.25526e+09	1.25024e+07	1.23369e+09	2.5167e+09	2.22016e+09	1.07396e+09	1.15789e+09	1.47742e+09	1.71274e+09	1.96714e+09	1.68882e+09	8.55299e+08	1.75595e+09	1.33708e+09	1.09811e+09	8.64314e+08	8.45821e+08
ESI(+)	8.07_754.538237983333	8.07	PC(17:4/17:0)	PC(34:4)	M+H	PC	(17:4/17:0)	(17:4)	(17:0)	NA	NA	754.538	C42 H77 O8 N1 P1	B	2.5406e+08	2.11943e+08	4.92084e+08	1.88365e+08	2.69539e+08	2.8515e+08	3.67126e+08	3.38885e+08	3.3475e+08	3.9919e+08	2.43215e+08	2.51232e+08	4.96257e+08	3.69449e+08	6.42014e+07	3.97003e+08	3.86634e+08	3.36962e+08	2.73036e+08	2.88066e+08	3.54191e+08	4.22865e+08	7.23674e+07	5.15453e+08	3.61784e+08	4.22553e+08	3.9554e+08	2.87203e+08	4.8001e+07	3.39752e+08	5.80838e+07	5.52651e+08	3.19662e+08	4.99784e+08	3.5517e+08
ESI(+)	8.08_744.5907803	8.08	PC(34:2e)	PC(34:2e)	M+H	PC	(16:0e/18:2)	(16:0e)	(18:2)	NA	NA	744.59	C42 H83 O7 N1 P1	C	7.31224e+08	7.67372e+08	7.25423e+08	1.67999e+09	6.85548e+08	8.22833e+08	9.13165e+08	4.02765e+08	3.75104e+08	3.7782e+08	4.56711e+08	2.91135e+08	3.99033e+08	2.76129e+08	4.72994e+08	2.80687e+08	6.04525e+08	7.76269e+08	6.75782e+08	7.79809e+08	4.44651e+08	4.08569e+08	5.1512e+08	3.57139e+08	4.15441e+08	4.66823e+08	4.11968e+08	3.48992e+08	4.15519e+08	5.25286e+08	4.41703e+08	6.78633e+08	5.31874e+08	3.27416e+08	5.01125e+08
ESI(+)	8.09_730.538148866667	8.09	PE(35:2)	PE(35:2)	M+H	PE	(17:0/18:2)	(17:0)	(18:2)	NA	NA	730.538	C40 H77 O8 N1 P1	C	2.56705e+07	1.1527e+07	2.24408e+07	1.1561e+07	1.43162e+07	2.09291e+07	2.37767e+07	3.22226e+07	3.62795e+07	2.20886e+07	1.83993e+07	1.40539e+07	2.97764e+07	1.63678e+07	2.64601e+07	3.07816e+07	2.72001e+07	1.39139e+07	2.06768e+07	1.18445e+07	1.76484e+07	2.2677e+07	3.38353e+07	3.09771e+07	1.42837e+07	2.08824e+07	2.13431e+07	1.15173e+07	2.86755e+07	3.90445e+07	2.01733e+07	4.61272e+07	3.12315e+07	4.02704e+07	2.6297e+07
ESI(+)	8.09_730.538241633333	8.09	PC(32:2)(rep)(rep)(rep)	PC(32:2)	M+H	PC	(32:2)	(32:2)	NA	NA	NA	730.538	C40 H77 O8 N1 P1	C	2.85617e+07	1.25211e+07	2.28382e+07	1.14651e+07	1.36283e+07	2.18867e+07	2.5318e+07	3.50792e+07	3.97458e+07	2.31706e+07	1.88209e+07	1.61532e+07	2.9763e+07	1.59922e+07	2.51376e+07	2.97453e+07	2.94008e+07	1.44662e+07	2.25659e+07	1.07794e+07	1.86953e+07	2.49837e+07	3.47183e+07	3.20551e+07	1.4286e+07	1.98011e+07	2.2062e+07	1.37382e+07	2.83904e+07	4.18324e+07	2.00107e+07	4.6431e+07	3.2359e+07	3.76087e+07	2.6462e+07
ESI(+)	8.09_750.543491566667	8.09	PE(18:1p/20:4)(rep)	PE(38:5p)	M+H	PE	(18:1p/20:4)	(18:1p)	(20:4)	NA	NA	750.543	C43 H77 O7 N1 P1	A	2.11098e+08	1.72387e+08	3.00706e+08	2.64031e+08	2.42424e+08	1.77483e+08	1.95058e+08	1.96045e+08	1.56285e+08	3.54493e+08	1.94934e+08	1.72564e+08	2.54029e+08	3.16908e+08	3.11906e+08	2.03206e+08	2.56421e+08	4.95971e+08	3.24962e+08	3.65992e+08	1.97129e+08	3.90287e+08	2.54298e+08	3.582e+08	3.44443e+08	4.88311e+08	3.34899e+08	2.82131e+08	2.82212e+08	1.69476e+08	1.51471e+08	3.08391e+08	1.77494e+08	2.74294e+08	3.26094e+08
ESI(+)	8.09_768.55140735	8.09	PC(33:1)	PC(33:1)	M+Na	PC	(17:1/16:0)	(17:1)	(16:0)	NA	NA	768.551	C41 H80 O8 N1 P1 Na1	C	1.16229e+10	1.76379e+11	6.1929e+12	4.56243e+09	4.49394e+12	2.7738e+08	5.34657e+07	1.93872e+08	4.89445e+09	2.34312e+07	1.07947e+10	1.28977e+10	6.51184e+12	4.8801e+09	3.43208e+10	5.91759e+12	4.72266e+09	6.15233e+10	1.07087e+08	1.03607e+08	4.39184e+07	4.58664e+11	5.91466e+09	1.54135e+10	4.0765e+09	1.08327e+12	1.39042e+09	3.03542e+12	7.53738e+09	7.56846e+07	2.37845e+12	2.83627e+11	3.89006e+09	1.92091e+10	5.11392e+09
ESI(+)	8.09_780.551434683333	8.09	PC(36:5)(rep)(rep)(rep)(rep)(rep)	PC(36:5)	M+H	PC	(36:5)	(36:5)	NA	NA	NA	780.554	C44 H79 O8 N1 P1	C	6.2792e+07	4.9794e+07	5.69947e+07	3.27085e+07	3.75746e+07	2.12373e+07	3.85479e+07	2.49432e+07	2.6082e+07	5.12048e+07	4.22654e+07	5.45799e+07	6.31328e+07	4.60526e+07	7.24417e+07	6.44965e+07	3.27962e+07	6.82276e+07	5.63471e+07	6.13464e+07	3.05243e+07	6.83416e+07	9.90757e+07	7.27821e+07	3.30415e+07	6.44265e+07	5.75192e+07	7.31002e+07	9.57896e+07	8.41479e+07	3.49146e+07	6.38473e+07	6.9881e+07	9.94591e+07	6.08008e+07
ESI(+)	8.09_780.55194735	8.09	PE(39:5)(rep)	PE(39:5)	M+H	PE	(17:0/22:5)	(17:0)	(22:5)	NA	NA	780.554	C44 H79 O8 N1 P1	C	6.28542e+07	4.98627e+07	5.68827e+07	3.26841e+07	3.74545e+07	2.1266e+07	3.85042e+07	2.49734e+07	2.60109e+07	5.11935e+07	4.23149e+07	5.44418e+07	6.30746e+07	4.59933e+07	7.26215e+07	6.44664e+07	3.28331e+07	6.76854e+07	5.65331e+07	5.94001e+07	3.04689e+07	6.84294e+07	9.94501e+07	7.24995e+07	3.28102e+07	6.40257e+07	5.70542e+07	7.27627e+07	7.52074e+07	8.42974e+07	3.4779e+07	6.33589e+07	7.01452e+07	9.59917e+07	6.33101e+07
ESI(+)	8.1_770.606119033333	8.1	PC(36:2p)	PC(36:2p)	M+H	PC	(18:0p/18:2)	(18:0p)	(18:2)	NA	NA	770.606	C44 H85 O7 N1 P1	C	4.73731e+08	3.55698e+08	4.31878e+08	6.50758e+08	3.32647e+08	4.91486e+08	5.08115e+08	3.64842e+08	4.8121e+08	3.6446e+08	2.64339e+08	2.22451e+08	3.65223e+08	3.37998e+08	4.0498e+08	2.58551e+08	4.4683e+08	4.34296e+08	4.00849e+08	3.15757e+08	4.81096e+08	3.48476e+08	3.20712e+08	3.51146e+08	3.88295e+08	4.16579e+08	3.51914e+08	2.43875e+08	2.37466e+08	4.04704e+08	4.09474e+08	7.01394e+08	4.28439e+08	4.57103e+08	4.43257e+08
ESI(+)	8.1_820.58505635	8.1	dMePE(40:6)	dMePE(40:6)	M+H	dMePE	(18:0/22:6)	(18:0)	(22:6)	NA	NA	820.585	C47 H83 O8 N1 P1	C	3.55523e+07	4.41454e+07	4.73663e+07	3.88232e+07	4.83415e+07	3.50924e+07	3.55985e+07	3.67532e+07	4.5848e+07	3.23011e+07	3.45814e+07	4.49444e+07	4.40374e+07	4.18747e+07	5.97722e+07	5.02273e+07	3.74709e+07	5.03167e+07	5.03149e+07	3.22337e+07	4.73886e+07	4.73734e+07	6.51115e+07	3.35107e+07	4.5816e+07	3.22588e+07	6.06987e+07	5.69821e+07	3.62123e+07	4.17074e+07	3.84547e+07	3.24488e+07	4.28547e+07	4.42083e+07	3.63527e+07
ESI(+)	8.12_734.569932083333	8.12	PC(32:0)(rep)	PC(32:0)	M+H	PC	(16:0/16:0)	(16:0)	(16:0)	NA	NA	734.569	C40 H81 O8 N1 P1	C	8.76072e+09	1.21524e+10	9.12561e+09	1.11453e+10	1.16318e+10	7.4544e+09	8.70236e+09	7.71435e+09	7.31876e+09	9.46838e+09	1.15738e+10	9.22107e+09	8.72345e+09	7.26002e+09	8.27783e+09	8.47219e+09	8.21161e+09	1.29352e+10	9.13651e+09	8.60736e+09	7.70249e+09	9.74212e+09	8.60983e+09	8.99583e+09	9.5141e+09	8.75463e+09	9.7104e+09	1.16769e+10	9.45515e+09	6.24601e+09	8.04434e+09	8.14559e+09	7.58615e+09	6.6291e+09	7.37733e+09
ESI(+)	8.13_731.607150716667	8.13	SM(d36:1)	SM(d36:1)	M+H	SM	(d18:0/18:1)	(d18:0)	(18:1)	NA	NA	731.606	C41 H84 O6 N2 P1	C	1.44302e+09	3.04097e+09	1.26909e+09	3.05464e+09	2.91592e+09	1.80294e+09	1.99699e+09	1.49797e+09	1.44828e+09	1.46236e+09	2.11668e+09	2.55823e+09	1.25313e+09	1.69251e+09	2.28717e+09	1.63851e+09	2.14342e+09	2.66144e+09	1.58637e+09	1.92879e+09	1.61482e+09	2.32547e+09	1.93292e+09	1.91208e+09	1.8856e+09	2.56597e+09	1.91234e+09	2.89521e+09	2.08625e+09	1.30112e+09	1.71476e+09	1.5422e+09	1.36672e+09	1.58756e+09	1.49576e+09
ESI(+)	8.13_753.588224916667	8.13	SM(d38:4)	SM(d38:4)	M+H	SM	(d38:4)	(d38:4)	NA	NA	NA	753.591	C43 H82 O6 N2 P1	C	1.03475e+08	2.04922e+08	8.15633e+07	1.85978e+08	1.52662e+08	9.64496e+07	1.31791e+08	6.57661e+07	8.91877e+07	5.9302e+07	1.14014e+08	1.26358e+08	7.99671e+07	7.23596e+07	1.59068e+08	1.17108e+08	1.37996e+08	2.12511e+08	1.03976e+08	6.11655e+07	1.0053e+08	1.97038e+08	2.00557e+08	1.05669e+08	9.56858e+07	1.4172e+08	1.59781e+08	2.39019e+08	1.16296e+08	7.29719e+07	1.20033e+08	1.34007e+08	9.15957e+07	8.07345e+07	6.47081e+07
ESI(+)	8.13_820.622031833333	8.13	PC(40:6e)	PC(40:6e)	M+H	PC	(40:6e)	(40:6e)	NA	NA	NA	820.621	C48 H87 O7 N1 P1	C	2.74165e+09	6.89023e+08	7.603e+07	1.49924e+09	5.86544e+07	1.82695e+09	9.01005e+07	1.68622e+09	4.43598e+08	2.7838e+09	5.85416e+07	756027	7.62908e+07	1.7726e+09	1.2166e+08	4.61496e+07	2.27191e+08	1.79915e+08	1.19686e+08	8.37995e+07	7.52686e+08	1.06154e+09	1.55788e+08	7.49685e+07	1.47424e+08	2.41867e+08	1.50841e+08	1.10793e+08	5.4426e+08	9.05136e+07	8.27909e+07	1.56823e+08	4.53291e+06	1.19343e+08	1.26707e+08
ESI(+)	8.15_700.52762485	8.15	PE(16:0p/18:2)	PE(34:2p)	M+H	PE	(16:0p/18:2)	(16:0p)	(18:2)	NA	NA	700.528	C39 H75 O7 N1 P1	A	4.18845e+07	3.28423e+07	3.6707e+07	7.796e+07	3.74674e+07	3.74705e+07	5.00067e+07	2.88906e+07	3.37444e+07	3.5493e+07	2.39422e+07	2.36801e+07	2.50682e+07	2.14507e+07	3.64653e+07	2.56096e+07	5.01399e+07	5.94778e+07	5.12111e+07	4.95067e+07	4.01255e+07	4.84301e+07	3.81204e+07	3.4048e+07	4.0294e+07	3.20178e+07	4.81561e+07	3.32352e+07	4.08525e+07	2.76906e+07	2.41891e+07	3.86672e+07	3.11862e+07	2.96094e+07	3.39893e+07
ESI(+)	8.15_760.585126933333	8.15	PC(34:1)(rep)	PC(34:1)	M+H	PC	(16:0/18:1)	(16:0)	(18:1)	NA	NA	760.585	C42 H83 O8 N1 P1	C	1.86733e+10	2.36126e+10	1.89639e+10	2.78996e+10	2.40644e+10	1.53031e+10	1.7631e+10	1.62028e+10	1.51106e+10	16621636907	2.19141e+10	2.11729e+10	1.81108e+10	1.83551e+10	1.90243e+10	2.26161e+10	2.04716e+10	2.3498e+10	1.84257e+10	1.89411e+10	2.04997e+10	2.1377e+10	2.42554e+10	1.81446e+10	2.00177e+10	1.82297e+10	2.10427e+10	3.17846e+10	2.29671e+10	1.67276e+10	1.7638e+10	1.68557e+10	1.76595e+10	1.45568e+10	1.63501e+10
ESI(+)	8.15_782.567018216667	8.15	PC(34:1)	PC(34:1)	M+Na	PC	(16:0/18:1)	(16:0)	(18:1)	NA	NA	782.567	C42 H82 O8 N1 P1 Na1	C	5.67748e+08	6.51959e+08	5.66079e+08	7.21367e+08	5.78147e+08	3.49015e+08	4.04363e+08	3.57901e+08	4.33714e+08	3.3957e+08	5.05928e+08	5.43792e+08	5.39922e+08	3.76915e+08	5.81791e+08	7.07482e+08	8.64637e+08	8.81645e+08	5.46657e+08	3.9452e+08	6.70979e+08	8.67465e+08	1.2043e+09	4.70388e+08	5.11107e+08	5.07945e+08	6.03638e+08	1.11813e+09	6.65428e+08	4.69635e+08	5.3441e+08	5.91018e+08	5.38971e+08	3.4987e+08	4.19818e+08
ESI(+)	8.15_782.5693449	8.15	PC(36:4)(rep)(rep)(rep)(rep)	PC(36:4)	M+H	PC	(36:4)	(36:4)	NA	NA	NA	782.569	C44 H81 O8 N1 P1	C	5.85708e+08	7.15769e+08	6.31099e+08	7.428e+08	6.36517e+08	4.28584e+08	7.45053e+08	4.09161e+08	4.75347e+08	3.89478e+08	6.02488e+08	5.5731e+08	5.58313e+08	4.60352e+08	5.99944e+08	7.73543e+08	8.82586e+08	9.19946e+08	5.98036e+08	3.11245e+08	7.25523e+08	8.96979e+08	1.21278e+09	5.28506e+08	4.83352e+08	5.28822e+08	7.65372e+08	1.16304e+09	7.1546e+08	4.81532e+08	5.70242e+08	6.82399e+08	5.6818e+08	4.07697e+08	7.10976e+08
ESI(+)	8.16_782.5700309	8.16	PE(19:0/20:4)(rep)	PE(39:4)	M+H	PE	(19:0/20:4)	(19:0)	(20:4)	NA	NA	782.569	C44 H81 O8 N1 P1	B	5.69788e+08	7.01551e+08	5.64977e+08	8.05517e+08	5.76557e+08	4.43991e+07	4.33091e+08	4.14549e+08	4.3662e+08	5.40915e+07	5.11635e+08	5.48686e+08	5.39302e+08	4.43442e+07	5.91637e+08	7.00274e+07	8.65705e+08	8.76031e+08	5.55498e+08	3.1171e+08	6.74957e+08	8.68879e+08	1.22151e+09	4.66825e+08	5.08675e+08	5.05733e+08	6.0028e+08	1.11416e+09	9.80963e+08	4.7511e+08	2.26388e+07	5.87968e+08	5.45348e+07	3.55922e+08	3.58868e+08
ESI(+)	8.17_792.554315616667	8.17	PE(18:0/22:6)(rep)	PE(40:6)	M+H	PE	(18:0/22:6)	(18:0)	(22:6)	NA	NA	792.554	C45 H79 O8 N1 P1	B	2.94023e+09	3.97182e+09	3.32159e+09	3.65495e+09	3.50797e+09	2.384e+09	2.71994e+09	2.24998e+09	3.17851e+09	3.06303e+09	3.11701e+09	3.4818e+09	3.65597e+09	3.79102e+09	5.51755e+09	4.09561e+09	3.31779e+09	6.52849e+09	4.617e+09	3.82078e+09	3.08048e+09	5.49299e+09	5.43358e+09	4.11225e+09	4.82213e+09	4.46999e+09	5.79347e+09	6.02541e+09	4.00595e+09	2.60714e+09	3.10752e+09	3.5768e+09	2.53259e+09	3.32979e+09	2.64792e+09
ESI(+)	8.18_862.6320422	8.18	PC(42:6)	PC(42:6)	M+H	PC	(42:6)	(42:6)	NA	NA	NA	862.632	C50 H89 O8 N1 P1	C	2.81162e+07	3.86891e+07	2.58032e+08	4.21316e+06	2.96418e+07	1.89972e+07	1.09684e+07	3.22087e+07	5.70839e+07	4.35287e+07	8.05276e+07	3.32626e+07	6.80235e+07	1.73467e+07	5.8506e+07	4.08878e+07	3.73645e+07	2.05845e+07	7.21497e+07	9.93528e+06	1.05288e+08	1.73809e+07	4.4907e+07	1.94495e+07	6.35544e+07	2.03901e+07	1.05677e+08	1.41936e+07	2.12153e+07	2.31438e+07	6.01206e+07	3.9751e+07	3.08106e+07	3.12826e+07	3.63108e+07
ESI(+)	8.19_810.6008855	8.19	PC(38:4)	PC(38:4)	M+H	PC	(18:0/20:4)	(18:0)	(20:4)	NA	NA	810.601	C46 H85 O8 N1 P1	C	3.77771e+10	4.36204e+10	3.91166e+10	3.92359e+10	4.06872e+10	3.08844e+10	3.78719e+10	2.91912e+10	3.39025e+10	3.3887e+10	3.75025e+10	3.68084e+10	3.7911e+10	3.49272e+10	5.2173e+10	4.10664e+10	3.47744e+10	4.53938e+10	3.85988e+10	3.21773e+10	3.80092e+10	4.69051e+10	5.65494e+10	4.0821e+10	3.81946e+10	3.90268e+10	4.4463e+10	4.48941e+10	3.60339e+10	2.95043e+10	3.29884e+10	4.0853e+10	3.86531e+10	3.98402e+10	3.79744e+10
ESI(+)	8.21_538.519487366667	8.21	Cer(d18:1/16:0)	Cer(d34:1)	M+H	Cer	(d18:1/16:0)	(d18:1)	(16:0)	NA	NA	538.519	C34 H68 O3 N1	B	7.42536e+07	1.00339e+08	7.79964e+07	1.15889e+08	9.70906e+07	5.55532e+07	8.03165e+07	5.40453e+07	5.6561e+07	6.36742e+07	6.52442e+07	7.42508e+07	6.83936e+07	5.03836e+07	6.99048e+07	5.36663e+07	8.61099e+07	1.16074e+08	6.70201e+07	5.36515e+07	8.1089e+07	7.93822e+07	7.46551e+07	5.55731e+07	5.9757e+07	5.07633e+07	6.19483e+07	5.70308e+07	7.59811e+07	5.56474e+07	7.08964e+07	7.11785e+07	6.95485e+07	3.89536e+07	4.86486e+07
ESI(+)	8.21_757.621802683333	8.21	SM(d38:2)	SM(d38:2)	M+H	SM	(d38:2)	(d38:2)	NA	NA	NA	757.622	C43 H86 O6 N2 P1	C	6.37603e+07	7.7352e+07	7.55763e+07	1.10387e+08	7.5984e+07	5.76751e+07	6.75308e+07	6.87383e+07	7.62278e+07	5.10117e+07	9.19745e+07	7.21602e+07	4.93739e+07	6.11794e+07	6.23003e+07	6.53988e+07	6.11503e+07	7.52519e+07	5.87144e+07	4.82074e+07	7.24048e+07	6.42792e+07	6.09458e+07	5.67986e+07	8.77773e+07	5.04925e+07	8.61404e+07	8.00721e+07	6.93896e+07	6.1406e+07	6.05678e+07	5.10891e+07	6.4777e+07	3.54114e+07	4.19454e+07
ESI(+)	8.22_832.584971383333	8.22	PC(40:7)(rep)(rep)(rep)	PC(40:7)	M+H	PC	(40:7)	(40:7)	NA	NA	NA	832.585	C48 H83 O8 N1 P1	C	1.05584e+09	1.58517e+08	1.10339e+09	1.21462e+09	9.99162e+08	6.0855e+08	8.20425e+08	7.40617e+08	8.46788e+08	7.89971e+08	8.59442e+08	7.05361e+08	1.13169e+09	6.10722e+08	9.87093e+08	9.60067e+08	8.43288e+08	1.69239e+09	1.00961e+09	4.73181e+08	1.32303e+09	1.16064e+09	1.92573e+09	6.88962e+08	8.37184e+08	6.91248e+08	1.42474e+09	1.68345e+09	9.97857e+08	7.32231e+08	9.78362e+08	1.26595e+09	1.04192e+09	6.43013e+08	6.24336e+08
ESI(+)	8.24_718.575230233333	8.24	PC(32:1e)	PC(32:1e)	M+H	PC	(16:0e/16:1)	(16:0e)	(16:1)	NA	NA	718.575	C40 H81 O7 N1 P1	C	2.32697e+08	4.06101e+08	4.32793e+08	4.58675e+08	4.92499e+08	1.80145e+08	2.31902e+08	2.31689e+08	1.95253e+08	3.71426e+08	4.00112e+08	2.8961e+08	3.45673e+08	3.29664e+08	2.54985e+08	3.0306e+08	2.6201e+08	5.57052e+08	3.0696e+08	4.25862e+08	3.13399e+08	4.62367e+08	3.7814e+08	4.10044e+08	2.45496e+08	4.78512e+08	3.87407e+08	2.30744e+08	5.20767e+08	3.1001e+08	2.95274e+08	2.67804e+08	3.10643e+08	3.20515e+08	3.1495e+08
ESI(+)	8.26_786.600664766667	8.26	PC(36:2)(rep)	PC(36:2)	M+H	PC	(18:0/18:2)	(18:0)	(18:2)	NA	NA	786.601	C44 H85 O8 N1 P1	C	3.54107e+10	4.95091e+10	3.29286e+10	4.69187e+10	4.87729e+10	3.43293e+10	3.71877e+10	3.31434e+10	3.48028e+10	2.87132e+10	4.20472e+10	4.3011e+10	3.45166e+10	3.38196e+10	5.21689e+10	4.44151e+10	3.89108e+10	4.29509e+10	3.744e+10	2.94205e+10	4.29118e+10	4.64077e+10	5.21235e+10	3.6464e+10	3.54205e+10	3.92405e+10	4.45227e+10	4.83317e+10	4.09046e+10	3.50603e+10	4.04413e+10	4.4413e+10	4.02e+10	3.91985e+10	3.36081e+10
ESI(+)	8.26_808.582540833333	8.26	PC(36:2)	PC(36:2)	M+Na	PC	(18:0/18:2)	(18:0)	(18:2)	NA	NA	808.583	C44 H84 O8 N1 P1 Na1	C	1.47645e+09	1.45913e+09	1.25002e+09	1.68279e+09	1.50581e+09	8.96246e+08	1.20715e+09	7.29494e+08	8.54348e+08	7.34285e+08	1.31692e+09	1.06037e+09	1.10844e+09	1.03942e+09	1.34264e+09	1.23512e+09	1.09468e+09	1.8012e+09	1.29241e+09	6.31486e+08	1.35903e+09	1.61048e+09	2.57487e+09	1.15695e+09	1.08126e+09	1.27465e+09	1.0678e+09	2.12016e+09	1.19365e+09	1.11355e+09	1.29176e+09	1.37906e+09	1.56768e+09	7.4898e+08	1.02438e+09
ESI(+)	8.27_812.616881716667	8.27	PC(38:3)	PC(38:3)	M+H	PC	(18:0/20:3)	(18:0)	(20:3)	NA	NA	812.616	C46 H87 O8 N1 P1	C	7.71841e+09	6.16794e+09	5.64129e+09	5.25825e+09	6.88968e+09	1.07542e+10	1.30237e+10	8.35105e+09	1.0002e+10	5.04651e+09	5.70185e+09	6.02054e+09	6.00296e+09	5.9348e+09	8.25649e+09	7.14081e+09	1.13373e+10	7.35501e+09	6.2881e+09	6.66444e+09	7.29445e+09	8.94481e+09	8.24604e+09	8.94493e+09	7.72494e+09	8.6686e+09	8.32162e+09	6.73822e+09	5.3075e+09	7.86119e+09	7.99683e+09	6.8734e+09	6.41673e+09	1.1873e+10	8.43511e+09
ESI(+)	8.28_848.616321283333	8.28	PC(41:6)	PC(41:6)	M+H	PC	(19:0/22:6)	(19:0)	(22:6)	NA	NA	848.616	C49 H87 O8 N1 P1	C	2.1048e+08	1.37081e+08	3.60324e+08	1.10124e+08	1.19633e+08	1.76826e+08	1.80854e+08	1.24879e+08	2.3242e+08	4.10578e+08	1.70223e+08	1.21178e+08	3.08318e+08	3.00714e+08	1.84553e+08	2.27272e+08	1.55854e+08	2.83311e+08	1.94687e+08	1.45298e+08	2.58673e+08	3.4317e+08	3.14014e+08	2.19209e+08	2.77257e+08	2.08381e+08	3.55574e+08	1.7296e+08	1.11496e+08	1.93948e+08	2.4867e+08	2.67802e+08	3.29847e+08	2.85426e+08	1.48297e+08
ESI(+)	8.29_718.538615183333	8.29	PC(31:1)(rep)	PC(31:1)	M+H	PC	(31:1)	(31:1)	NA	NA	NA	718.538	C39 H77 O8 N1 P1	C	3.89586e+08	3.39949e+08	4.08174e+08	4.077e+08	3.60418e+08	2.32217e+08	2.91357e+08	3.20662e+08	3.03987e+08	3.55357e+08	4.36771e+08	3.72329e+08	3.98936e+08	3.45703e+08	3.69355e+08	3.96852e+08	3.81206e+08	4.005e+08	4.15778e+08	5.06707e+08	3.2284e+08	3.27606e+08	4.77479e+08	3.53248e+08	4.28126e+08	2.99927e+08	3.37647e+08	6.70548e+08	6.52082e+08	3.24724e+08	2.74419e+08	3.32317e+08	3.76517e+08	2.88921e+08	4.23993e+08
ESI(+)	8.29_718.538641933333	8.29	PE(34:1)	PE(34:1)	M+H	PE	(16:0/18:1)	(16:0)	(18:1)	NA	NA	718.538	C39 H77 O8 N1 P1	C	3.89716e+08	3.35998e+08	4.08435e+08	4.07831e+08	3.60675e+08	2.32299e+08	2.89038e+08	3.20771e+08	3.0409e+08	3.54369e+08	4.37041e+08	3.72493e+08	3.96815e+08	3.45815e+08	3.69842e+08	3.97066e+08	3.81365e+08	4.00964e+08	4.16282e+08	5.07348e+08	3.22945e+08	3.20731e+08	4.71852e+08	3.5372e+08	4.24689e+08	2.96658e+08	3.47888e+08	6.71083e+08	6.52311e+08	3.24936e+08	2.71815e+08	3.26088e+08	3.76895e+08	2.89318e+08	4.21946e+08
ESI(+)	8.3_768.553743183333	8.3	PC(35:4)(rep)(rep)(rep)	PC(35:4)	M+H	PC	(35:4)	(35:4)	NA	NA	NA	768.554	C43 H79 O8 N1 P1	C	8.51298e+09	1.14217e+10	1.06229e+10	9.38535e+09	1.09894e+10	8.68566e+09	9.08265e+09	1.82878e+08	8.52859e+09	9.13772e+09	1.06292e+10	1.15179e+10	1.11389e+10	1.03957e+10	2.90604e+10	1.1225e+10	1.18014e+10	1.20859e+10	1.51405e+10	2.05357e+10	1.08479e+10	1.51737e+10	8.19283e+09	1.15505e+10	2.7515e+08	1.32235e+10	1.13775e+10	1.48451e+10	1.09471e+10	8.24294e+09	8.57402e+09	1.0547e+10	5.43521e+09	1.7652e+10	6.59412e+09
ESI(+)	8.31_768.554340633333	8.31	PE(18:0/20:4)(rep)	PE(38:4)	M+H	PE	(18:0/20:4)	(18:0)	(20:4)	NA	NA	768.554	C43 H79 O8 N1 P1	B	7.66845e+09	1.06511e+10	9.86215e+09	9.34468e+09	1.04512e+10	7.84138e+09	8.49348e+09	7.64604e+09	8.25856e+09	9.08864e+09	9.43386e+09	1.06099e+10	9.88992e+09	1.04945e+10	1.3676e+10	9.91525e+09	1.03765e+10	1.18347e+10	9.90949e+09	1.07154e+10	1.05844e+10	1.37136e+10	1.33576e+10	1.13076e+10	1.04254e+10	1.28419e+10	1.15894e+10	1.35447e+10	1.05645e+10	7.5016e+09	8.04725e+09	9.7739e+09	8.23965e+09	9.56202e+09	9.66692e+09
ESI(+)	8.31_836.615839716667	8.31	PC(40:5)	PC(40:5)	M+H	PC	(18:0/22:5)	(18:0)	(22:5)	NA	NA	836.616	C48 H87 O8 N1 P1	C	2.98958e+09	2.9333e+09	4.54363e+09	2.1332e+09	1.82726e+09	4.84953e+09	4.72549e+09	4.30142e+09	4.13085e+09	5.35709e+09	1.61242e+09	2.49761e+09	3.51988e+09	3.56157e+09	3.32216e+09	3.25504e+09	7.02597e+09	3.29777e+09	4.79537e+09	2.84464e+09	8.09185e+09	3.5381e+09	3.15903e+09	2.05365e+09	7.37374e+09	2.66322e+09	6.64232e+09	3.3627e+09	2.93648e+09	1.78263e+09	3.96161e+09	2.98465e+09	2.39503e+09	3.52795e+09	2.51794e+09
ESI(+)	8.32_733.622342266667	8.32	SM(d36:0)	SM(d36:0)	M+H	SM	(d36:0)	(d36:0)	NA	NA	NA	733.622	C41 H86 O6 N2 P1	C	9.67551e+07	1.7736e+08	6.51353e+07	2.87387e+08	2.19069e+08	1.29151e+08	1.41368e+08	9.08535e+07	7.4732e+07	8.40138e+07	1.86363e+08	2.03492e+08	7.10633e+07	1.01579e+08	1.32945e+08	7.44438e+07	1.26643e+08	1.97323e+08	1.41903e+08	2.08424e+08	9.15263e+07	2.22316e+08	1.58803e+08	1.35067e+08	1.32894e+08	2.36184e+08	1.69403e+08	3.8279e+08	1.37183e+08	8.69436e+07	1.28543e+08	1.17834e+08	1.17116e+08	9.11875e+07	9.53443e+07
ESI(+)	8.32_790.53748095	8.32	PC(37:7)(rep)(rep)	PC(37:7)	M+H	PC	(37:7)	(37:7)	NA	NA	NA	790.538	C45 H77 O8 N1 P1	C	4.54886e+08	5.93875e+08	5.09726e+08	5.53367e+08	5.97554e+08	3.16169e+08	4.36891e+08	3.26938e+08	3.72568e+08	4.00493e+08	5.1564e+08	4.31555e+08	5.31172e+08	3.99259e+08	6.02522e+08	5.48525e+08	4.99445e+08	7.40137e+08	5.25215e+08	3.53655e+08	5.71584e+08	7.47544e+08	9.11702e+08	5.05953e+08	5.22674e+08	4.95439e+08	6.93803e+08	8.06039e+08	5.57324e+08	3.60793e+08	5.08017e+08	5.37964e+08	4.90807e+08	3.5606e+08	3.92059e+08
ESI(+)	8.34_748.58553485	8.34	PC(33:0)	PC(33:0)	M+H	PC	(16:0/17:0)	(16:0)	(17:0)	NA	NA	748.585	C41 H83 O8 N1 P1	C	3.51313e+08	4.4611e+08	7.18923e+08	2.4301e+08	4.49408e+08	2.6476e+08	5.22735e+08	5.50727e+08	5.71226e+08	4.1362e+08	6.18456e+08	2.19187e+08	3.87777e+08	4.77477e+08	8.60935e+08	6.3986e+08	2.51036e+08	7.32274e+08	8.96388e+08	8.31644e+08	2.7948e+08	5.90869e+08	9.12232e+08	4.78089e+08	5.70541e+08	5.33946e+08	5.54831e+08	6.10627e+08	3.99745e+08	2.8284e+08	3.78452e+08	3.7125e+08	3.06765e+08	3.24959e+08	7.20996e+08
ESI(+)	8.34_794.56972455	8.34	PC(37:5)(rep)	PC(37:5)	M+H	PC	(37:5)	(37:5)	NA	NA	NA	794.569	C45 H81 O8 N1 P1	C	5.30168e+08	5.66346e+08	6.89974e+08	5.28868e+08	4.33419e+08	4.26527e+08	1.33187e+09	1.12136e+09	4.74157e+08	5.37962e+08	4.14766e+08	6.22535e+08	7.31479e+08	7.25092e+08	8.00346e+08	9.38303e+08	1.93767e+09	9.36323e+08	8.4495e+08	1.04559e+09	5.24281e+08	9.52776e+08	2.68068e+08	6.41026e+08	6.74427e+08	8.30626e+08	8.8509e+08	1.11663e+09	1.06871e+09	5.98943e+08	5.10227e+08	5.7579e+08	7.07991e+08	6.90636e+08	7.52612e+08
ESI(+)	8.34_822.637374483333	8.34	PC(40:5e)	PC(40:5e)	M+H	PC	(40:5e)	(40:5e)	NA	NA	NA	822.637	C48 H89 O7 N1 P1	C	1.11801e+08	1.05986e+08	1.53064e+08	9.1175e+07	8.17686e+07	7.74155e+07	8.68122e+07	8.82561e+07	1.28655e+08	1.35412e+08	8.42386e+07	8.17287e+07	1.44234e+08	1.33317e+08	1.49982e+08	1.13109e+08	9.56242e+07	1.73479e+08	1.36022e+08	8.04298e+07	1.11536e+08	1.19569e+08	9.89527e+07	1.1426e+08	1.82607e+08	1.49247e+08	1.37712e+08	8.74235e+07	8.20884e+07	8.85035e+07	1.30638e+08	1.885e+08	1.1844e+08	1.38096e+08	1.52235e+08
ESI(+)	8.38_774.601062966667	8.38	PC(35:1)(rep)	PC(35:1)	M+H	PC	(17:0/18:1)	(17:0)	(18:1)	NA	NA	774.601	C43 H85 O8 N1 P1	C	1.37894e+09	1.2538e+09	1.56638e+09	1.41924e+09	1.32011e+09	1.31663e+09	1.50606e+09	1.46455e+09	1.58346e+09	1.47444e+09	1.32747e+09	1.21327e+09	1.54973e+09	1.36715e+09	1.11336e+09	2.07144e+09	1.71012e+09	1.74019e+09	1.44461e+09	1.33913e+09	1.75839e+09	1.68933e+09	2.35282e+09	1.61688e+09	1.59393e+09	1.67517e+09	1.67693e+09	1.65196e+09	1.80697e+09	1.87164e+09	1.68715e+09	1.97267e+09	1.66443e+09	2.46905e+09	1.49709e+09
ESI(+)	8.39_744.553806166667	8.39	dMePE(34:2)(rep)	dMePE(34:2)	M+H	dMePE	(34:2)	(34:2)	NA	NA	NA	744.554	C41 H79 O8 N1 P1	C	3.26759e+09	4.02719e+09	2.69377e+09	3.68794e+09	3.89103e+09	2.86074e+09	2.93868e+09	3.04291e+09	3.48189e+09	2.63433e+09	3.83246e+09	4.13259e+09	3.16052e+09	3.09734e+09	5.15753e+09	3.69594e+09	3.50426e+09	3.46203e+09	3.32419e+09	3.39513e+09	3.27275e+09	3.70272e+09	4.0693e+09	3.38391e+09	2.91624e+09	3.76542e+09	3.8049e+09	4.55635e+09	3.98961e+09	3.29911e+09	3.09221e+09	3.92537e+09	3.19295e+09	3.42252e+09	3.26575e+09
ESI(+)	8.39_744.5546153	8.39	PC(33:2)(rep)(rep)	PC(33:2)	M+H	PC	(33:2)	(33:2)	NA	NA	NA	744.554	C41 H79 O8 N1 P1	C	3.38386e+09	4.11945e+09	2.74836e+09	3.77346e+09	4.00832e+09	2.91586e+09	3.06931e+09	3.16907e+09	3.68938e+09	2.6804e+09	3.88202e+09	4.13417e+09	3.28634e+09	3.17828e+09	5.06559e+09	3.84946e+09	3.71347e+09	3.57739e+09	3.50665e+09	3.38254e+09	3.42694e+09	3.77382e+09	4.16152e+09	3.5645e+09	3.04498e+09	3.80794e+09	3.9381e+09	4.70766e+09	4.20704e+09	3.4122e+09	3.25053e+09	4.03697e+09	3.23966e+09	3.57291e+09	3.4332e+09
ESI(+)	8.39_744.554776333333	8.39	PE(36:2)(rep)	PE(36:2)	M+H	PE	(18:0/18:2)	(18:0)	(18:2)	NA	NA	744.554	C41 H79 O8 N1 P1	C	3.38386e+09	4.11945e+09	2.74836e+09	3.77346e+09	4.00832e+09	2.91586e+09	3.06931e+09	3.16907e+09	3.68938e+09	2.6804e+09	3.88202e+09	4.13417e+09	3.28634e+09	3.17828e+09	5.06559e+09	3.84946e+09	3.71347e+09	3.57739e+09	3.50665e+09	3.38254e+09	3.42694e+09	3.77382e+09	4.16152e+09	3.5645e+09	3.04498e+09	3.80794e+09	3.9381e+09	4.70766e+09	4.20704e+09	3.4122e+09	3.25053e+09	4.03697e+09	3.23966e+09	3.57291e+09	3.4332e+09
ESI(+)	8.39_766.536105383333	8.39	PE(36:2)	PE(36:2)	M+Na	PE	(18:0/18:2)	(18:0)	(18:2)	NA	NA	766.536	C41 H78 O8 N1 P1 Na1	C	3.26494e+08	4.20396e+08	2.67047e+08	3.94264e+08	4.02491e+08	2.25939e+08	2.67445e+08	2.482e+08	2.76766e+08	2.31558e+08	3.71365e+08	3.63563e+08	3.36043e+08	2.56965e+08	4.9339e+08	3.71097e+08	3.12725e+08	4.1132e+08	3.77484e+08	2.36282e+08	3.13885e+08	3.79699e+08	5.06247e+08	2.92223e+08	2.74761e+08	2.99976e+08	4.18653e+08	9.02367e+08	4.17682e+08	2.83851e+08	3.00891e+08	3.92604e+08	3.22573e+08	2.74228e+08	2.71895e+08
ESI(+)	8.4_1187.75057878333	8.4	PIP(54:6)(rep)	PIP(54:6)	M+H	PIP	(54:6)	(54:6)	NA	NA	NA	1187.75	C63 H113 O16 N0 P2	C	1.60367e+08	2.02868e+08	9.88305e+07	5.78024e+07	7.63493e+07	1.24982e+08	8.31109e+07	7.35885e+07	1.34791e+08	8.09112e+07	1.12241e+08	1.65695e+08	8.05123e+07	8.87677e+07	8.75116e+07	1.20709e+08	1.09657e+08	6.48518e+07	8.28344e+07	8.21816e+07	1.83747e+08	6.12917e+07	7.87811e+07	6.73303e+07	4.93105e+07	9.34706e+07	5.59508e+07	1.28208e+08	9.79345e+07	7.98511e+07	1.64437e+08	4.50564e+07	1.45624e+08	3.64853e+07	7.88083e+07
ESI(+)	8.41_720.591054583333	8.41	PC(32:0e)	PC(32:0e)	M+H	PC	(16:0e/16:0)	(16:0e)	(16:0)	NA	NA	720.59	C40 H83 O7 N1 P1	C	1.62451e+09	2.31205e+09	2.27908e+09	3.04314e+09	2.89331e+09	1.24645e+09	1.32852e+09	1.59613e+09	1.27308e+09	2.09693e+09	2.3804e+09	2.43315e+09	1.6891e+09	1.67394e+09	2.05409e+09	1.30488e+09	1.39453e+09	2.41557e+09	1.82595e+09	1.77439e+09	1.59697e+09	1.79695e+09	1.47669e+09	1.83528e+09	1.76017e+09	2.84216e+09	1.64536e+09	2.3006e+09	2.18371e+09	1.98867e+09	1.9922e+09	1.86872e+09	2.1901e+09	1.81599e+09	1.91415e+09
ESI(+)	8.41_794.570010666667	8.41	PE(18:0/22:5)(rep)	PE(40:5)	M+H	PE	(18:0/22:5)	(18:0)	(22:5)	NA	NA	794.569	C45 H81 O8 N1 P1	B	9.28794e+08	5.89189e+08	9.91487e+08	5.52308e+08	4.32106e+08	1.2555e+09	1.28413e+09	1.17055e+09	1.34367e+09	1.29492e+09	4.22487e+08	7.88767e+08	9.22263e+08	1.09249e+09	1.12067e+09	1.04281e+09	2.00399e+09	9.67015e+08	1.39818e+09	1.154e+09	1.79622e+09	9.88095e+08	9.27815e+08	6.14187e+08	1.76914e+09	7.97672e+08	1.71548e+09	1.08315e+09	1.10843e+09	6.12061e+08	1.05917e+09	8.15281e+08	7.71935e+08	1.08169e+09	7.46039e+08
ESI(+)	8.41_850.632078933333	8.41	PC(41:5)	PC(41:5)	M+H	PC	(41:5)	(41:5)	NA	NA	NA	850.632	C49 H89 O8 N1 P1	C	9.29682e+07	7.67392e+07	1.73392e+08	5.63712e+07	6.23109e+07	8.86901e+07	9.5362e+07	1.07359e+08	1.32722e+08	1.8254e+08	8.19038e+07	8.10811e+07	1.76383e+08	1.36322e+08	1.03768e+08	1.73047e+08	7.98145e+07	9.40596e+07	1.00221e+08	9.91163e+07	1.05522e+08	1.43616e+08	1.20351e+08	5.38942e+07	1.23862e+08	1.4111e+08	1.2231e+08	8.16419e+07	7.28976e+07	1.75513e+08	1.26471e+08	1.43709e+08	1.66058e+08	1.36492e+08	9.591e+07
ESI(+)	8.42_742.573165833333	8.42	PC(32:0e)(rep)	PC(32:0e)	M+Na	PC	(16:0e/16:0)	(16:0e)	(16:0)	NA	NA	742.572	C40 H82 O7 N1 P1 Na1	C	1.50158e+08	2.24236e+08	1.84526e+08	3.18498e+08	2.84595e+08	8.86339e+07	1.09027e+08	1.19529e+08	9.25152e+07	1.63448e+08	2.17419e+08	1.95009e+08	1.53208e+08	1.2999e+08	1.8332e+08	1.21029e+08	1.12514e+08	2.68055e+08	1.72675e+08	1.24759e+08	1.39993e+08	1.8556e+08	1.62702e+08	1.57251e+08	1.62242e+08	2.20846e+08	1.73045e+08	2.46355e+08	2.0485e+08	1.55407e+08	1.74629e+08	1.77549e+08	1.98616e+08	1.23503e+08	1.4425e+08
ESI(+)	8.42_816.551871533333	8.42	PE(40:5)	PE(40:5)	M+Na	PE	(18:0/22:5)	(18:0)	(22:5)	NA	NA	816.551	C45 H80 O8 N1 P1 Na1	C	1.01896e+08	8.74764e+07	1.0641e+08	3.14329e+07	2.27617e+07	1.10316e+08	1.41017e+08	1.07431e+08	1.21027e+08	1.11381e+08	2.42569e+07	8.20519e+07	9.61306e+07	1.13971e+08	1.11521e+08	1.14088e+08	1.89363e+08	1.12121e+08	1.41012e+08	7.89186e+07	1.88871e+08	5.38687e+07	9.14065e+07	6.08524e+07	1.67143e+08	3.19722e+07	1.9533e+08	8.92902e+07	6.04076e+07	4.18581e+07	1.14174e+08	9.423e+07	3.8235e+07	1.06588e+08	7.18085e+07
ESI(+)	8.43_746.606803766667	8.43	PC(34:1e)	PC(34:1e)	M+H	PC	(16:0e/18:1)	(16:0e)	(18:1)	NA	NA	746.606	C42 H85 O7 N1 P1	C	2.19626e+09	1.63935e+09	2.01311e+09	2.30135e+09	1.98831e+09	2.15472e+09	2.21962e+09	2.18296e+09	1.89622e+09	2.12475e+09	1.92347e+09	1.58679e+09	1.85407e+09	1.48302e+09	1.6106e+09	1.28673e+09	2.22218e+09	1.89737e+09	1.95646e+09	1.64481e+09	1.9976e+09	1.60334e+09	1.3314e+09	1.82901e+09	2.01601e+09	2.02196e+09	1.86378e+09	1.61736e+09	1.54185e+09	1.79439e+09	1.93874e+09	2.17492e+09	1.82648e+09	1.66905e+09	2.4862e+09
ESI(+)	8.43_768.5877678	8.43	PC(34:1e)(rep)	PC(34:1e)	M+Na	PC	(16:0e/18:1)	(16:0e)	(18:1)	NA	NA	768.588	C42 H84 O7 N1 P1 Na1	C	2.49749e+08	1.80297e+08	2.07708e+08	2.80992e+08	2.25417e+08	1.85308e+08	2.13845e+08	2.01709e+08	1.70559e+08	1.93948e+08	2.15185e+08	1.53349e+08	1.9516e+08	1.38719e+08	1.73508e+08	1.37861e+08	2.17281e+08	2.17755e+08	2.25238e+08	1.44353e+08	2.03467e+08	1.88202e+08	1.46187e+08	1.87093e+08	2.03932e+08	1.91978e+08	2.16669e+08	1.90967e+08	1.7881e+08	1.77143e+08	1.94546e+08	2.50416e+08	1.97573e+08	1.41397e+08	2.29967e+08
ESI(+)	8.44_768.587834533333	8.44	PC(34:0p)	PC(34:0p)	M+Na	PC	(18:0p/16:0)	(18:0p)	(16:0)	NA	NA	768.588	C42 H84 O7 N1 P1 Na1	C	2.50336e+08	1.80725e+08	2.08013e+08	2.81677e+08	2.26201e+08	1.95491e+08	2.14356e+08	2.02185e+08	1.71157e+08	1.98844e+08	2.15761e+08	1.54011e+08	1.95895e+08	1.39029e+08	1.74105e+08	1.38207e+08	2.17805e+08	2.18552e+08	2.25811e+08	1.44713e+08	2.03962e+08	1.88654e+08	1.31641e+08	1.87522e+08	2.04422e+08	1.92179e+08	2.17178e+08	1.9143e+08	1.79216e+08	1.77626e+08	1.95118e+08	2.51018e+08	1.98113e+08	1.41611e+08	2.30629e+08
ESI(+)	8.45_796.622194683333	8.45	PC(38:4e)	PC(38:4e)	M+H	PC	(18:0e/20:4)	(18:0e)	(20:4)	NA	NA	796.621	C46 H87 O7 N1 P1	C	3.05294e+08	4.62242e+08	2.72281e+08	3.41051e+08	3.38512e+08	3.15673e+08	3.42064e+08	2.77397e+08	2.97436e+08	3.59501e+08	3.01176e+08	4.1771e+08	3.03742e+08	3.46742e+08	4.92336e+08	2.98819e+08	3.43603e+08	5.67517e+08	4.07244e+08	5.17271e+08	2.87534e+08	4.69133e+08	4.28587e+08	5.31639e+08	4.07044e+08	6.81675e+08	3.87838e+08	4.5165e+08	5.36619e+08	3.53545e+08	4.50041e+08	4.20748e+08	3.86793e+08	4.10191e+08	4.03722e+08
ESI(+)	8.46_758.569704285714	8.46	PC(34:2)(rep)(rep)(rep)	PC(34:2)	M+H	PC	(34:2)	(34:2)	NA	NA	NA	758.569	C42 H81 O8 N1 P1	C	1.74515e+08	2.49391e+08	1.92197e+08	2.58002e+08	2.56216e+08	1.54327e+08	1.70729e+08	1.88515e+08	2.06314e+08	1.8724e+08	1.10515e+08	2.7545e+08	2.0541e+08	2.33087e+08	3.03601e+08	2.21525e+08	1.62384e+08	1.85075e+08	1.65102e+08	1.81594e+08	1.86117e+08	2.03841e+08	2.04382e+08	1.96697e+08	1.76335e+08	2.20319e+08	2.05134e+08	2.65652e+08	2.2794e+08	2.20924e+08	1.71108e+08	2.33448e+08	2.01557e+08	9.66691e+07	1.57442e+08
ESI(+)	8.46_778.574547716667	8.46	PE(40:6e)	PE(40:6e)	M+H	PE	(18:0e/22:6)	(18:0e)	(22:6)	NA	NA	778.575	C45 H81 O7 N1 P1	C	7.0918e+07	9.19133e+07	9.38581e+07	7.16557e+07	6.66912e+07	8.29744e+07	1.03483e+08	1.03776e+08	8.5983e+07	1.55903e+08	7.12044e+07	8.78366e+07	5.27662e+07	8.94801e+07	1.22392e+08	8.30724e+07	9.02149e+07	1.62099e+08	8.62092e+07	1.51556e+08	8.50916e+07	1.15537e+08	1.18611e+08	1.37829e+08	7.25443e+07	1.42604e+08	1.12068e+08	8.1314e+07	1.19266e+08	7.2933e+07	8.0508e+07	8.85827e+07	1.01018e+08	1.06097e+08	1.52291e+08
ESI(+)	8.47_772.622004466667	8.47	PC(36:2e)	PC(36:2e)	M+H	PC	(18:0e/18:2)	(18:0e)	(18:2)	NA	NA	772.621	C44 H87 O7 N1 P1	C	2.24726e+08	1.81552e+08	2.40857e+08	3.04832e+08	1.81353e+08	2.49758e+08	2.39803e+08	1.96043e+08	2.34282e+08	2.18801e+08	1.82401e+08	1.64143e+08	2.12336e+08	3.52412e+08	1.87432e+08	2.33222e+08	4.26937e+08	2.1487e+08	2.00755e+08	1.7227e+08	1.94269e+08	1.6781e+08	1.62997e+08	2.07205e+08	2.10885e+08	4.58163e+08	3.48166e+08	2.69421e+08	1.5295e+08	2.29454e+08	2.12142e+08	2.66548e+08	2.16081e+08	2.41474e+08	2.98727e+08
ESI(+)	8.47_800.617099716667	8.47	PC(37:2)(rep)	PC(37:2)	M+H	PC	(19:0/18:2)	(19:0)	(18:2)	NA	NA	800.616	C45 H87 O8 N1 P1	C	6.99026e+08	7.13347e+08	9.1458e+08	4.99943e+08	5.85541e+08	1.16028e+09	3.24786e+08	1.28684e+09	1.32922e+09	1.36587e+09	8.21812e+08	3.5909e+08	9.21217e+08	7.49204e+08	9.30469e+08	9.9806e+08	9.5807e+08	4.57744e+08	6.38448e+08	2.18697e+08	9.44232e+08	7.92043e+08	5.63396e+08	8.0989e+08	5.68342e+08	7.75092e+08	3.91655e+08	3.39498e+08	6.53165e+08	1.43937e+09	1.08682e+09	1.26329e+09	6.57095e+08	2.15342e+09	1.09368e+09
ESI(+)	8.47_822.598819933333	8.47	PC(37:2)	PC(37:2)	M+Na	PC	(19:0/18:2)	(19:0)	(18:2)	NA	NA	822.598	C45 H86 O8 N1 P1 Na1	C	1.27208e+08	1.31868e+08	1.35253e+08	9.62357e+07	1.13916e+08	1.01846e+08	9.43517e+07	1.15367e+08	1.64956e+08	1.12445e+08	1.47527e+08	9.76608e+07	1.48308e+08	1.02441e+08	1.32688e+08	1.64237e+08	9.79382e+07	9.70973e+07	9.08552e+07	5.23195e+07	1.44699e+08	1.4331e+08	1.678e+08	1.37213e+08	9.07711e+07	1.18222e+08	1.38822e+08	8.16487e+07	1.11369e+08	2.03085e+08	1.68703e+08	2.40401e+08	2.16119e+08	1.69443e+08	1.01625e+08
ESI(+)	8.48_770.570343366667	8.48	PE(18:0/20:3)(rep)	PE(38:3)	M+H	PE	(18:0/20:3)	(18:0)	(20:3)	NA	NA	770.569	C43 H81 O8 N1 P1	B	7.31282e+08	4.27424e+08	5.43783e+08	3.22855e+08	3.65386e+08	8.35443e+08	9.95407e+08	7.6198e+08	9.6523e+08	6.83133e+08	5.03924e+08	5.61423e+08	6.72447e+08	6.11017e+08	9.86645e+08	6.37261e+08	1.07201e+09	8.28658e+08	8.55098e+08	7.27865e+08	7.23619e+08	8.74613e+08	8.19954e+08	8.60077e+08	6.65981e+08	9.14633e+08	8.42032e+08	5.48565e+08	5.52427e+08	7.78705e+08	6.26734e+08	6.68099e+08	6.46678e+08	1.22597e+09	8.14749e+08
ESI(+)	8.48_792.552217166667	8.48	PE(38:3)	PE(38:3)	M+Na	PE	(18:0/20:3)	(18:0)	(20:3)	NA	NA	792.551	C43 H80 O8 N1 P1 Na1	C	9.04842e+07	3.43977e+07	4.39166e+07	3.06899e+07	2.8767e+07	8.2745e+07	1.05117e+08	7.56009e+07	9.38907e+07	4.66445e+07	5.72974e+07	3.86938e+07	9.01429e+07	5.04569e+07	5.44127e+09	7.88414e+07	1.31398e+08	9.19634e+07	9.67127e+07	7.86254e+07	7.95197e+07	1.17395e+08	1.0187e+08	9.28594e+07	6.74513e+07	9.66485e+07	8.98294e+07	8.48265e+07	5.10358e+07	9.24837e+07	7.19046e+07	7.62371e+07	5.70096e+07	1.23485e+08	9.0457e+07
ESI(+)	8.48_822.6003368	8.48	PC(39:5)(rep)(rep)(rep)	PC(39:5)	M+H	PC	(39:5)	(39:5)	NA	NA	NA	822.601	C47 H85 O8 N1 P1	C	1.26858e+08	1.30779e+08	1.23744e+08	9.58677e+07	1.06521e+08	1.01759e+08	8.70537e+07	1.12608e+08	1.65056e+08	1.20572e+08	1.42386e+08	9.42697e+07	1.40949e+08	1.01857e+08	1.36512e+08	1.59844e+08	9.71148e+07	9.05943e+07	8.83969e+07	5.37503e+07	1.47175e+08	1.46997e+08	1.7092e+08	1.29745e+08	9.49173e+07	1.09771e+08	1.12125e+08	7.60142e+07	9.79368e+07	1.94326e+08	1.7484e+08	2.2208e+08	2.17089e+08	1.75984e+08	9.79339e+07
ESI(+)	8.48_860.613897983333	8.48	PC(40:4)	PC(40:4)	M+Na	PC	(20:0/20:4)	(20:0)	(20:4)	NA	NA	860.614	C48 H88 O8 N1 P1 Na1	C	3.86832e+08	3.40679e+08	5.77804e+08	2.91204e+08	2.4721e+08	3.57178e+08	3.57405e+08	4.57537e+08	3.73926e+08	5.37145e+08	2.8968e+08	3.35382e+08	6.66018e+08	3.77669e+08	4.3324e+08	5.38759e+08	4.54309e+08	5.00081e+08	7.7867e+08	4.80361e+08	6.52643e+08	4.64124e+08	4.87995e+08	2.95647e+08	6.89855e+08	3.57379e+08	5.52971e+08	4.64645e+08	4.22919e+08	2.87051e+08	4.21297e+08	3.38677e+08	4.59839e+08	5.16269e+08	4.51215e+08
ESI(+)	8.49_770.57003045	8.49	PC(35:3)(rep)	PC(35:3)	M+H	PC	(35:3)	(35:3)	NA	NA	NA	770.569	C43 H81 O8 N1 P1	C	7.26854e+08	5.36625e+08	5.43109e+08	3.20358e+08	4.00834e+08	8.31041e+08	9.98216e+08	7.57669e+08	9.79212e+08	6.78146e+08	4.96081e+08	5.22662e+08	7.02885e+08	6.40896e+08	8.40049e+08	6.76716e+08	1.1509e+09	8.30139e+08	8.35847e+08	7.11081e+08	7.32567e+08	9.31849e+08	8.0371e+08	8.62283e+08	7.11665e+08	9.15052e+08	8.59255e+08	5.48514e+08	5.46891e+08	7.44525e+08	6.26501e+08	6.68764e+08	6.33519e+08	1.19636e+09	8.2063e+08
ESI(+)	8.49_838.6318923	8.49	PC(40:4)(rep)	PC(40:4)	M+H	PC	(20:0/20:4)	(20:0)	(20:4)	NA	NA	838.632	C48 H89 O8 N1 P1	C	2.55652e+09	2.41468e+09	3.74537e+09	1.69975e+09	1.6533e+09	3.81018e+09	3.94281e+09	4.16537e+09	3.29386e+09	5.76769e+09	1.60788e+09	2.52017e+09	4.22794e+09	3.45156e+09	2.82415e+09	3.43417e+09	4.83395e+09	3.80099e+09	4.09073e+09	4.37822e+09	5.28007e+09	3.46888e+09	2.86333e+09	2.58064e+09	5.68546e+09	2.98035e+09	4.38881e+09	2.99806e+09	2.58387e+09	1.92861e+09	3.04625e+09	2.47514e+09	2.11943e+09	3.12985e+09	3.36688e+09
ESI(+)	8.5_862.63191875	8.5	PC(40:3)	PC(40:3)	M+Na	PC	(18:0/22:3)	(18:0)	(22:3)	NA	NA	862.63	C48 H90 O8 N1 P1 Na1	C	1.20144e+08	5.52183e+07	2.25288e+08	3.99692e+07	3.47328e+07	4.55374e+07	2.88138e+07	5.48548e+07	3.98169e+08	2.596e+08	9.23691e+07	5.58717e+07	1.49701e+08	1.14928e+08	7.48597e+07	1.19093e+08	2.3505e+07	4.32373e+07	1.28291e+08	5.36117e+07	8.02485e+07	6.78015e+07	7.92788e+07	1.04618e+08	1.13832e+08	7.24711e+07	1.21191e+08	3.64498e+07	4.57065e+07	1.72673e+08	1.56964e+08	2.28297e+08	2.11096e+08	1.00079e+08	6.40058e+07
ESI(+)	8.51_732.554013016667	8.51	PE(35:1)(rep)	PE(35:1)	M+H	PE	(17:0/18:1)	(17:0)	(18:1)	NA	NA	732.554	C40 H79 O8 N1 P1	C	6.08074e+07	4.38041e+07	6.26879e+07	4.8483e+07	3.92693e+07	5.53262e+07	6.24125e+07	6.35185e+07	8.2125e+07	7.25131e+07	5.17418e+07	4.55002e+07	7.21897e+07	5.71337e+07	5.96916e+07	7.13921e+07	8.10539e+07	7.4501e+07	6.7207e+07	7.26724e+07	7.59876e+07	6.97874e+07	1.06715e+08	8.06086e+07	7.455e+07	6.65904e+07	7.25765e+07	6.38746e+07	9.78857e+07	7.87125e+07	6.51501e+07	9.68747e+07	7.24388e+07	1.34284e+08	8.93267e+07
ESI(+)	8.51_774.54083525	8.51	PE(38:4p)	PE(38:4p)	M+Na	PE	(18:0p/20:4)	(18:0p)	(20:4)	NA	NA	774.541	C43 H78 O7 N1 P1 Na1	C	8.97254e+07	1.11134e+08	9.25304e+07	8.88178e+07	9.86518e+07	7.49998e+07	8.96807e+07	6.76316e+07	7.9726e+07	1.3979e+08	1.00951e+08	9.14728e+07	9.84376e+07	9.76899e+07	1.20203e+08	1.01074e+08	1.11187e+08	2.14555e+08	1.11216e+08	1.41363e+08	9.30059e+07	1.63741e+08	1.31023e+08	1.54276e+08	1.23095e+08	1.72917e+08	1.2815e+08	1.81666e+08	1.68976e+08	7.18194e+07	8.15158e+07	1.02326e+08	7.26848e+07	7.95519e+07	1.00079e+08
ESI(+)	8.52_702.543512216667	8.52	PE(16:0p/18:1)	PE(34:1p)	M+H	PE	(16:0p/18:1)	(16:0p)	(18:1)	NA	NA	702.543	C39 H77 O7 N1 P1	A	6.40812e+07	5.10744e+07	7.1394e+07	5.68728e+07	5.13691e+07	5.92093e+07	7.84193e+07	6.10521e+07	6.05545e+07	9.10116e+07	5.86468e+07	3.9904e+07	5.53981e+07	4.45211e+07	5.20397e+07	5.02023e+07	7.98469e+07	9.30135e+07	6.91243e+07	7.54998e+07	6.67029e+07	6.41736e+07	5.12876e+07	5.82672e+07	8.07769e+07	5.43618e+07	5.35581e+07	5.434e+07	5.09149e+07	4.82139e+07	4.94297e+07	7.13165e+07	5.42681e+07	6.20744e+07	8.16206e+07
ESI(+)	8.52_774.5431579	8.52	PC(37:7p)(rep)	PC(37:7p)	M+H	PC	(37:7p)	(37:7p)	NA	NA	NA	774.543	C45 H77 O7 N1 P1	C	8.37385e+07	1.06504e+08	8.29955e+07	8.89296e+07	9.54239e+07	7.33867e+07	9.16061e+07	6.81769e+07	8.1173e+07	1.42555e+08	9.88869e+07	9.24613e+07	9.04375e+07	9.98031e+07	1.20774e+08	9.45962e+07	1.09772e+08	2.20112e+08	1.16034e+08	1.42134e+08	9.51221e+07	1.62245e+08	1.32021e+08	1.57992e+08	1.24447e+08	1.73322e+08	1.2187e+08	1.66108e+08	1.57091e+08	6.95167e+07	8.12496e+07	1.07361e+08	6.86353e+07	8.0238e+07	9.90502e+07
ESI(+)	8.55_746.570449783333	8.55	PE(18:0/18:1)(rep)	PE(36:1)	M+H	PE	(18:0/18:1)	(18:0)	(18:1)	NA	NA	746.569	C41 H81 O8 N1 P1	B	8.41429e+08	6.84595e+08	6.51074e+08	1.48296e+08	6.47838e+08	6.68846e+08	7.65903e+08	7.31943e+08	8.73492e+08	8.55172e+08	7.52105e+08	7.35429e+08	8.93137e+08	7.43266e+08	7.6038e+08	8.84427e+08	1.03232e+09	7.91944e+08	8.76273e+08	8.45878e+08	8.62215e+08	6.54736e+08	8.83637e+08	8.20714e+08	7.45723e+08	8.66146e+08	1.09891e+08	8.37618e+08	9.80166e+08	8.62632e+08	9.06597e+08	8.36473e+08	8.47483e+08	1.03975e+09	9.13866e+08
ESI(+)	8.57_734.606644283333	8.57	PC(33:0e)	PC(33:0e)	M+H	PC	(33:0e)	(33:0e)	NA	NA	NA	734.606	C41 H85 O7 N1 P1	C	4.76576e+07	4.80038e+07	6.67409e+07	6.61503e+07	7.00269e+07	1.2829e+08	5.35956e+07	4.78247e+07	8.66474e+07	6.10615e+07	6.07637e+07	6.33626e+07	4.73104e+07	4.66189e+07	5.49587e+07	6.46429e+07	4.64066e+07	5.58378e+07	7.94265e+07	6.75639e+07	7.17944e+07	4.23752e+07	4.11589e+07	9.73544e+07	3.73892e+07	6.895e+07	7.39841e+07	1.23678e+08	3.96277e+07	7.37831e+07	4.77697e+07	5.92539e+07	6.48106e+07	6.40913e+07	4.1201e+07
ESI(+)	8.57_762.601189616667	8.57	PC(34:0)(rep)	PC(34:0)	M+H	PC	(18:0/16:0)	(18:0)	(16:0)	NA	NA	762.601	C42 H85 O8 N1 P1	C	2.94811e+09	3.55951e+09	2.56364e+09	3.28754e+09	3.65894e+09	2.10524e+09	2.67313e+09	2.42452e+09	2.44349e+09	2.81742e+09	3.77845e+09	2.85751e+09	2.53377e+09	2.04161e+09	2.73106e+09	2.29828e+09	2.07089e+09	2.89104e+09	2.18808e+09	2.19093e+09	1.74146e+09	2.16774e+09	1.95396e+09	2.22989e+09	2.52567e+09	2.12338e+09	2.05966e+09	2.24858e+09	2.29554e+09	2.32795e+09	2.76636e+09	2.3926e+09	2.43765e+09	2.30259e+09	2.24809e+09
ESI(+)	8.57_781.6206391	8.57	SM(d18:1/22:3)	SM(d40:4)	M+H	SM	(d18:1/22:3)	(d18:1)	(22:3)	NA	NA	781.622	C45 H86 O6 N2 P1	B	2.8139e+08	4.32426e+08	2.68173e+08	4.47435e+08	3.96307e+08	2.59102e+08	2.42331e+08	2.37023e+08	2.3539e+08	1.94991e+08	3.76584e+07	3.11533e+08	2.40319e+08	2.45878e+08	2.81971e+08	2.80311e+08	2.27929e+08	3.37293e+08	2.99764e+08	1.75353e+08	4.32284e+08	4.02469e+08	3.13696e+08	2.38475e+08	2.97661e+08	2.80068e+08	3.43499e+08	3.68918e+08	2.60711e+08	3.02152e+07	2.77528e+08	2.71043e+08	2.63597e+08	1.61915e+08	1.82101e+08
ESI(+)	8.57_784.5837056	8.57	PC(34:0)	PC(34:0)	M+Na	PC	(18:0/16:0)	(18:0)	(16:0)	NA	NA	784.583	C42 H84 O8 N1 P1 Na1	C	2.40465e+08	3.79732e+08	2.10137e+08	3.1837e+08	3.92756e+08	1.90179e+08	2.49623e+08	1.72773e+08	1.86909e+08	2.0523e+08	3.6748e+08	2.26767e+08	2.118e+08	1.73887e+08	2.33395e+08	2.13209e+08	1.62485e+08	2.86621e+08	1.85784e+08	1.67235e+08	1.56858e+08	2.0707e+08	1.88895e+08	1.88062e+08	1.95125e+08	1.7843e+08	1.86459e+08	2.18906e+08	2.19692e+08	1.59399e+08	2.07529e+08	2.03597e+08	1.89145e+08	1.72528e+08	1.66423e+08
ESI(+)	8.57_784.583866983333	8.57	PC(36:3)(rep)(rep)(rep)(rep)	PC(36:3)	M+H	PC	(36:3)	(36:3)	NA	NA	NA	784.585	C44 H83 O8 N1 P1	C	3.4302e+08	3.70995e+08	2.94771e+08	4.24073e+08	3.88525e+08	1.85418e+08	2.73012e+08	2.65644e+08	1.80351e+08	2.81699e+08	3.50202e+08	2.17454e+08	2.08651e+08	1.68308e+08	3.19336e+08	2.09822e+08	1.59076e+08	2.86192e+08	1.74678e+08	1.57075e+08	1.51669e+08	2.02516e+08	1.78527e+08	1.88365e+08	1.94026e+08	1.77241e+08	1.85794e+08	2.16997e+08	2.11764e+08	1.51747e+08	2.05506e+08	2.02661e+08	1.78578e+08	1.61711e+08	1.56962e+08
ESI(+)	8.58_826.632085083333	8.58	PC(39:3)	PC(39:3)	M+H	PC	(19:0/20:3)	(19:0)	(20:3)	NA	NA	826.632	C47 H89 O8 N1 P1	C	1.15307e+08	5.35431e+07	1.08789e+08	4.00671e+07	5.33378e+07	1.47373e+08	1.71344e+08	1.37501e+08	2.26775e+08	1.04451e+08	6.25655e+07	5.45862e+07	1.06701e+08	7.62267e+07	8.64985e+07	9.22751e+07	1.43195e+08	6.39216e+07	7.25402e+07	5.25556e+07	1.05589e+08	6.68309e+07	9.00284e+07	1.09481e+08	7.33274e+07	8.86632e+07	8.85481e+07	3.81519e+07	3.99799e+07	1.80817e+08	1.22553e+08	1.28354e+08	1.39831e+08	2.31593e+08	1.0203e+08
ESI(+)	8.6_728.55966675	8.6	PE(18:0p/18:2)	PE(36:2p)	M+H	PE	(18:0p/18:2)	(18:0p)	(18:2)	NA	NA	728.559	C41 H79 O7 N1 P1	A	1.13521e+08	1.08323e+08	8.71696e+07	1.19761e+08	8.13602e+07	1.00364e+08	1.38924e+08	1.39617e+08	1.01171e+08	9.66655e+07	7.93805e+07	6.90327e+07	7.64451e+07	7.35233e+07	1.00104e+08	7.05191e+07	9.99879e+07	1.77981e+08	3.33881e+07	1.47467e+08	9.31999e+07	1.49747e+08	2.74398e+07	1.30489e+08	9.26368e+07	1.43187e+08	3.48155e+07	9.68329e+07	1.33258e+08	3.84168e+07	8.74602e+07	1.11043e+08	3.67413e+07	4.44022e+07	1.07025e+08
ESI(+)	8.6_788.61638335	8.6	PC(36:1)(rep)	PC(36:1)	M+H	PC	(18:0/18:1)	(18:0)	(18:1)	NA	NA	788.616	C44 H87 O8 N1 P1	C	1.52561e+10	1.8026e+10	1.4531e+10	1.92854e+10	1.86604e+10	1.62992e+10	1.92987e+10	1.48877e+10	1.49042e+10	1.44667e+10	1.71502e+10	1.686e+10	1.48656e+10	1.51821e+10	1.49222e+10	1.8931e+10	2.12135e+10	1.71185e+10	1.51484e+10	1.61576e+10	1.7348e+10	1.60606e+10	1.94344e+10	1.56183e+10	1.64414e+10	1.60064e+10	1.68636e+10	1.82536e+10	1.65157e+10	1.64326e+10	1.866e+10	1.7472e+10	1.66303e+10	1.87656e+10	1.75783e+10
ESI(+)	8.6_796.58529005	8.6	PC(18:0/19:4)	PC(37:4)	M+H	PC	(18:0/19:4)	(18:0)	(19:4)	NA	NA	796.585	C45 H83 O8 N1 P1	B	5.83673e+08	6.51323e+08	8.42227e+08	3.19664e+08	3.71092e+08	6.35878e+08	6.74734e+08	8.06936e+08	5.68395e+08	9.27171e+08	5.01127e+08	4.75792e+08	9.1419e+08	1.36227e+08	7.97434e+08	2.13158e+08	9.11982e+08	9.01537e+08	1.33329e+09	1.01524e+09	1.05821e+09	7.06779e+08	7.89477e+08	5.45775e+08	9.47533e+08	7.32196e+08	1.09435e+09	9.60282e+08	8.33603e+08	5.25472e+08	7.33932e+08	6.70751e+08	4.3718e+08	5.44674e+08	5.77392e+08
ESI(+)	8.6_810.597923466667	8.6	PC(36:1)	PC(36:1)	M+Na	PC	(18:0/18:1)	(18:0)	(18:1)	NA	NA	810.598	C44 H86 O8 N1 P1 Na1	C	1.4632e+09	1.91654e+09	1.94295e+09	1.98718e+09	2.41491e+09	1.4128e+09	1.43743e+09	1.32888e+09	1.45017e+09	1.17523e+09	1.66875e+09	1.62175e+09	1.80528e+09	1.38156e+09	1.68959e+09	2.05879e+09	1.91526e+09	1.87393e+09	1.16606e+09	1.67838e+09	1.74503e+09	1.84796e+09	2.19432e+09	1.34441e+09	1.46053e+09	1.69901e+09	1.78678e+09	2.4299e+09	1.67157e+09	1.38719e+09	1.49476e+09	1.92084e+09	1.48893e+09	1.52963e+09	1.47162e+09
ESI(+)	8.61_759.63823975	8.61	SM(d38:1)	SM(d38:1)	M+H	SM	(d20:0/18:1)	(d20:0)	(18:1)	NA	NA	759.637	C43 H88 O6 N2 P1	C	2.47053e+09	3.0355e+09	1.95629e+09	3.23899e+09	3.10095e+09	2.54019e+09	2.3096e+09	2.26231e+09	2.48554e+09	2.00583e+09	3.08235e+09	2.9874e+09	1.98785e+09	2.41808e+09	2.31722e+09	2.19303e+09	2.37245e+09	2.39498e+09	2.60765e+09	2.16706e+09	2.72329e+09	2.10763e+09	2.10216e+09	2.10089e+09	2.74689e+09	2.28391e+09	2.39947e+09	2.41396e+09	2.2939e+09	2.15031e+09	2.6296e+09	2.03841e+09	2.7331e+09	1.98013e+09	1.9826e+09
ESI(+)	8.61_796.58557045	8.61	PE(20:0/20:4)(rep)	PE(40:4)	M+H	PE	(20:0/20:4)	(20:0)	(20:4)	NA	NA	796.585	C45 H83 O8 N1 P1	B	4.7175e+08	4.28637e+08	5.53818e+08	2.52339e+08	2.27812e+08	4.22786e+08	5.52643e+08	5.36922e+08	4.49805e+08	7.44985e+08	2.95633e+08	3.78879e+08	7.24161e+08	5.16163e+08	5.62714e+08	6.0115e+08	7.27854e+08	7.69777e+08	7.46083e+08	8.42582e+08	7.42496e+08	5.5727e+08	5.42363e+08	4.52771e+08	7.47824e+08	5.87279e+08	8.61652e+08	6.93981e+08	5.42735e+08	3.37351e+08	5.8542e+08	4.57615e+08	3.58343e+08	4.54347e+08	4.7443e+08
ESI(+)	8.61_818.566861633333	8.61	PE(40:4)	PE(40:4)	M+Na	PE	(20:0/20:4)	(20:0)	(20:4)	NA	NA	818.567	C45 H82 O8 N1 P1 Na1	C	4.55066e+07	5.62037e+07	8.84289e+07	3.44422e+07	4.37016e+07	4.94129e+07	6.1787e+07	6.08551e+07	5.50825e+07	7.73881e+07	3.91454e+07	6.277e+07	1.42417e+08	5.23268e+07	8.7607e+07	8.28218e+07	1.00797e+08	1.12413e+08	1.1871e+08	7.19384e+07	9.803e+07	1.00414e+08	1.21269e+08	5.8379e+07	1.24269e+08	7.85131e+07	1.32971e+08	1.40053e+08	7.95087e+07	5.73789e+07	7.9861e+07	8.39563e+07	4.86223e+07	5.15459e+07	6.65032e+07
ESI(+)	8.62_785.6543466	8.62	SM(d40:2)	SM(d40:2)	M+H	SM	(d22:1/18:1)	(d22:1)	(18:1)	NA	NA	785.653	C45 H90 O6 N2 P1	C	1.58059e+08	2.06073e+08	1.4065e+08	2.13357e+08	1.99159e+08	1.59241e+08	1.46164e+08	1.72904e+08	1.71224e+08	1.8231e+08	2.19867e+08	1.95403e+08	1.31769e+08	1.78207e+08	1.44188e+08	1.76819e+08	1.53117e+08	1.90057e+08	1.59373e+08	1.84213e+08	1.59541e+08	1.89083e+08	1.4552e+08	1.8698e+08	2.14736e+08	2.00777e+08	1.76975e+08	1.79275e+08	1.77207e+08	1.4854e+08	1.58115e+08	1.22317e+08	1.82637e+08	1.26682e+08	1.60103e+08
ESI(+)	8.63_811.66949145	8.63	SM(d42:3)	SM(d42:3)	M+H	SM	(d22:1/20:2)	(d22:1)	(20:2)	NA	NA	811.669	C47 H92 O6 N2 P1	C	1.00287e+09	1.28822e+09	9.53197e+08	1.27369e+09	1.4221e+09	9.09127e+08	9.44757e+08	9.43899e+08	9.51131e+08	1.13057e+09	1.37983e+09	1.17703e+09	8.85417e+08	1.0553e+09	9.64789e+08	9.56817e+08	9.61811e+08	1.11963e+09	1.00554e+09	1.00639e+09	1.06815e+09	1.04037e+09	7.73212e+08	1.00872e+09	1.11728e+09	1.22185e+09	1.04607e+09	9.82436e+08	9.82711e+08	7.88816e+08	9.4356e+08	8.83499e+08	8.09333e+08	8.85052e+08	9.06687e+08
ESI(+)	8.64_833.65123945	8.64	SM(d44:6)	SM(d44:6)	M+H	SM	(d44:6)	(d44:6)	NA	NA	NA	833.653	C49 H90 O6 N2 P1	C	1.68889e+08	2.12204e+08	1.64562e+08	2.15564e+08	2.30831e+08	1.41049e+08	1.39857e+08	1.47982e+08	1.36816e+08	1.62807e+08	2.38869e+08	1.87991e+08	1.46369e+08	1.5866e+08	1.68609e+08	1.49792e+08	1.39139e+08	1.95084e+08	1.60165e+08	1.47372e+08	1.74472e+08	1.80751e+08	1.33425e+08	1.57921e+08	1.87812e+08	1.97333e+08	1.71494e+08	1.64336e+08	1.71381e+08	1.21108e+08	1.38564e+08	1.4462e+08	1.22586e+08	1.17572e+08	1.34245e+08
ESI(+)	8.65_610.540510533333	8.65	DG(16:0/18:2)	DG(34:2)	M+NH4	DG	(16:0/18:2)	(16:0)	(18:2)	NA	NA	610.541	C37 H72 O5 N1	B	1.31588e+06	2.73736e+06	1.06085e+06	7.18005e+06	6.10003e+07	2.7696e+06	1.91128e+06	1.24817e+06	1.05267e+06	1.19991e+06	1.92491e+06	3.46792e+06	244459	935545	1.66343e+06	532279	2.15371e+06	1.8952e+06	2.83775e+06	4.01813e+06	739434	2.2082e+06	1.87905e+06	1.62202e+06	2.23135e+06	1.13938e+06	963575	1.17331e+06	1.24122e+06	1.10765e+06	726893	1.37897e+06	722552	787112	1.12744e+06
ESI(+)	8.65_814.632189433333	8.65	PC(38:2)(rep)	PC(38:2)	M+H	PC	(18:0/20:2)	(18:0)	(20:2)	NA	NA	814.632	C46 H89 O8 N1 P1	C	1.64609e+09	1.35188e+09	1.67943e+09	1.47315e+09	1.43939e+09	1.83689e+09	2.07237e+09	1.85684e+09	2.43518e+09	1.49571e+09	1.37663e+09	1.05279e+09	1.48867e+09	1.80804e+09	1.23751e+09	1.95318e+09	2.02689e+09	1.47087e+09	1.62776e+09	1.22119e+09	2.91594e+09	1.67177e+09	1.93977e+09	1.62009e+09	1.67572e+09	1.31221e+09	1.99394e+09	1.21368e+09	1.64159e+09	1.68675e+09	2.72797e+09	2.15302e+09	1.84865e+09	2.76855e+09	2.23094e+09
ESI(+)	8.65_836.61401645	8.65	PC(38:2)	PC(38:2)	M+Na	PC	(18:0/20:2)	(18:0)	(20:2)	NA	NA	836.614	C46 H88 O8 N1 P1 Na1	C	1.37766e+08	1.4088e+08	1.88576e+08	1.62998e+08	1.32316e+08	2.02728e+08	2.14027e+08	2.00044e+08	2.52719e+08	1.88432e+08	1.69858e+08	1.07734e+08	2.06675e+08	1.98934e+08	1.2037e+08	2.54449e+08	1.86385e+08	1.34579e+08	1.52503e+08	1.52288e+08	2.93902e+08	1.80651e+08	1.62881e+08	1.57682e+08	2.01946e+08	1.5548e+08	1.74476e+08	1.06169e+08	1.87484e+08	2.35794e+08	3.01494e+08	2.87592e+08	2.47696e+08	2.71515e+08	2.3873e+08
ESI(+)	8.66_807.6364201	8.66	SM(d42:5)	SM(d42:5)	M+H	SM	(d42:5)	(d42:5)	NA	NA	NA	807.637	C47 H88 O6 N2 P1	C	3.47055e+07	3.92643e+07	2.7893e+07	4.84228e+07	9.19487e+07	3.65097e+07	3.87264e+07	3.95914e+07	6.47601e+07	5.83358e+07	5.76839e+07	5.0556e+07	5.48911e+07	4.06737e+07	3.41925e+07	5.32806e+07	6.86665e+07	2.55246e+07	7.54304e+07	4.14841e+07	3.44784e+07	3.85614e+07	5.81284e+07	2.90831e+07	3.7458e+07	3.67142e+07	7.13026e+07	2.76301e+07	3.85848e+07	4.68778e+07	4.34276e+07	6.06125e+07	3.25053e+07	4.72056e+07	3.56398e+07
ESI(+)	8.67_636.556161283333	8.67	DG(18:1/18:2)	DG(36:3)	M+NH4	DG	(18:1/18:2)	(18:1)	(18:2)	NA	NA	636.556	C39 H74 O5 N1	B	1.50504e+06	1.60266e+06	727983	2.92418e+06	7.11998e+07	1.34896e+06	1.73391e+06	663994	579844	381568	531595	1.16493e+06	530990	305024	525610	698067	1.75439e+06	745664	1.15702e+06	1.08061e+06	480235	573004	921107	496674	1.11247e+06	748445	458410	371691	828886	612604	1.20531e+06	594407	547585	631733	711375
ESI(+)	8.69_566.55124745	8.69	Cer(d18:1/18:0)	Cer(d36:1)	M+H	Cer	(d18:1/18:0)	(d18:1)	(18:0)	NA	NA	566.551	C36 H72 O3 N1	B	5.65442e+07	1.27402e+08	5.63568e+07	1.1161e+08	1.24094e+08	6.84938e+07	9.12413e+07	5.1743e+07	4.75135e+07	6.63292e+07	5.43095e+07	9.53532e+07	5.03845e+07	7.5125e+07	7.99358e+07	6.19274e+07	9.07431e+07	9.29344e+07	5.13817e+07	8.20594e+07	5.26057e+07	7.53833e+07	6.30698e+07	4.58773e+07	4.81323e+07	6.72456e+07	3.95826e+07	6.2351e+07	7.74513e+07	4.7063e+07	6.02721e+07	4.86588e+07	6.14749e+07	6.84112e+07	4.93121e+07
ESI(+)	8.7_772.585656416667	8.7	PE(38:2)	PE(38:2)	M+H	PE	(18:0/20:2)	(18:0)	(20:2)	NA	NA	772.585	C43 H83 O8 N1 P1	C	1.23842e+08	1.99196e+08	4.14623e+08	1.03576e+08	1.49005e+08	1.17323e+08	1.4514e+08	2.1291e+08	2.91542e+08	1.70805e+08	1.24505e+08	1.38371e+08	5.26575e+08	8.71018e+07	1.67894e+08	5.88494e+08	1.92367e+08	2.75833e+07	2.12391e+08	1.75005e+08	2.35478e+08	2.81998e+08	2.01256e+08	4.62859e+07	1.21179e+08	6.7138e+07	8.81867e+07	1.83525e+08	2.12782e+08	1.88812e+08	2.69703e+08	1.27078e+08	2.23402e+08	8.07037e+07	2.29125e+08
ESI(+)	8.7_852.647816316667	8.7	PC(41:4)	PC(41:4)	M+H	PC	(41:4)	(41:4)	NA	NA	NA	852.648	C49 H91 O8 N1 P1	C	5.32054e+07	3.0976e+07	1.02963e+08	2.30496e+07	2.02509e+07	5.56247e+07	5.25699e+07	8.29713e+07	9.90804e+07	1.46986e+08	3.33449e+07	3.55378e+07	1.17897e+08	6.82626e+07	4.09437e+07	6.93933e+07	5.09743e+07	3.60136e+07	5.99685e+07	4.15858e+07	8.40075e+07	4.3035e+07	4.80031e+07	4.90421e+07	7.42768e+07	4.42791e+07	6.26176e+07	2.50149e+07	3.1243e+07	6.55323e+07	7.89993e+07	7.2849e+07	7.58008e+07	6.92328e+07	4.97936e+07
ESI(+)	8.71_754.574735066667	8.71	PE(18:0p/20:3)	PE(38:3p)	M+H	PE	(18:0p/20:3)	(18:0p)	(20:3)	NA	NA	754.575	C43 H81 O7 N1 P1	A	5.41758e+07	5.41403e+07	5.56357e+07	1.93578e+08	5.40835e+07	4.29638e+07	5.52999e+07	4.96671e+07	4.51165e+07	7.84337e+07	5.25379e+07	4.66694e+07	5.10955e+07	4.97152e+07	3.60703e+07	4.94821e+07	5.40044e+07	7.85069e+07	4.30968e+07	6.89476e+07	4.61024e+07	6.38389e+07	3.67355e+07	6.47093e+07	8.21297e+07	7.2414e+07	6.55163e+07	5.61043e+07	6.9355e+07	3.79749e+07	5.26807e+07	6.16853e+07	3.8313e+07	4.63068e+07	4.29471e+07
ESI(+)	8.71_776.61721155	8.71	PC(35:0)	PC(35:0)	M+H	PC	(18:0/17:0)	(18:0)	(17:0)	NA	NA	776.616	C43 H87 O8 N1 P1	C	8.57683e+07	7.79278e+07	8.01451e+07	1.34913e+08	7.81931e+07	8.18185e+07	9.10898e+07	8.21909e+07	1.02361e+08	9.6326e+07	8.36129e+07	7.92536e+07	8.59253e+07	8.51176e+07	7.2564e+07	1.00495e+08	6.83229e+07	7.63282e+07	1.11612e+08	7.5332e+07	6.35341e+07	1.13354e+08	7.87053e+07	7.94752e+07	6.96023e+07	8.59906e+07	1.14406e+08	5.71133e+07	6.49471e+07	9.78636e+07	9.77169e+07	8.90549e+07	8.85959e+07	1.52534e+08	7.60312e+07
ESI(+)	8.73_822.60078675	8.73	PE(22:1/20:4)(rep)	PE(42:5)	M+H	PE	(22:1/20:4)	(22:1)	(20:4)	NA	NA	822.601	C47 H85 O8 N1 P1	B	3.58132e+07	2.39719e+07	3.24728e+07	1.49956e+07	1.42945e+07	2.57664e+07	3.62651e+07	3.25751e+07	3.76493e+07	3.77237e+07	1.85111e+07	2.69439e+07	3.34745e+07	3.98027e+07	3.39726e+07	4.11535e+07	3.85027e+07	4.04643e+07	5.37623e+07	4.82905e+07	3.67463e+07	4.10859e+07	3.1053e+07	4.06921e+07	5.92251e+07	4.97763e+07	4.7657e+07	3.30039e+07	4.35313e+07	2.67118e+07	2.95317e+07	2.46533e+07	2.79262e+07	3.4603e+07	3.63702e+07
ESI(+)	8.74_848.652777633333	8.74	PC(42:6e)	PC(42:6e)	M+H	PC	(42:6e)	(42:6e)	NA	NA	NA	848.653	C50 H91 O7 N1 P1	C	1.39509e+07	1.2023e+07	1.19734e+07	8.1762e+06	6.55041e+06	1.35572e+07	1.4723e+07	8.89853e+06	1.47229e+07	1.45529e+07	6.4588e+06	1.14728e+07	1.02127e+07	1.56443e+07	8.64229e+06	1.8436e+07	1.1649e+07	2.47122e+07	1.46372e+07	3.07926e+07	1.4141e+07	3.43729e+07	1.77992e+07	3.61843e+07	2.09873e+07	5.58099e+07	1.67153e+07	1.37077e+07	3.91193e+07	1.68485e+07	2.66059e+07	1.43827e+07	2.46434e+07	2.23952e+07	1.61536e+07
ESI(+)	8.75_756.635066633333	8.75	CerG1(d18:1/20:0)	CerG1(d38:1)	M+H	CerG1	(d18:1/20:0)	(d18:1)	(20:0)	NA	NA	756.635	C44 H86 O8 N1	A	4.68106e+07	5.75475e+07	4.48301e+07	7.78933e+07	4.9907e+07	5.29239e+07	4.38006e+07	4.36635e+07	6.80205e+07	3.24249e+07	4.895e+07	8.68704e+07	4.27116e+07	4.9467e+07	5.47181e+07	4.7833e+07	5.14637e+07	3.12419e+07	4.88587e+07	4.94759e+07	5.28708e+07	5.71493e+07	4.60812e+07	4.77254e+07	3.52004e+07	6.6359e+07	4.36639e+07	3.55401e+07	8.35158e+07	3.89548e+07	4.6676e+07	3.62644e+07	3.62797e+07	3.62776e+07	5.06153e+07
ESI(+)	8.75_824.653499816667	8.75	PC(40:3p)	PC(40:3p)	M+H	PC	(40:3p)	(40:3p)	NA	NA	NA	824.653	C48 H91 O7 N1 P1	C	6.49684e+07	6.15936e+07	7.36582e+07	5.32109e+07	5.88998e+07	6.44442e+07	8.04996e+07	6.53864e+07	4.25454e+07	4.25466e+07	5.46709e+07	5.51085e+07	6.41208e+07	5.73401e+07	6.77627e+07	3.14357e+07	5.24438e+07	9.90409e+07	1.00662e+08	8.25901e+07	6.17178e+07	6.71276e+07	7.77036e+07	8.40655e+07	8.36878e+07	1.08495e+08	7.02173e+07	5.7111e+07	8.37231e+07	6.77496e+07	9.03472e+07	1.13467e+08	7.7491e+07	1.18158e+08	1.2797e+08
ESI(+)	8.77_772.585868983333	8.77	PC(18:0/17:2)	PC(35:2)	M+H	PC	(18:0/17:2)	(18:0)	(17:2)	NA	NA	772.585	C43 H83 O8 N1 P1	B	1.19042e+08	5.79175e+07	1.97235e+08	4.74542e+07	3.7984e+07	8.82097e+07	2.37805e+08	1.86233e+08	3.14425e+08	1.92633e+08	1.24143e+08	1.32821e+08	2.15628e+08	6.73604e+07	1.55333e+08	2.32529e+08	1.55497e+08	7.96707e+07	2.08326e+08	1.72347e+08	2.65795e+08	1.56141e+08	2.02263e+08	1.082e+08	1.92982e+08	8.08232e+07	2.05824e+08	1.56113e+08	2.23385e+08	1.96552e+08	1.92088e+08	2.48338e+08	2.11814e+08	8.0439e+07	2.26314e+08
ESI(+)	8.78_761.65377025	8.78	SM(d38:0)	SM(d38:0)	M+H	SM	(d22:0/16:0)	(d22:0)	(16:0)	NA	NA	761.653	C43 H90 O6 N2 P1	C	5.88369e+07	5.0321e+07	3.31964e+07	7.09312e+07	6.3007e+07	7.90939e+07	6.12015e+07	5.93147e+07	5.01128e+07	4.40393e+07	7.12171e+07	5.93211e+07	3.9628e+07	4.28083e+07	3.65379e+07	3.49744e+07	5.92579e+07	5.2722e+07	8.25583e+07	6.57077e+07	5.5063e+07	5.59006e+07	5.50555e+07	6.34767e+07	6.93606e+07	7.35174e+07	8.57246e+07	7.05674e+07	4.93893e+07	5.08222e+07	7.36197e+07	6.51339e+07	6.28461e+07	5.14513e+07	4.71166e+07
ESI(+)	8.8_798.601068783333	8.8	PC(37:3)(rep)	PC(37:3)	M+H	PC	(37:3)	(37:3)	NA	NA	NA	798.601	C45 H85 O8 N1 P1	C	4.17944e+07	6.5499e+07	4.33973e+07	5.22975e+07	2.68958e+07	3.88002e+07	5.09327e+07	1.04409e+08	1.12648e+08	1.04475e+08	2.68645e+07	3.81137e+07	9.51894e+07	2.65707e+07	2.30498e+07	3.6261e+07	4.93352e+07	3.68629e+07	2.97195e+07	5.68487e+07	8.00464e+07	3.57485e+07	5.03861e+07	4.92443e+07	4.75509e+07	1.05283e+08	1.03649e+08	2.40685e+07	7.82724e+07	2.14531e+07	4.48541e+07	9.26383e+07	5.92866e+07	7.42103e+07	2.98875e+07
ESI(+)	8.8_799.669350583333	8.8	SM(d41:2)	SM(d41:2)	M+H	SM	(d22:1/19:1)	(d22:1)	(19:1)	NA	NA	799.669	C46 H92 O6 N2 P1	C	2.21818e+08	2.89271e+08	2.52649e+08	3.18732e+08	3.45035e+08	2.0864e+08	2.21404e+08	2.49692e+08	2.66065e+08	2.46211e+08	3.46394e+08	3.09647e+08	2.19117e+08	2.73752e+08	2.6425e+08	2.28707e+08	2.02924e+08	1.8098e+08	1.89205e+08	2.0412e+08	2.12406e+08	2.31759e+08	1.87317e+08	2.4845e+08	2.02884e+08	2.56725e+08	2.01778e+08	1.97782e+08	2.02368e+08	2.49807e+08	2.26018e+08	2.09147e+08	2.47779e+08	2.38012e+08	2.15037e+08
ESI(+)	8.8_821.651717883333	8.8	SM(d43:5)	SM(d43:5)	M+H	SM	(d43:5)	(d43:5)	NA	NA	NA	821.653	C48 H90 O6 N2 P1	C	5.69897e+07	4.70081e+07	3.83957e+07	5.14213e+07	6.18363e+07	4.3646e+07	3.60639e+07	4.33565e+07	4.81259e+07	5.3386e+07	6.40532e+07	5.33743e+07	3.38667e+07	5.33942e+07	3.51129e+07	3.09169e+07	2.99917e+07	4.37124e+07	2.84706e+07	3.95313e+07	3.15613e+07	2.82708e+07	3.33944e+07	3.77529e+07	3.31264e+07	3.99479e+07	3.90546e+07	4.39715e+07	2.56418e+07	4.80003e+07	3.27703e+07	2.89665e+07	3.78523e+07	3.90005e+07	3.23401e+07
ESI(+)	8.81_780.590999733333	8.81	PE(20:0p/20:4)(rep)	PE(40:4p)	M+H	PE	(20:0p/20:4)	(20:0p)	(20:4)	NA	NA	780.59	C45 H83 O7 N1 P1	A	1.17036e+08	1.31266e+08	1.38273e+08	1.04424e+08	1.12187e+08	1.24779e+08	1.55886e+08	1.35616e+08	1.37286e+08	1.8963e+08	1.31504e+08	1.06761e+08	1.36461e+08	1.32484e+08	1.55956e+08	1.12156e+08	1.50253e+08	2.47313e+08	1.40662e+08	2.12305e+08	1.15696e+08	1.74993e+08	1.40239e+08	1.743e+08	1.37011e+08	2.05745e+08	1.63388e+08	1.67377e+08	1.63034e+08	1.03229e+08	1.28197e+08	1.45073e+08	1.01824e+08	1.25628e+08	1.51569e+08
ESI(+)	8.81_802.574321916667	8.81	PC(39:7p)	PC(39:7p)	M+H	PC	(39:7p)	(39:7p)	NA	NA	NA	802.575	C47 H81 O7 N1 P1	C	2.04684e+07	1.82078e+07	2.10246e+07	1.55068e+07	1.55652e+07	1.93404e+07	2.49858e+07	2.13154e+07	2.13419e+07	4.43199e+07	2.02472e+07	1.71493e+07	2.04736e+07	1.82411e+07	2.36154e+07	2.08081e+07	2.14894e+07	3.58608e+07	2.55519e+07	2.77566e+07	1.77725e+07	2.49402e+07	2.08665e+07	2.90476e+07	3.3858e+07	2.71929e+07	2.57747e+07	2.62859e+07	2.60877e+07	1.38029e+07	2.17558e+07	2.60433e+07	1.44714e+07	1.96161e+07	2.45595e+07
ESI(+)	8.81_802.632617366667	8.81	PC(37:1)	PC(37:1)	M+H	PC	(19:0/18:1)	(19:0)	(18:1)	NA	NA	802.632	C45 H89 O8 N1 P1	C	2.75871e+08	2.35799e+08	3.75758e+08	2.44747e+08	2.74454e+08	3.3831e+08	3.63571e+08	3.48822e+08	2.8712e+08	3.98885e+08	2.78821e+08	2.22061e+08	3.55583e+08	2.3327e+08	2.0257e+08	3.43411e+08	3.56697e+08	2.23861e+08	2.25712e+08	2.34917e+08	2.28237e+08	2.66977e+08	3.24816e+08	3.38572e+08	2.66324e+08	2.84732e+08	2.58628e+08	1.72166e+08	2.44402e+08	4.68039e+08	4.16907e+08	4.34609e+08	4.19193e+08	4.75834e+08	2.97618e+08
ESI(+)	8.81_866.6638384	8.81	PC(42:4)	PC(42:4)	M+H	PC	(42:4)	(42:4)	NA	NA	NA	866.663	C50 H93 O8 N1 P1	C	2.76416e+07	3.47674e+07	3.17682e+07	2.40379e+07	2.72944e+07	4.62968e+07	5.25808e+07	5.52117e+07	7.79496e+07	6.00853e+07	2.91734e+07	2.98641e+07	6.65023e+07	4.04278e+07	3.50172e+07	6.0708e+07	7.26498e+07	4.41574e+07	7.01805e+07	4.29411e+07	7.43292e+07	3.89916e+07	4.42032e+07	4.1443e+07	9.20362e+07	3.26313e+07	7.70895e+07	2.7997e+07	3.51278e+07	2.13213e+07	6.89658e+07	4.46479e+07	2.33907e+07	5.21174e+07	4.06518e+07
ESI(+)	8.82_824.55639705	8.82	PC(39:7p)(rep)	PC(39:7p)	M+Na	PC	(39:7p)	(39:7p)	NA	NA	NA	824.556	C47 H80 O7 N1 P1 Na1	C	9.27066e+06	1.02342e+07	9.01159e+06	6.22553e+06	7.29257e+06	8.30649e+06	8.95559e+06	1.02257e+07	9.84345e+06	1.6585e+07	1.00113e+07	7.06112e+06	1.12344e+07	9.45888e+06	1.42136e+07	1.01885e+07	1.08021e+07	2.2971e+07	1.48628e+07	1.24542e+07	9.99833e+06	1.65289e+07	1.10452e+07	1.16235e+07	1.62027e+07	1.54148e+07	1.35406e+07	1.66031e+07	1.2368e+07	6.6675e+06	9.50578e+06	1.16293e+07	6.37747e+06	1.01595e+07	1.20081e+07
ESI(+)	8.83_773.653628183333	8.83	SM(d39:1)	SM(d39:1)	M+H	SM	(d39:1)	(d39:1)	NA	NA	NA	773.653	C44 H90 O6 N2 P1	C	4.48117e+08	5.48021e+08	5.17602e+08	7.82833e+08	7.65465e+08	6.22808e+08	4.01473e+08	5.10641e+08	5.60428e+08	5.24447e+08	5.9657e+08	8.24305e+08	6.40651e+08	7.51047e+08	4.46892e+08	5.02678e+08	4.12462e+08	3.91236e+08	5.06744e+08	4.99344e+08	4.55351e+08	6.38606e+08	4.35097e+08	6.81718e+08	5.12567e+08	6.80467e+08	4.88994e+08	4.30661e+08	6.27029e+08	7.20622e+08	5.73612e+08	4.27321e+08	7.74464e+08	4.38807e+08	4.41554e+08
ESI(+)	8.83_795.635436566667	8.83	SM(d41:4)	SM(d41:4)	M+H	SM	(d41:4)	(d41:4)	NA	NA	NA	795.637	C46 H88 O6 N2 P1	C	5.81926e+07	7.42722e+07	7.6994e+07	8.78667e+07	9.39724e+07	7.70495e+07	5.72247e+07	8.38349e+07	9.96184e+07	9.53414e+07	1.02408e+08	9.78466e+07	6.15903e+07	1.02031e+08	5.49507e+07	5.99346e+07	4.80755e+07	4.38474e+07	7.12384e+07	8.97648e+07	5.88701e+07	6.22009e+07	4.31874e+07	8.16466e+07	7.40544e+07	7.63669e+07	6.21397e+07	5.28249e+07	5.86368e+07	9.54833e+07	8.06027e+07	5.62068e+07	8.33649e+07	6.57166e+07	6.68285e+07
ESI(+)	8.84_825.6851231	8.84	SM(d43:3)	SM(d43:3)	M+H	SM	(d43:3)	(d43:3)	NA	NA	NA	825.684	C48 H94 O6 N2 P1	C	2.75477e+07	3.72508e+07	2.91606e+07	4.63132e+07	3.53075e+07	4.09746e+07	3.38218e+07	3.48879e+07	4.44991e+07	3.28664e+07	4.67144e+07	4.08223e+07	2.82779e+07	3.59596e+07	3.2606e+07	2.72739e+07	3.02659e+07	2.45969e+07	2.74795e+07	2.92449e+07	4.06549e+07	3.13637e+07	2.71712e+07	3.0187e+07	3.0834e+07	3.09621e+07	2.68365e+07	2.30156e+07	3.12927e+07	3.48979e+07	3.55058e+07	2.81541e+07	3.22291e+07	3.50811e+07	3.59287e+07
ESI(+)	8.84_828.647964533333	8.84	PC(39:2)	PC(39:2)	M+H	PC	(19:0/20:2)	(19:0)	(20:2)	NA	NA	828.648	C47 H91 O8 N1 P1	C	3.13435e+07	1.82611e+07	4.30653e+07	1.65801e+07	1.75531e+07	3.10729e+07	2.84196e+07	3.69911e+07	6.1938e+07	4.23623e+07	2.23094e+07	1.7596e+07	4.01551e+07	2.79565e+07	1.81767e+07	3.6696e+07	2.58863e+07	1.52103e+07	2.5719e+07	1.45268e+07	4.36686e+07	2.43721e+07	3.43246e+07	3.09158e+07	2.53737e+07	2.29242e+07	2.9355e+07	1.01712e+07	2.26307e+07	5.34362e+07	4.91459e+07	5.33836e+07	5.4977e+07	4.07407e+07	2.89553e+07
ESI(+)	8.85_568.5663368	8.85	Cer(d18:0/18:0)	Cer(d36:0)	M+H	Cer	(d18:0/18:0)	(d18:0)	(18:0)	NA	NA	568.566	C36 H74 O3 N1	A	1.41932e+07	8.61665e+06	5.82362e+06	1.4104e+07	1.64647e+07	9.89883e+06	9.52174e+06	9.45228e+06	5.0525e+06	7.03888e+06	1.21095e+07	1.37074e+07	5.84731e+06	5.53269e+06	1.05486e+07	4.53829e+06	8.82725e+06	1.10939e+07	7.59344e+06	1.13861e+07	5.49788e+06	1.01621e+07	7.49383e+06	7.26324e+06	5.44396e+06	1.06328e+07	6.08843e+06	1.53298e+07	1.02749e+07	7.362e+06	1.221e+07	1.06859e+07	8.18598e+06	7.24025e+06	5.87219e+06
ESI(+)	8.85_748.622108166667	8.85	PC(34:0e)	PC(34:0e)	M+H	PC	(18:0e/16:0)	(18:0e)	(16:0)	NA	NA	748.621	C42 H87 O7 N1 P1	C	2.14595e+08	2.49421e+08	1.62826e+08	2.38799e+08	2.25077e+08	2.29166e+08	2.36775e+08	2.59766e+08	2.01583e+08	2.91132e+08	2.53198e+08	2.22195e+08	1.8175e+08	1.87863e+08	2.20594e+08	1.54264e+08	2.23913e+08	2.39647e+08	2.21207e+08	2.24762e+08	1.88899e+08	2.14953e+08	1.78726e+08	2.52466e+08	2.2377e+08	2.44373e+08	2.00935e+08	2.08329e+08	2.24146e+08	2.37994e+08	2.29801e+08	2.2542e+08	2.1834e+08	2.265e+08	2.74739e+08
ESI(+)	8.85_770.6036287	8.85	PC(34:0e)(rep)	PC(34:0e)	M+Na	PC	(18:0e/16:0)	(18:0e)	(16:0)	NA	NA	770.603	C42 H86 O7 N1 P1 Na1	C	1.54293e+07	2.22981e+07	1.28787e+07	2.60194e+07	2.39066e+07	2.19047e+07	1.61512e+07	2.61742e+07	1.40726e+07	2.7174e+07	3.03672e+07	2.29761e+07	1.07702e+07	1.53529e+07	1.41842e+07	9.34264e+06	1.33454e+07	1.80577e+07	1.57715e+07	2.07115e+07	1.21909e+07	1.22838e+07	1.25262e+07	2.40755e+07	1.78018e+07	2.6407e+07	1.39311e+07	1.79327e+07	2.09722e+07	2.41437e+07	1.52539e+07	1.56306e+07	1.66482e+07	1.69138e+07	2.06601e+07
ESI(+)	8.85_770.605794816667	8.85	PC(36:2p)(rep)	PC(36:2p)	M+H	PC	(36:2p)	(36:2p)	NA	NA	NA	770.606	C44 H85 O7 N1 P1	C	1.46058e+07	1.86148e+07	1.48959e+07	2.30976e+07	2.59779e+07	1.87734e+07	1.76691e+07	2.48884e+07	1.49952e+07	2.56691e+07	2.17039e+07	2.10097e+07	1.19414e+07	1.52367e+07	1.4159e+07	1.08102e+07	1.36831e+07	1.53707e+07	1.26845e+07	1.89299e+07	1.18341e+07	1.35823e+07	1.05187e+07	2.13895e+07	2.00486e+07	1.93219e+07	1.25573e+07	1.46365e+07	1.77368e+07	2.17191e+07	1.36567e+07	1.53453e+07	1.49438e+07	1.57784e+07	1.76799e+07
ESI(+)	8.87_774.638186533333	8.87	PC(36:1e)	PC(36:1e)	M+H	PC	(36:1e)	(36:1e)	NA	NA	NA	774.637	C44 H89 O7 N1 P1	C	9.39654e+07	8.2618e+07	8.43913e+07	1.28122e+08	9.17693e+07	1.05791e+08	9.8885e+07	1.01047e+08	8.11924e+07	9.82568e+07	8.25376e+07	7.46022e+07	6.10797e+07	6.77655e+07	6.80558e+07	4.77529e+07	9.69654e+07	9.15549e+07	8.76766e+07	7.42729e+07	6.89676e+07	7.92474e+07	7.47983e+07	8.44035e+07	9.00134e+07	1.05613e+08	7.68412e+07	6.53934e+07	8.87245e+07	7.89232e+07	8.34205e+07	9.34613e+07	8.27369e+07	9.11046e+07	1.21998e+08
ESI(+)	8.88_782.6058934	8.88	PE(40:3p)	PE(40:3p)	M+H	PE	(18:0p/22:3)	(18:0p)	(22:3)	NA	NA	782.606	C45 H85 O7 N1 P1	C	3.11326e+07	1.75427e+07	1.79e+07	1.2903e+07	1.48049e+07	1.80707e+07	2.41652e+07	1.89027e+07	1.707e+07	4.52993e+07	1.68145e+07	1.80268e+07	3.98741e+07	2.67888e+07	2.53814e+07	2.49603e+07	2.28185e+07	3.54632e+07	4.08647e+07	3.54272e+07	2.46652e+07	2.34747e+07	1.93047e+07	3.09062e+07	2.4528e+07	4.72522e+07	3.65476e+07	2.46009e+07	3.89723e+07	1.61374e+07	3.55491e+07	3.83493e+07	3.00849e+07	5.16641e+07	5.7138e+07
ESI(+)	8.89_782.603737583333	8.89	PE(38:1e)	PE(38:1e)	M+Na	PE	(38:1e)	(38:1e)	NA	NA	NA	782.603	C43 H86 O7 N1 P1 Na1	C	3.17431e+07	2.60749e+07	4.94072e+07	2.02611e+07	2.22371e+07	2.17011e+07	3.88464e+07	3.51706e+07	3.54763e+07	1.2207e+08	1.05138e+08	3.96125e+07	3.44297e+07	3.71178e+07	4.71869e+07	3.19504e+07	3.25333e+07	5.62283e+07	4.9835e+07	5.55055e+07	2.93626e+07	3.38711e+07	2.97777e+07	3.0492e+07	4.9951e+07	5.56087e+07	4.25136e+07	4.48763e+07	4.54768e+07	2.95574e+07	1.94038e+07	5.97081e+07	2.26804e+07	4.60655e+07	4.18315e+07
ESI(+)	8.91_752.5564794	8.91	PE(36:2e)	PE(36:2e)	M+Na	PE	(36:2e)	(36:2e)	NA	NA	NA	752.556	C41 H80 O7 N1 P1 Na1	C	1.25445e+07	5.66422e+06	9.9443e+06	8.54601e+06	8.28093e+06	7.55973e+06	1.53333e+07	1.24657e+07	7.49038e+06	1.88591e+07	6.02366e+06	7.52518e+08	5.49279e+06	8.64959e+08	5.65843e+06	5.04708e+06	1.21364e+07	1.77431e+09	5.64926e+06	1.34227e+09	6.6814e+06	7.89937e+06	6.13288e+06	4.8316e+06	7.65008e+06	8.45425e+06	1.02669e+07	7.93287e+06	1.27543e+09	7.38034e+06	1.06857e+07	7.92891e+06	1.00565e+07	7.62787e+06	1.18353e+07
ESI(+)	8.91_800.65292175	8.91	PC(38:2e)	PC(38:2e)	M+H	PC	(38:2e)	(38:2e)	NA	NA	NA	800.653	C46 H91 O7 N1 P1	C	4.02582e+07	3.40092e+07	4.50033e+07	4.38137e+07	4.14445e+07	4.79045e+07	4.53213e+07	4.55643e+07	4.08971e+07	4.66296e+07	3.68823e+07	3.2623e+07	3.57205e+07	3.31761e+07	3.77742e+07	2.2707e+07	3.99048e+07	4.63844e+07	3.69337e+07	3.31736e+07	3.66224e+07	3.78384e+07	3.52431e+07	4.11233e+07	4.43512e+07	4.27849e+07	3.61394e+07	2.89655e+07	4.63387e+07	4.17228e+07	3.71502e+07	5.14733e+07	4.02586e+07	4.35995e+07	6.37692e+07
ESI(+)	8.93_826.668439083333	8.93	PC(40:2p)	PC(40:2p)	M+H	PC	(40:2p)	(40:2p)	NA	NA	NA	826.668	C48 H93 O7 N1 P1	C	1.56618e+07	1.56937e+07	2.01614e+07	1.66991e+07	1.72017e+07	1.67709e+07	1.78049e+07	1.69151e+07	1.83821e+07	2.06956e+07	1.78004e+07	1.44962e+07	1.46712e+07	1.74049e+07	1.8428e+07	1.10679e+07	1.73253e+07	2.03079e+07	1.5186e+07	1.5252e+07	1.4873e+07	1.53027e+07	1.58289e+07	1.66893e+07	1.97761e+07	2.65568e+07	1.61081e+07	1.18488e+07	1.63596e+07	1.80781e+07	1.58098e+07	2.15559e+07	1.90769e+07	2.5319e+07	3.04468e+07
ESI(+)	8.95_730.575406366667	8.95	PE(18:0p/18:1)	PE(36:1p)	M+H	PE	(18:0p/18:1)	(18:0p)	(18:1)	NA	NA	730.575	C41 H81 O7 N1 P1	A	5.58703e+07	5.70852e+07	5.82404e+07	5.72335e+07	5.52508e+07	6.89539e+07	8.53927e+07	7.43156e+07	7.03455e+07	9.32711e+07	7.11739e+07	4.77684e+07	4.10282e+07	4.92824e+07	5.83194e+07	4.36842e+07	7.16054e+07	6.87529e+07	5.67922e+07	6.83619e+07	4.60559e+07	5.03496e+07	4.35323e+07	5.59856e+07	6.06552e+07	5.24525e+07	5.16487e+07	5.01325e+07	5.40012e+07	6.49658e+07	5.02572e+07	5.78772e+07	5.97785e+07	6.78734e+07	8.62388e+07
ESI(+)	8.95_774.6016783	8.95	PE(38:1)	PE(38:1)	M+H	PE	(20:0/18:1)	(20:0)	(18:1)	NA	NA	774.601	C43 H85 O8 N1 P1	C	5.4206e+07	5.4098e+07	4.96691e+07	4.03568e+07	2.85173e+07	6.01987e+07	6.1907e+07	5.34486e+07	7.01942e+07	6.70368e+07	4.97305e+07	4.60217e+07	5.84997e+07	5.73699e+07	5.17881e+07	5.35929e+07	7.84817e+07	6.04349e+07	4.82174e+07	5.19903e+07	7.16665e+07	5.61046e+07	4.74874e+07	5.05021e+07	6.26983e+07	5.6954e+07	5.69124e+07	4.15666e+07	6.35134e+07	6.23049e+07	6.87389e+07	6.09856e+07	5.48894e+07	6.90802e+07	7.28826e+07
ESI(+)	8.97_756.590313416667	8.97	PE(18:1p/20:1)	PE(38:2p)	M+H	PE	(18:1p/20:1)	(18:1p)	(20:1)	NA	NA	756.59	C43 H83 O7 N1 P1	A	2.94325e+07	2.0909e+07	2.77192e+07	2.00561e+07	2.17769e+07	2.87306e+07	3.628e+07	3.21966e+07	3.10617e+07	3.45128e+07	2.42484e+07	1.98946e+07	2.58199e+07	2.13823e+07	2.97363e+07	1.96826e+07	2.93389e+07	2.86309e+07	2.29305e+07	2.40818e+07	2.22897e+07	2.39822e+07	1.69822e+07	2.25158e+07	2.99009e+07	2.8773e+07	2.30897e+07	1.98996e+07	2.2563e+07	2.29044e+07	2.42431e+07	3.15558e+07	2.43208e+07	2.93132e+07	4.18858e+07
ESI(+)	8.97_972.734646866667	8.97	CerG2(d18:1/24:1)	CerG2(d42:2)	M+H	CerG2	(d18:1/24:1)	(d18:1)	(24:1)	NA	NA	972.735	C54 H102 O13 N1	B	1.10481e+07	2.52538e+07	8.4899e+06	3.22509e+07	3.2353e+07	1.19198e+07	1.88263e+07	7.07377e+06	7.07504e+06	6.60711e+06	1.11794e+07	1.88844e+07	3.66674e+06	3.79047e+06	5.66487e+06	4.5498e+06	1.07991e+07	9.6854e+06	5.40327e+06	8.83805e+06	4.21988e+06	5.86735e+06	6.88787e+06	8.58729e+06	5.27926e+06	7.34105e+06	5.55517e+06	4.89388e+06	6.47325e+06	7.28302e+06	1.46575e+07	7.99561e+06	5.67015e+06	4.65907e+06	1.33781e+07
ESI(+)	8.98_662.571989766667	8.98	DG(18:0/20:4)	DG(38:4)	M+NH4	DG	(18:0/20:4)	(18:0)	(20:4)	NA	NA	662.572	C41 H76 O5 N1	B	1.26804e+07	1.93066e+07	8.93655e+06	2.30461e+07	4.56502e+07	1.56184e+07	2.66017e+07	9.61763e+06	1.01553e+07	8.52069e+06	1.57333e+07	2.57739e+07	9.04194e+06	6.64424e+06	1.03533e+07	4.58183e+06	9.25168e+06	1.45944e+07	8.48226e+06	2.23076e+07	3.51692e+06	1.30086e+07	8.66758e+06	1.35494e+07	1.34991e+07	8.52133e+06	8.45852e+06	1.1235e+07	1.30191e+07	1.07446e+07	3.83038e+07	1.08897e+07	6.51175e+06	4.45437e+06	1.27821e+07
ESI(+)	8.98_790.6324313	8.98	PC(36:0)	PC(36:0)	M+H	PC	(18:0/18:0)	(18:0)	(18:0)	NA	NA	790.632	C44 H89 O8 N1 P1	C	1.1308e+08	3.5158e+08	2.39034e+08	3.28368e+08	3.16862e+08	2.61718e+08	2.67062e+08	2.52789e+08	2.73161e+08	2.86353e+08	3.33111e+08	2.90103e+08	2.29439e+08	2.03188e+08	2.79199e+08	2.83544e+08	2.23764e+08	2.49625e+08	2.37627e+08	2.06716e+08	1.75283e+08	2.4858e+08	1.78401e+08	1.48887e+08	1.49016e+08	2.35998e+08	2.2341e+08	1.73434e+08	2.13665e+08	2.3742e+08	2.57696e+08	2.5822e+08	2.27131e+08	2.6892e+08	2.79811e+08
ESI(+)	8.99_775.668912933333	8.99	SM(d39:0)	SM(d39:0)	M+H	SM	(d39:0)	(d39:0)	NA	NA	NA	775.669	C44 H92 O6 N2 P1	C	1.04949e+07	1.09711e+07	8.31982e+06	1.35502e+07	1.25564e+07	1.25391e+07	9.85185e+06	1.08771e+07	8.80769e+06	1.12822e+07	1.47848e+07	1.20828e+07	1.03154e+07	1.04584e+07	7.28973e+06	9.00431e+06	9.01935e+06	1.1682e+07	1.85105e+07	1.50923e+07	1.2509e+07	1.54154e+07	1.20833e+07	1.52149e+07	1.53504e+07	1.6177e+07	2.39138e+07	1.71329e+07	1.18715e+07	1.3231e+07	1.89085e+07	1.16195e+07	1.39566e+07	1.2598e+07	9.18175e+06
ESI(+)	8.99_816.648605916667	8.99	PC(38:1)	PC(38:1)	M+H	PC	(20:0/18:1)	(20:0)	(18:1)	NA	NA	816.648	C46 H91 O8 N1 P1	C	2.92918e+08	2.96912e+08	2.98713e+08	3.4115e+08	3.18077e+08	3.8436e+08	4.26761e+08	3.53838e+08	3.65709e+08	3.39531e+08	3.03264e+08	2.81464e+08	2.89995e+08	2.83106e+08	2.48177e+08	2.8404e+08	4.12906e+08	2.34326e+08	2.84232e+08	2.54393e+08	3.78045e+08	2.6572e+08	2.61246e+08	2.70618e+08	3.06836e+08	2.33772e+08	3.28778e+08	1.9114e+08	2.47844e+08	3.24309e+08	3.65131e+08	3.15177e+08	2.98561e+08	3.60942e+08	3.89413e+08
ESI(+)	8.99_892.679005183333	8.99	PC(44:5)	PC(44:5)	M+H	PC	(44:5)	(44:5)	NA	NA	NA	892.679	C52 H95 O8 N1 P1	C	1.12214e+07	6.66019e+06	1.16909e+07	3.30444e+06	6.72838e+06	7.32382e+06	7.61602e+06	1.24352e+07	1.59068e+07	1.63419e+07	6.19936e+06	6.5976e+06	1.67415e+07	1.01565e+07	7.87141e+06	1.55605e+07	1.04675e+07	7.3351e+06	1.72047e+07	7.97116e+06	1.61969e+07	1.15582e+07	9.68104e+06	1.14617e+07	1.73439e+07	1.03285e+07	1.88461e+07	5.27682e+06	8.00999e+06	9.15193e+06	1.32793e+07	1.64491e+07	1.18934e+07	1.0866e+07	1.12468e+07
ESI(+)	9_612.556153220339	9	DG(16:0/18:1)	DG(34:1)	M+NH4	DG	(16:0/18:1)	(16:0)	(18:1)	NA	NA	612.556	C37 H74 O5 N1	B	682172	1.67537e+06	696231	4.49814e+06	3.22704e+07	1.01519e+06	851605	300790	61619.3	213103	779522	1.76232e+06	111589	902411	86621.5	123092	256021	1.1485e+06	207701	1.44205e+06	430908	651992	428455	191542	233699	86045.8	117802	357765	204536	349325	707798	236723	21011.4	156002	313344
ESI(+)	9_813.684916533333	9	SM(d42:2)	SM(d42:2)	M+H	SM	(d22:1/20:1)	(d22:1)	(20:1)	NA	NA	813.684	C47 H94 O6 N2 P1	C	5.1949e+09	6.82279e+09	4.74284e+09	7.5639e+09	8.62499e+09	5.11101e+09	5.33812e+09	5.20129e+09	4.98999e+09	5.31468e+09	7.49378e+09	6.79886e+09	4.45734e+09	5.37493e+09	5.33674e+09	4.88435e+09	5.16121e+09	5.41913e+09	5.20754e+09	5.53708e+09	5.26209e+09	5.38157e+09	3.8763e+09	5.68939e+09	5.9702e+09	6.47109e+09	5.63887e+09	5.36326e+09	5.40499e+09	4.68216e+09	5.01404e+09	4.36376e+09	4.39578e+09	4.64815e+09	5.21614e+09
ESI(+)	9_835.6671165	9	SM(d44:5)	SM(d44:5)	M+H	SM	(d44:5)	(d44:5)	NA	NA	NA	835.669	C49 H92 O6 N2 P1	C	1.09231e+09	1.42015e+09	1.03498e+09	1.63584e+09	1.61542e+09	9.96902e+08	1.13553e+09	1.00948e+09	9.64714e+08	9.91803e+08	1.63089e+09	1.4126e+09	8.59541e+08	1.02679e+09	1.0949e+09	9.18508e+08	1.0944e+09	1.12997e+09	1.04514e+09	1.04534e+09	1.09934e+09	1.05059e+09	7.64724e+08	1.16816e+09	1.17857e+09	1.22383e+09	1.13923e+09	1.09645e+09	1.0589e+09	1.01604e+09	1.06988e+09	9.08902e+08	9.38448e+08	9.13031e+08	1.05457e+09
ESI(+)	9.04_787.669323183333	9.04	SM(d40:1)	SM(d40:1)	M+H	SM	(d22:0/18:1)	(d22:0)	(18:1)	NA	NA	787.669	C45 H92 O6 N2 P1	C	4.18942e+09	5.34048e+09	3.41166e+09	5.57908e+09	5.44386e+09	4.48411e+09	4.39544e+09	4.33863e+09	4.06722e+09	3.90456e+09	5.40544e+09	5.20158e+09	3.58431e+09	4.19799e+09	3.81061e+09	3.77146e+09	4.32153e+09	4.28992e+09	4.78789e+09	4.73912e+09	4.69678e+09	4.53959e+09	3.41044e+09	4.78636e+09	4.79338e+09	4.9825e+09	5.02342e+09	4.75835e+09	4.46125e+09	4.00439e+09	4.67615e+09	3.6189e+09	4.16609e+09	3.74416e+09	4.04513e+09
ESI(+)	9.04_809.65183395	9.04	SM(d18:1/24:3)	SM(d42:4)	M+H	SM	(d18:1/24:3)	(d18:1)	(24:3)	NA	NA	809.653	C47 H90 O6 N2 P1	B	8.1831e+08	1.05236e+09	6.95798e+08	1.11653e+09	1.08072e+09	8.23338e+08	8.01314e+08	8.29325e+08	7.5863e+08	7.06092e+08	1.02015e+09	9.94369e+08	6.95874e+08	7.81729e+08	7.2877e+08	7.24662e+08	8.55671e+08	8.29238e+08	8.97681e+08	7.95077e+08	8.58773e+08	8.76742e+08	6.10646e+08	9.00999e+08	8.84943e+08	8.97788e+08	8.86062e+08	8.64105e+08	7.93911e+08	7.86667e+08	8.80077e+08	6.67232e+08	8.2427e+08	6.75105e+08	7.49125e+08
ESI(+)	9.04_839.69988195	9.04	SM(d44:3)	SM(d44:3)	M+H	SM	(d44:3)	(d44:3)	NA	NA	NA	839.7	C49 H96 O6 N2 P1	C	5.85509e+07	5.47793e+07	4.1583e+07	6.02896e+07	6.6666e+07	7.38188e+07	6.06966e+07	5.20514e+07	4.8056e+07	5.56381e+07	6.46869e+07	5.44439e+07	4.69786e+07	4.94433e+07	3.95204e+07	4.1182e+07	4.91087e+07	4.73171e+07	4.86733e+07	4.47388e+07	5.10697e+07	5.15201e+07	3.33977e+07	5.60766e+07	5.64135e+07	5.32093e+07	4.55013e+07	3.60699e+07	3.91202e+07	4.9392e+07	4.82348e+07	3.92833e+07	4.15844e+07	4.96303e+07	5.6837e+07
ESI(+)	9.05_842.663113566667	9.05	PC(40:2)	PC(40:2)	M+H	PC	(40:2)	(40:2)	NA	NA	NA	842.663	C48 H93 O8 N1 P1	C	6.4211e+07	4.0471e+07	4.57851e+07	3.67693e+07	4.25934e+07	5.5492e+07	6.56598e+07	5.81107e+07	7.17774e+07	5.42934e+07	4.52433e+07	3.45869e+07	5.59716e+07	4.16151e+07	3.71243e+07	6.1196e+07	5.95013e+07	3.8393e+07	3.18597e+07	3.69169e+07	6.94257e+07	3.933e+07	2.89001e+07	4.78746e+07	5.71318e+07	4.19251e+07	6.24909e+07	2.93842e+07	2.4459e+07	5.28319e+07	6.14566e+07	6.00249e+07	5.39247e+07	5.54288e+07	5.29137e+07
ESI(+)	9.06_868.679022316667	9.06	PC(42:3)	PC(42:3)	M+H	PC	(42:3)	(42:3)	NA	NA	NA	868.679	C50 H95 O8 N1 P1	C	1.76782e+07	1.06445e+07	1.28388e+07	7.97842e+06	9.88556e+06	1.41783e+07	1.68625e+07	1.14754e+07	1.7078e+07	1.82623e+07	1.01258e+07	9.89044e+06	1.96972e+07	1.21236e+07	1.0783e+07	1.59124e+07	1.63568e+07	1.07556e+07	1.731e+07	9.0156e+06	1.78363e+07	1.24161e+07	1.35179e+07	1.41283e+07	1.72785e+07	1.2678e+07	2.11925e+07	6.40857e+06	1.10018e+07	1.64818e+07	1.46933e+07	1.95566e+07	1.85539e+07	1.6163e+07	1.55342e+07
ESI(+)	9.07_776.6538474	9.07	PC(36:0e)	PC(36:0e)	M+H	PC	(36:0e)	(36:0e)	NA	NA	NA	776.653	C44 H91 O7 N1 P1	C	3.44085e+07	1.49058e+06	1.24622e+07	2.46656e+07	9.13681e+06	2.2441e+07	3.20007e+07	2.56077e+07	1.58864e+07	1.6126e+07	1.85564e+06	1.2259e+07	1.45539e+07	3.58321e+07	1.4092e+07	1.27128e+07	1.24547e+07	3.05597e+07	2.23953e+07	2.63912e+07	1.76958e+07	3.18059e+07	3.35503e+07	3.4469e+07	1.87036e+07	2.81457e+07	1.78322e+07	2.24633e+07	4.49637e+07	1.48789e+07	8.39876e+06	1.28291e+07	1.64386e+07	1.55688e+07	2.80009e+07
ESI(+)	9.07_782.651225916667	9.07	CerG1(d18:1/22:1)	CerG1(d40:2)	M+H	CerG1	(d18:1/22:1)	(d18:1)	(22:1)	NA	NA	782.65	C46 H88 O8 N1	B	1.39686e+07	2.66985e+07	1.6869e+07	1.9427e+07	2.5457e+07	1.14544e+07	1.47386e+07	7.72411e+06	6.80752e+06	9.36065e+06	9.33669e+06	1.26329e+07	1.5347e+07	9.19653e+06	1.6956e+07	2.22504e+07	2.27151e+07	2.576e+07	1.83572e+07	2.41567e+07	2.28865e+07	2.40017e+07	2.83498e+07	2.40579e+07	1.39453e+07	2.55262e+07	1.36187e+07	2.60425e+07	2.47079e+07	1.63778e+07	1.42204e+07	1.87842e+07	1.48568e+07	2.0041e+07	9.50833e+06
ESI(+)	9.08_638.571810066667	9.08	DG(18:0/18:2)	DG(36:2)	M+NH4	DG	(18:0/18:2)	(18:0)	(18:2)	NA	NA	638.572	C39 H76 O5 N1	B	2.51789e+06	3.48038e+06	2.20823e+06	5.93162e+06	2.39315e+07	5.67771e+06	4.69897e+06	3.0771e+06	2.10946e+06	2.40554e+06	2.59084e+06	4.04402e+06	1.79631e+06	1.38059e+06	1.4593e+06	1.61446e+06	3.50777e+06	5.45922e+06	2.53947e+06	3.10562e+06	1.79354e+06	4.07533e+06	2.48786e+06	3.45476e+06	4.22271e+06	1.99297e+06	3.17429e+06	1.89458e+06	2.34589e+06	2.68605e+06	4.59105e+06	3.8832e+06	1.57938e+06	1.54589e+06	2.08968e+06
ESI(+)	9.13_594.582738116667	9.13	Cer(d18:1/20:0)	Cer(d38:1)	M+H	Cer	(d18:1/20:0)	(d18:1)	(20:0)	NA	NA	594.582	C38 H76 O3 N1	B	4.58619e+07	8.62611e+07	5.48832e+07	6.28096e+07	7.92163e+07	5.38194e+07	7.46762e+07	5.36859e+07	4.58808e+07	5.82256e+07	5.68209e+07	6.40638e+07	5.5652e+07	5.75677e+07	5.81419e+07	5.51612e+07	7.1371e+07	6.54506e+07	5.30065e+07	5.96083e+07	6.23063e+07	6.18518e+07	4.97092e+07	4.64173e+07	6.57615e+07	4.43535e+07	5.02759e+07	4.00626e+07	6.85927e+07	5.21483e+07	7.05181e+07	5.04637e+07	5.1771e+07	5.16826e+07	5.21006e+07
ESI(+)	9.13_822.5983823	9.13	PE(40:2)	PE(40:2)	M+Na	PE	(22:0/18:2)	(22:0)	(18:2)	NA	NA	822.598	C45 H86 O8 N1 P1 Na1	C	2.54133e+06	3.5899e+06	5.40257e+07	1.75194e+06	6.37625e+06	2.3533e+06	1.11411e+07	2.39333e+06	9.70708e+06	1.38995e+07	1.12e+07	1.62168e+07	6.66848e+07	3.83562e+06	8.84472e+06	1.25115e+07	7.41512e+06	1.4446e+07	1.42551e+07	2.54573e+07	5.84883e+06	4.16709e+06	1.99172e+06	1.04248e+07	1.09733e+07	1.65371e+07	8.95713e+06	1.306e+07	7.67126e+06	3.79681e+07	1.33689e+07	4.18752e+07	1.18737e+06	9.11901e+06	7.93275e+06
ESI(+)	9.15_646.61384325	9.15	Cer(d18:1/24:2)	Cer(d42:3)	M+H	Cer	(d18:1/24:2)	(d18:1)	(24:2)	NA	NA	646.613	C42 H80 O3 N1	B	5.67693e+07	1.0604e+08	7.55884e+07	1.07253e+08	1.09865e+08	6.65256e+07	6.63476e+07	7.05164e+07	5.98403e+07	7.32213e+07	7.61511e+07	8.85756e+07	5.90434e+07	6.03212e+07	6.75782e+07	5.48427e+07	6.76508e+07	6.82714e+07	4.17559e+07	5.80946e+07	7.0999e+07	5.6345e+07	4.36675e+07	3.91068e+07	5.13136e+07	3.18088e+07	4.23987e+07	3.92999e+07	7.46298e+07	5.18344e+07	6.73301e+07	5.7e+07	4.71286e+07	6.04195e+07	6.32044e+07
ESI(+)	9.15_800.617045333333	9.15	PE(40:2)(rep)	PE(40:2)	M+H	PE	(22:0/18:2)	(22:0)	(18:2)	NA	NA	800.616	C45 H87 O8 N1 P1	C	2.58383e+07	3.07819e+07	2.21913e+07	1.63586e+07	1.21926e+07	2.35266e+07	2.5059e+07	2.87545e+07	3.67207e+07	3.49767e+07	2.87968e+07	3.48595e+07	3.56573e+07	2.4383e+07	2.50269e+07	2.99858e+07	3.39794e+07	4.62429e+07	4.79101e+07	2.77671e+07	3.03937e+07	2.99864e+07	2.98007e+07	3.86782e+07	2.74175e+07	3.10425e+07	2.44421e+07	1.93035e+07	3.93171e+07	2.1917e+07	2.56594e+07	3.62119e+07	3.22286e+07	3.91674e+07	3.22314e+07
ESI(+)	9.15_810.682033083333	9.15	CerG1(d18:1/24:1)	CerG1(d42:2)	M+H	CerG1	(d18:1/24:1)	(d18:1)	(24:1)	NA	NA	810.682	C48 H92 O8 N1	B	1.83858e+07	2.81739e+07	1.9163e+07	1.6755e+07	1.24939e+07	2.30742e+07	1.64958e+07	1.96452e+07	2.24851e+07	2.16802e+06	2.03446e+07	1.96908e+07	1.86762e+07	1.45853e+07	1.78087e+07	2.0104e+07	2.32701e+07	1.59581e+07	1.82525e+07	4.67088e+06	2.39826e+07	2.19616e+07	1.78378e+07	1.34767e+07	2.30859e+07	2.22472e+07	1.51086e+07	1.91464e+07	3.04511e+07	1.60357e+07	1.79156e+07	1.46716e+07	3.50045e+06	1.96132e+07	2.12032e+07
ESI(+)	9.17_784.666740516667	9.17	CerG1(d18:1/22:0)	CerG1(d40:1)	M+H	CerG1	(d18:1/22:0)	(d18:1)	(22:0)	NA	NA	784.666	C46 H90 O8 N1	A	1.59526e+07	3.15637e+07	1.50266e+07	2.75725e+07	1.86215e+07	2.53542e+07	2.33147e+07	1.9288e+07	2.25856e+07	1.45895e+07	2.93074e+07	2.23051e+07	1.59791e+07	1.90487e+07	2.35336e+07	1.43714e+07	2.0088e+07	2.56591e+07	2.08245e+07	2.27077e+07	2.90049e+07	2.82016e+07	2.18495e+07	2.4439e+07	2.3517e+07	2.87977e+07	2.11962e+07	2.14843e+07	2.47419e+07	2.17629e+07	2.58008e+07	2.00911e+07	1.64436e+07	1.76371e+07	2.29399e+07
ESI(+)	9.18_620.597835666667	9.18	Cer(d18:2/22:0)	Cer(d40:2)	M+H	Cer	(d18:2/22:0)	(d18:2)	(22:0)	NA	NA	620.598	C40 H78 O3 N1	B	1.2624e+07	2.7818e+07	1.97323e+07	1.61569e+07	3.77677e+07	2.64907e+07	2.29417e+07	1.49271e+07	1.25888e+07	1.54073e+07	4.38135e+07	1.35479e+07	2.27682e+07	1.6991e+07	3.13109e+07	3.37935e+07	4.20085e+07	2.34348e+07	1.68875e+07	2.44775e+07	2.30807e+07	2.46494e+07	3.27085e+07	1.11452e+07	2.17335e+07	1.77844e+07	1.5967e+07	1.81358e+07	1.77517e+07	3.65498e+07	3.06027e+07	8.78755e+06	4.05031e+07	2.20119e+07	2.06466e+07
ESI(+)	9.19_811.668048816667	9.19	SM(d42:3)(rep)	SM(d42:3)	M+H	SM	(d42:3)	(d42:3)	NA	NA	NA	811.669	C47 H92 O6 N2 P1	C	1.23065e+07	1.15243e+07	7.53259e+06	2.03057e+07	1.32913e+07	2.00704e+07	1.47653e+07	1.3533e+07	1.12318e+07	1.15485e+07	1.85997e+07	1.4847e+07	7.61018e+06	9.14689e+06	7.57759e+06	6.21545e+06	1.18627e+07	1.01911e+07	2.16314e+07	1.473e+07	1.53992e+07	1.20062e+07	1.21403e+07	1.6101e+07	1.47028e+07	1.9056e+07	2.11782e+07	1.94162e+07	1.05053e+07	1.32166e+07	1.93212e+07	1.62959e+07	1.37338e+07	1.2527e+07	1.01733e+07
ESI(+)	9.2_789.685721316667	9.2	SM(d40:0)	SM(d40:0)	M+H	SM	(d40:0)	(d40:0)	NA	NA	NA	789.684	C45 H94 O6 N2 P1	C	8.68376e+07	7.44588e+07	4.33499e+07	1.00829e+08	7.5861e+07	1.21596e+08	8.85448e+07	7.14118e+07	7.07166e+07	6.69405e+07	1.11501e+08	8.86578e+07	5.64516e+07	6.53311e+07	5.19796e+07	5.36184e+07	9.34936e+07	7.68003e+07	1.62338e+08	1.12598e+08	1.24002e+08	9.38159e+07	9.60399e+07	1.04149e+08	1.05927e+08	1.18539e+08	1.5727e+08	1.39418e+08	8.06291e+07	8.20113e+07	1.31603e+08	9.97786e+07	9.16024e+07	8.2926e+07	7.74238e+07
ESI(+)	9.21_800.617583866667	9.21	PC(37:2)(rep)(rep)	PC(37:2)	M+H	PC	(37:2)	(37:2)	NA	NA	NA	800.616	C45 H87 O8 N1 P1	C	3.23823e+07	3.33206e+07	2.36213e+07	1.8568e+07	1.58912e+07	3.76316e+07	4.63581e+07	3.34098e+07	4.59063e+07	3.90917e+07	2.79294e+07	3.42029e+07	2.88942e+07	4.26566e+07	4.49744e+07	3.03679e+07	4.46587e+07	4.12289e+07	4.58925e+07	3.63761e+07	4.10559e+07	4.632e+07	2.8347e+07	4.23309e+07	3.7683e+07	4.04395e+07	3.93664e+07	2.98094e+07	3.60482e+07	3.08424e+07	3.05788e+07	3.35163e+07	2.95647e+07	4.00977e+07	3.41363e+07
ESI(+)	9.21_827.700709683333	9.21	SM(d43:2)	SM(d43:2)	M+H	SM	(d43:2)	(d43:2)	NA	NA	NA	827.7	C48 H96 O6 N2 P1	C	2.40476e+08	1.95588e+08	2.02657e+08	2.87098e+08	2.86335e+08	2.12595e+08	2.55476e+08	2.39528e+08	2.77868e+08	1.59769e+08	3.1338e+08	1.93095e+08	1.82748e+08	2.36426e+08	2.25797e+08	1.9403e+08	1.89786e+08	1.87242e+08	2.25591e+08	2.10286e+08	2.259e+08	2.1613e+08	1.70659e+08	2.32501e+08	2.19923e+08	2.36598e+08	2.18061e+08	1.77186e+08	1.78004e+08	2.30146e+08	1.63792e+08	1.8976e+08	2.12436e+08	2.60679e+08	2.26588e+08
ESI(+)	9.21_849.68241815	9.21	SM(d45:5)	SM(d45:5)	M+H	SM	(d45:5)	(d45:5)	NA	NA	NA	849.684	C50 H94 O6 N2 P1	C	3.31745e+07	3.31643e+07	2.86e+07	3.99117e+07	4.92358e+07	4.46436e+07	3.45833e+07	3.86306e+07	4.0117e+07	3.4273e+07	5.3242e+07	4.46512e+07	2.59222e+07	3.31862e+07	2.87847e+07	2.41794e+07	2.59305e+07	1.79395e+07	3.02327e+07	2.78515e+07	2.86175e+07	2.77656e+07	1.84404e+07	3.13623e+07	2.95107e+07	3.3446e+07	2.57096e+07	1.8087e+07	2.0467e+07	3.91665e+07	3.06227e+07	2.5461e+07	3.41584e+07	3.47929e+07	3.21645e+07
ESI(+)	9.24_855.69493805	9.24	phSM(d44:3)	phSM(d44:3)	M+H	phSM	(d44:3)	(d44:3)	NA	NA	NA	855.695	C49 H96 O7 N2 P1	C	9.52886e+06	1.32026e+07	6.89666e+06	1.78755e+07	1.26703e+07	1.02697e+07	8.98951e+06	7.98193e+06	9.22697e+06	7.9771e+06	2.01632e+07	1.64734e+07	4.98765e+06	1.24878e+07	7.54746e+06	9.26154e+06	7.55252e+06	1.24722e+07	1.2597e+07	1.40969e+07	1.14656e+07	6.21204e+06	9.02899e+06	1.17807e+07	7.69211e+06	9.62319e+06	9.85016e+06	1.12693e+07	9.1022e+06	8.92439e+06	1.1055e+07	6.92237e+06	9.95584e+06	7.44446e+06	8.46859e+06
ESI(+)	9.25_801.684948816667	9.25	SM(d41:1)	SM(d41:1)	M+H	SM	(d41:1)	(d41:1)	NA	NA	NA	801.684	C46 H94 O6 N2 P1	C	5.65835e+09	4.97421e+09	3.90834e+09	8.4703e+09	6.71678e+09	5.98263e+09	5.96065e+09	4.50247e+09	5.96132e+09	5.8436e+09	4.47509e+09	3.89999e+09	4.29769e+09	4.99825e+09	6.87118e+09	3.08994e+09	3.99724e+09	6.08295e+09	6.21135e+09	6.59355e+09	3.52168e+09	5.15643e+09	4.84852e+09	6.82129e+09	6.17953e+09	5.22828e+09	6.08751e+09	5.44942e+09	4.49658e+09	4.74643e+09	6.24752e+09	5.562e+09	5.41038e+09	4.22835e+09	6.17885e+09
ESI(+)	9.33_634.6135632	9.33	Cer(d17:1/24:1)	Cer(d41:2)	M+H	Cer	(d17:1/24:1)	(d17:1)	(24:1)	NA	NA	634.613	C41 H80 O3 N1	B	2.7142e+07	7.05791e+07	1.70806e+07	4.27918e+07	1.83585e+07	5.70801e+07	1.76655e+07	2.99442e+07	1.76644e+07	3.47067e+07	1.33667e+07	1.59213e+07	1.42757e+07	3.65792e+07	5.08799e+07	1.24568e+07	1.80539e+07	3.09174e+07	3.36482e+07	4.80014e+07	2.38558e+07	4.3519e+07	4.01911e+07	2.13856e+07	2.14135e+07	1.95203e+07	1.76859e+07	1.63973e+07	1.48234e+07	1.25825e+07	2.6847e+07	2.40955e+07	3.53345e+07	1.70819e+07	2.91253e+07
ESI(+)	9.34_758.605825	9.34	PC(35:1p)	PC(35:1p)	M+H	PC	(35:1p)	(35:1p)	NA	NA	NA	758.606	C43 H85 O7 N1 P1	C	3.64399e+07	2.27862e+07	2.71102e+07	2.12375e+07	2.15931e+07	3.36444e+07	4.7489e+07	4.05896e+07	3.40862e+07	3.45107e+07	2.72904e+07	1.91575e+07	2.25462e+07	2.71195e+07	2.35459e+07	2.09022e+07	3.57319e+07	2.8768e+07	2.27115e+07	2.51694e+07	2.23339e+07	1.98448e+07	1.56011e+07	2.67489e+07	3.02107e+07	2.35516e+07	2.4007e+07	2.26325e+07	2.11409e+07	2.81154e+07	2.84974e+07	2.66701e+07	2.73345e+07	3.02617e+07	3.63193e+07
ESI(+)	9.34_758.606456666667	9.34	PE(18:0p/20:1)	PE(38:1p)	M+H	PE	(18:0p/20:1)	(18:0p)	(20:1)	NA	NA	758.606	C43 H85 O7 N1 P1	A	3.63938e+07	2.43808e+07	2.80531e+07	2.1071e+07	2.13336e+07	3.0893e+07	4.85021e+07	4.16375e+07	2.99691e+07	3.8006e+07	2.73831e+07	1.92417e+07	2.24182e+07	2.70308e+07	2.40683e+07	2.0848e+07	3.91113e+07	2.88386e+07	2.33309e+07	2.56319e+07	2.25518e+07	1.97838e+07	1.58385e+07	2.18754e+07	3.08763e+07	2.34909e+07	2.36353e+07	1.93583e+07	2.11405e+07	2.98034e+07	2.82809e+07	2.64799e+07	2.89936e+07	3.08034e+07	3.73314e+07
ESI(+)	9.35_784.621489433333	9.35	PE(18:0p/22:2)	PE(40:2p)	M+H	PE	(18:0p/22:2)	(18:0p)	(22:2)	NA	NA	784.621	C45 H87 O7 N1 P1	A	1.41257e+07	7.71996e+06	1.27167e+07	3.8769e+06	7.7022e+06	1.24317e+07	1.51092e+07	1.4652e+07	1.31967e+07	1.48885e+07	1.04679e+07	7.18751e+06	1.01051e+07	9.51036e+06	7.89647e+06	8.30672e+06	1.30874e+07	1.30748e+07	9.65725e+06	1.087e+07	7.9304e+06	8.1491e+06	6.4962e+06	9.80394e+06	1.06401e+07	1.13032e+07	9.30894e+06	7.05034e+06	8.05726e+06	9.30836e+06	1.10966e+07	9.75705e+06	9.10994e+06	1.06886e+07	1.70353e+07
ESI(+)	9.37_844.679114583333	9.37	PC(40:1)	PC(40:1)	M+H	PC	(40:1)	(40:1)	NA	NA	NA	844.679	C48 H95 O8 N1 P1	C	3.96626e+07	3.32254e+07	4.23964e+07	3.8124e+07	3.18195e+07	3.13236e+07	3.30326e+07	3.72582e+07	4.40881e+07	5.16315e+07	4.27557e+07	2.73566e+07	4.51059e+07	3.99145e+07	2.80097e+07	3.56029e+07	2.94298e+07	2.91177e+07	3.57784e+07	2.53571e+07	2.92991e+07	2.52135e+07	3.18871e+07	3.17241e+07	3.71043e+07	2.62546e+07	3.3923e+07	2.136e+07	2.61756e+07	3.0451e+07	3.4953e+07	3.29367e+07	3.45325e+07	3.09166e+07	4.3776e+07
ESI(+)	9.39_974.750248833333	9.39	CerG2(d18:1/24:0)	CerG2(d42:1)	M+H	CerG2	(d18:1/24:0)	(d18:1)	(24:0)	NA	NA	974.75	C54 H104 O13 N1	B	1.02047e+07	1.28487e+07	4.93508e+06	1.81544e+07	8.89424e+06	1.05275e+07	1.21814e+07	5.34359e+06	4.44925e+06	7.3586e+06	7.18875e+06	1.02692e+07	3.38007e+06	3.58699e+06	5.7592e+06	4.09192e+06	9.12608e+06	1.10721e+07	4.95738e+06	8.23514e+06	3.75342e+06	4.67739e+06	4.40431e+06	7.99259e+06	5.0952e+06	7.50844e+06	6.17995e+06	3.52685e+06	6.19409e+06	4.84162e+06	9.28105e+06	6.65856e+06	6.12781e+06	4.91852e+06	7.24657e+06
ESI(+)	9.4_803.700225133333	9.4	SM(d41:0)	SM(d41:0)	M+H	SM	(d41:0)	(d41:0)	NA	NA	NA	803.7	C46 H96 O6 N2 P1	C	5.55482e+07	5.10007e+07	3.5692e+07	7.57451e+07	5.8708e+07	6.50047e+07	5.7492e+07	5.564e+07	4.64887e+07	5.30919e+07	7.96093e+07	5.83339e+07	4.60825e+07	4.88096e+07	4.49692e+07	3.63484e+07	5.16514e+07	5.46532e+07	7.78148e+07	6.34974e+07	6.15383e+07	5.74388e+07	5.85253e+07	6.51918e+07	4.86026e+07	7.77863e+07	7.48478e+07	8.9779e+07	4.75612e+07	6.59923e+07	8.72579e+07	7.6798e+07	7.51441e+07	5.46246e+07	5.96408e+07
ESI(+)	9.4_825.684333033333	9.4	SM(d43:3)(rep)(rep)	SM(d43:3)	M+H	SM	(d43:3)	(d43:3)	NA	NA	NA	825.684	C48 H94 O6 N2 P1	C	1.08784e+07	7.58172e+06	5.56762e+06	1.59237e+07	9.4651e+06	1.39372e+07	1.11142e+07	1.13169e+07	7.56264e+06	8.47537e+06	1.57518e+07	1.23454e+07	6.16322e+06	1.18837e+07	6.6325e+06	3.88326e+06	7.30205e+06	6.8741e+06	1.10895e+07	9.47154e+06	9.78571e+06	8.85831e+06	6.474e+06	1.22064e+07	8.42964e+06	1.05635e+07	1.08614e+07	9.86596e+06	6.38665e+06	1.09581e+07	1.30793e+07	1.04672e+07	1.07738e+07	9.90595e+06	7.48381e+06
ESI(+)	9.4_841.7156925	9.4	SM(d44:2)	SM(d44:2)	M+H	SM	(d44:2)	(d44:2)	NA	NA	NA	841.716	C49 H98 O6 N2 P1	C	1.67064e+08	1.32692e+08	8.8941e+07	1.35398e+08	1.44783e+08	2.50824e+08	1.82552e+08	1.46251e+08	1.3744e+08	1.19035e+08	1.39342e+08	1.24825e+08	1.01041e+08	1.13197e+08	9.69068e+07	8.48136e+07	1.42876e+08	1.07281e+08	1.13635e+08	9.26615e+07	8.84394e+07	1.32079e+08	7.81642e+07	1.55463e+08	1.27322e+08	1.13475e+08	9.58912e+07	7.89047e+07	7.60243e+07	1.32042e+08	1.17735e+08	8.51109e+07	1.2008e+08	1.10887e+08	1.50032e+08
ESI(+)	9.4_894.6957621	9.4	PC(44:4)	PC(44:4)	M+H	PC	(44:4)	(44:4)	NA	NA	NA	894.695	C52 H97 O8 N1 P1	C	1.87391e+07	1.57807e+07	1.37817e+07	1.08069e+07	8.2317e+06	1.79694e+07	1.87228e+07	1.56581e+07	2.52224e+07	1.52748e+07	1.19926e+07	1.1755e+07	1.70943e+07	1.71117e+07	1.55251e+07	1.86967e+07	1.79869e+07	1.25523e+07	1.55143e+07	1.94919e+07	1.98526e+07	1.54082e+07	1.38037e+07	1.78516e+07	1.88726e+07	1.96717e+07	1.8492e+07	1.38215e+07	1.60198e+07	1.54956e+07	1.76881e+07	1.68667e+07	2.16818e+07	1.69741e+07	1.34536e+07
ESI(+)	9.41_863.698921183333	9.41	SM(d46:5)	SM(d46:5)	M+H	SM	(d46:5)	(d46:5)	NA	NA	NA	863.7	C51 H96 O6 N2 P1	C	2.6093e+07	1.84598e+07	1.12754e+07	1.82677e+07	2.29633e+07	4.13181e+07	2.71634e+07	2.65507e+07	1.93251e+07	2.08365e+07	2.36099e+07	1.85811e+07	1.2291e+07	1.74332e+07	1.29222e+07	1.20169e+07	2.01212e+07	1.29663e+07	1.5274e+07	1.30337e+07	1.15063e+07	1.83602e+07	8.20146e+06	2.16594e+07	1.96575e+07	1.65166e+07	1.21467e+07	1.01471e+07	9.58561e+06	2.01319e+07	1.65742e+07	1.04465e+07	1.76755e+07	1.56268e+07	1.87129e+07
ESI(+)	9.42_815.700615266667	9.42	SM(d42:1)	SM(d42:1)	M+H	SM	(d24:0/18:1)	(d24:0)	(18:1)	NA	NA	815.7	C47 H96 O6 N2 P1	C	5.30308e+09	6.52872e+09	1.66514e+09	9.74038e+09	6.31478e+09	5.83993e+09	5.08084e+09	6.48756e+09	6.16717e+09	4.99664e+09	9.1646e+09	6.02012e+09	3.98036e+09	4.78214e+09	2.16532e+09	4.39228e+09	4.53427e+09	3.91349e+09	4.87751e+09	4.69594e+09	4.92592e+09	4.70462e+09	4.83401e+09	6.60189e+09	4.43268e+09	4.94622e+09	4.18344e+09	4.46668e+09	3.96802e+09	5.4989e+09	5.2502e+09	5.63933e+09	4.44735e+09	5.77561e+09	5.91094e+09
ESI(+)	9.45_817.715798233333	9.45	SM(d42:0)	SM(d42:0)	M+H	SM	(d42:0)	(d42:0)	NA	NA	NA	817.716	C47 H98 O6 N2 P1	C	3.28367e+08	4.21748e+08	2.85522e+08	4.32257e+08	4.25102e+08	3.23572e+08	3.32916e+08	3.20281e+08	3.0699e+08	3.04365e+08	4.53146e+08	4.49067e+08	2.94575e+08	3.31294e+08	3.08997e+08	2.9018e+08	3.11034e+08	2.80989e+08	3.42171e+08	3.14478e+08	2.90058e+08	3.14939e+08	2.64171e+08	3.19809e+08	2.77991e+08	3.47412e+08	2.81551e+08	3.04481e+08	2.32388e+08	3.31112e+08	3.47471e+08	2.6888e+08	3.28637e+08	1.82844e+08	3.13915e+08
ESI(+)	9.48_870.6947111	9.48	PC(42:2)	PC(42:2)	M+H	PC	(42:2)	(42:2)	NA	NA	NA	870.695	C50 H97 O8 N1 P1	C	1.24076e+07	5.8305e+06	8.09881e+06	3.57208e+06	3.87839e+06	7.17895e+06	8.07794e+06	1.21544e+07	1.93314e+07	1.12026e+07	5.91095e+06	4.39191e+06	1.37846e+07	6.07231e+06	5.75721e+06	1.15688e+07	7.83799e+06	4.71004e+06	1.53107e+07	5.34807e+06	1.50067e+07	6.9957e+06	9.33071e+06	9.10952e+06	9.53469e+06	7.08388e+06	1.44252e+07	3.30647e+06	6.19507e+06	1.87974e+07	1.43005e+07	1.19409e+07	1.46301e+07	9.6379e+06	1.03478e+07
ESI(+)	9.49_802.632149916667	9.49	PE(40:1)	PE(40:1)	M+H	PE	(18:1/22:0)	(18:1)	(22:0)	NA	NA	802.632	C45 H89 O8 N1 P1	C	2.26154e+07	3.03786e+07	2.16508e+07	2.0562e+07	1.3324e+07	1.84905e+07	2.90596e+07	1.67173e+07	2.63983e+07	4.14148e+07	2.31917e+07	2.54202e+07	2.6367e+07	2.80608e+07	2.89769e+07	2.77228e+07	3.20497e+07	3.01402e+07	2.38394e+07	2.48099e+07	2.77659e+07	2.80581e+07	2.03118e+07	2.63372e+07	2.48791e+07	3.02769e+07	2.35626e+07	1.8381e+07	2.73137e+07	2.46877e+07	2.3403e+07	2.31834e+07	2.99834e+07	3.3089e+07	2.67128e+07
ESI(+)	9.51_648.629476133333	9.51	Cer(d18:1/24:1)	Cer(d42:2)	M+H	Cer	(d18:1/24:1)	(d18:1)	(24:1)	NA	NA	648.629	C42 H82 O3 N1	B	2.3062e+08	4.22528e+08	3.1071e+08	4.52288e+08	5.34149e+08	2.72394e+08	3.71045e+08	2.64135e+08	2.25755e+08	2.86372e+08	3.0915e+08	3.83408e+08	2.67018e+08	2.71217e+08	3.14275e+08	2.25174e+08	3.38377e+08	2.59289e+08	2.0663e+08	2.65887e+08	3.17148e+08	2.17962e+08	2.35197e+08	1.61336e+08	2.3716e+08	1.71963e+08	1.87009e+08	2.07171e+08	2.63671e+08	2.38385e+08	2.75377e+08	2.16393e+08	2.97279e+08	3.04004e+08	2.88912e+08
ESI(+)	9.52_802.6329123	9.52	PC(37:1)(rep)(rep)	PC(37:1)	M+H	PC	(37:1)	(37:1)	NA	NA	NA	802.632	C45 H89 O8 N1 P1	C	2.06041e+07	2.92643e+07	1.90824e+07	2.08371e+07	1.34576e+07	1.90484e+07	2.51469e+07	1.88036e+07	2.72524e+07	4.20656e+07	2.07181e+07	2.41589e+07	2.92085e+07	2.42703e+07	2.7071e+07	2.70694e+07	3.33763e+07	2.85513e+07	2.30202e+07	2.37422e+07	2.51567e+07	2.93231e+07	1.96893e+07	2.1676e+07	2.54301e+07	3.16455e+07	1.95843e+07	1.8701e+07	2.6655e+07	2.61808e+07	2.56158e+07	2.14753e+07	2.73112e+07	1.53672e+07	2.30104e+07
ESI(+)	9.55_622.61399595	9.55	Cer(d18:1/22:0)	Cer(d40:1)	M+H	Cer	(d18:1/22:0)	(d18:1)	(22:0)	NA	NA	622.613	C40 H80 O3 N1	B	1.1517e+08	1.98425e+08	1.39571e+08	1.71027e+08	1.75078e+08	1.35308e+08	1.55174e+08	1.36412e+08	9.75084e+07	1.35469e+08	1.12112e+08	1.46331e+08	1.23728e+08	1.40006e+08	1.29001e+08	1.21345e+08	1.67822e+08	1.37327e+08	1.14037e+08	1.20881e+08	1.44959e+08	1.40623e+08	1.18308e+08	8.72317e+07	1.32008e+08	1.0284e+08	1.06812e+08	8.68152e+07	1.45476e+08	1.06706e+08	1.55473e+08	1.05497e+08	1.38254e+08	1.28468e+08	1.04474e+08
ESI(+)	9.55_644.597288533333	9.55	Cer(d42:4)	Cer(d42:4)	M+H	Cer	(d42:4)	(d42:4)	NA	NA	NA	644.598	C42 H78 O3 N1	C	2.46946e+08	3.57678e+08	2.61177e+08	3.15892e+08	3.11568e+08	2.27975e+08	3.08792e+08	2.06703e+08	2.43161e+08	2.61242e+08	2.60006e+08	2.89039e+08	2.71739e+08	2.62993e+08	3.11077e+08	2.71097e+08	3.19682e+08	2.95371e+08	2.73621e+08	2.33258e+08	3.05819e+08	3.16937e+08	3.19349e+08	1.97597e+08	2.68281e+08	1.94708e+08	2.54724e+08	2.47086e+08	2.90239e+08	2.30545e+08	2.9875e+08	2.51058e+08	2.9807e+08	2.4501e+08	2.26357e+08
ESI(+)	9.56_812.698424466667	9.56	CerG1(d18:1/24:0)	CerG1(d42:1)	M+H	CerG1	(d18:1/24:0)	(d18:1)	(24:0)	NA	NA	812.697	C48 H94 O8 N1	A	2.79827e+07	2.6056e+07	1.8005e+07	3.28554e+07	2.76882e+07	2.84388e+07	2.11062e+07	2.95841e+07	2.37318e+07	1.9546e+07	3.04644e+07	3.6056e+07	1.51916e+07	1.94643e+07	1.94578e+07	1.69128e+07	1.90185e+07	2.22223e+07	1.59462e+07	1.64824e+07	1.97827e+07	2.32432e+07	1.65291e+07	2.41305e+07	2.20019e+07	2.16241e+07	2.47924e+07	1.67782e+07	2.18688e+07	2.80158e+07	2.51283e+07	1.75422e+07	2.1398e+07	2.59471e+07	1.69006e+07
ESI(+)	9.57_851.69815365	9.57	SM(d45:4)	SM(d45:4)	M+H	SM	(d45:4)	(d45:4)	NA	NA	NA	851.7	C50 H96 O6 N2 P1	C	6.97755e+07	8.08967e+07	7.1007e+07	8.89101e+07	9.06121e+07	7.20227e+07	5.90199e+07	6.51844e+07	7.74659e+07	6.7083e+07	1.34776e+08	8.05208e+07	6.30461e+07	7.46934e+07	6.88504e+07	5.61058e+07	3.93558e+07	5.74774e+07	4.52738e+07	4.45983e+07	4.2155e+07	6.90082e+07	5.00864e+07	7.19159e+07	4.60664e+07	8.06492e+07	5.00357e+07	5.473e+07	5.207e+07	7.83519e+07	5.79843e+07	5.89914e+07	7.03616e+07	6.08558e+07	3.51803e+07
ESI(+)	9.58_829.716720733333	9.58	SM(d43:1)	SM(d43:1)	M+H	SM	(d16:1/27:0)	(d16:1)	(27:0)	NA	NA	829.716	C48 H98 O6 N2 P1	C	9.81643e+08	1.18809e+09	9.35328e+08	7.96241e+08	8.45632e+08	7.04995e+08	5.35309e+08	6.70583e+08	1.01288e+09	5.51832e+08	1.11739e+09	1.08046e+09	8.26316e+08	6.25507e+08	5.44925e+08	5.48252e+08	4.31349e+08	5.431e+08	3.95804e+08	2.88233e+08	3.58866e+08	6.59832e+08	4.83846e+08	9.60083e+08	4.51146e+08	7.25172e+08	3.25699e+08	7.41791e+08	3.22744e+08	9.78124e+08	6.13124e+08	3.62864e+08	4.33156e+08	4.56458e+08	4.07571e+08
ESI(+)	9.59_828.6477768	9.59	PC(39:2)(rep)	PC(39:2)	M+H	PC	(39:2)	(39:2)	NA	NA	NA	828.648	C47 H91 O8 N1 P1	C	1.27431e+07	2.10934e+07	1.25972e+07	4.42983e+06	7.03886e+06	1.05176e+07	1.71732e+07	1.10952e+07	1.59117e+07	1.97012e+07	1.51596e+07	1.17672e+07	1.48293e+07	1.1824e+07	2.13729e+07	1.15039e+07	1.84068e+07	4.88974e+07	1.26427e+07	1.82394e+07	1.37576e+07	1.44867e+07	7.43211e+06	1.38115e+07	1.61328e+07	1.62568e+07	1.27604e+07	9.42173e+06	1.20686e+07	3.3834e+07	2.12332e+07	1.48726e+07	1.72412e+07	2.48789e+07	1.21757e+07
ESI(+)	9.69_624.629115033333	9.69	Cer(d18:0/22:0)	Cer(d40:0)	M+H	Cer	(d18:0/22:0)	(d18:0)	(22:0)	NA	NA	624.629	C40 H82 O3 N1	A	1.51787e+07	1.57388e+07	1.25625e+07	1.74979e+07	1.9546e+07	1.01106e+07	9.84932e+06	1.62262e+07	9.52328e+06	1.05301e+07	1.36099e+07	1.254e+07	1.44105e+07	1.00948e+07	1.62974e+07	9.25246e+06	1.39062e+07	2.12289e+07	2.465e+07	9.80959e+06	1.10238e+07	1.80933e+07	1.92912e+07	1.2351e+07	8.51733e+06	1.27997e+07	1.59441e+07	2.00047e+07	1.07239e+07	1.00666e+07	1.56893e+07	2.02426e+07	1.39005e+07	1.0574e+07	8.96987e+06
ESI(+)	9.73_668.655191283333	9.73	Cer(d24:0/18:0	Cer(d42:0	M+H	Cer	(d24:0/18:0+O)	(d24:0)	(18:0+O)	NA	NA	668.655	C42 H86 O4 N1	B	1.32257e+07	3.39599e+07	1.54464e+07	3.20218e+07	2.91032e+07	1.46618e+07	1.86078e+07	1.14173e+07	1.30803e+07	1.49697e+07	2.42357e+07	2.98025e+07	9.70135e+06	1.89939e+07	2.35675e+07	1.69768e+07	1.49001e+07	2.37026e+07	1.65012e+07	1.69425e+07	2.55583e+07	9.77148e+06	1.51289e+07	1.22366e+07	1.79823e+07	1.18372e+07	1.31308e+07	1.53256e+07	1.7003e+07	1.7879e+07	1.85883e+07	1.05935e+07	2.09143e+07	1.3637e+07	1.02915e+07
ESI(+)	9.83_843.731945683333	9.83	SM(d44:1)	SM(d44:1)	M+H	SM	(d44:1)	(d44:1)	NA	NA	NA	843.731	C49 H100 O6 N2 P1	C	1.6276e+08	9.35695e+07	5.89186e+07	8.21429e+07	6.12848e+07	2.41694e+08	1.53674e+08	1.49722e+08	1.13232e+08	1.21228e+08	9.65406e+07	7.87993e+07	9.34719e+07	5.7792e+07	7.44911e+07	8.16244e+07	1.14174e+08	7.2421e+07	8.78675e+07	3.55774e+07	7.39265e+07	1.24156e+08	4.2631e+07	1.1696e+08	8.49152e+07	5.66433e+07	6.64004e+07	6.91259e+07	4.04482e+07	1.45001e+08	1.3377e+08	6.5578e+07	1.40148e+08	1.00208e+08	1.21733e+08
ESI(+)	9.83_865.71535035	9.83	SM(d46:4)	SM(d46:4)	M+H	SM	(d46:4)	(d46:4)	NA	NA	NA	865.716	C51 H98 O6 N2 P1	C	1.55632e+07	1.03954e+07	6.55675e+06	8.09254e+06	8.708e+06	1.58177e+07	1.13955e+07	9.87967e+06	1.08407e+07	7.89208e+06	7.87334e+06	6.81593e+06	7.37677e+06	8.50311e+06	7.18943e+06	6.86044e+06	9.49099e+06	6.5354e+06	7.64786e+06	4.79546e+06	6.61976e+06	9.83493e+06	6.55449e+06	7.7428e+06	6.54816e+06	7.09873e+06	6.20585e+06	5.87709e+06	5.37747e+06	9.1693e+06	1.14783e+07	6.83669e+06	1.38741e+07	9.53226e+06	1.17559e+07
ESI(+)	9.89_830.663354683333	9.89	PE(42:1)	PE(42:1)	M+H	PE	(18:1/24:0)	(18:1)	(24:0)	NA	NA	830.663	C47 H93 O8 N1 P1	C	4.92496e+06	4.30369e+06	3.56329e+06	2.65874e+06	2.43236e+06	3.05416e+06	4.49959e+06	2.69109e+06	4.17547e+06	8.65306e+06	4.6834e+06	3.41043e+06	4.58182e+06	4.67955e+06	4.31336e+06	4.22949e+06	6.05778e+06	4.68432e+06	4.83748e+06	4.34308e+06	4.95895e+06	5.93476e+06	3.96775e+06	6.17401e+06	4.387e+06	4.9059e+06	6.01406e+06	3.16595e+06	5.15945e+06	5.34334e+06	6.12707e+06	4.26769e+06	5.10208e+06	6.48731e+06	4.29109e+06
ESI(+)	9.9_676.660237383333	9.9	Cer(d20:1/24:1)	Cer(d44:2)	M+H	Cer	(d20:1/24:1)	(d20:1)	(24:1)	NA	NA	676.66	C44 H86 O3 N1	B	1.19552e+07	1.3052e+07	8.84385e+06	9.59141e+06	1.09066e+07	1.79569e+07	1.23523e+07	1.17499e+07	8.52389e+06	1.1792e+07	8.58745e+06	9.64783e+06	9.77492e+06	8.3779e+06	8.13198e+06	1.05952e+07	1.31943e+07	9.19236e+06	1.08577e+07	6.64371e+06	9.08085e+06	1.17842e+07	6.37483e+06	1.10458e+07	1.01312e+07	7.10719e+06	1.00366e+07	5.26492e+06	8.34828e+06	8.21001e+06	1.09509e+07	7.02811e+06	6.79166e+06	8.50439e+06	8.41942e+06
ESI(+)	9.97_795.629166433333	9.97	Co(Q9)	Co(Q9)	M+H	Co	(Q9)	(Q9)	NA	NA	NA	795.629	C54 H83 O4	A	1.56391e+07	2.21265e+07	1.5209e+07	1.26243e+07	1.25493e+07	2.03249e+07	2.52646e+07	1.51827e+07	2.25985e+07	1.77305e+07	1.32228e+07	1.89728e+07	1.66516e+07	2.27935e+07	1.62272e+07	1.18888e+07	2.22513e+07	1.14084e+07	1.05708e+07	1.65517e+07	2.72372e+07	1.77394e+07	1.37039e+07	1.61319e+07	1.8131e+07	2.14654e+07	1.06456e+07	1.55988e+07	1.73323e+07	1.96481e+07	2.69764e+07	1.78474e+07	2.03838e+07	2.13103e+07	1.35295e+07
ESI(+)	9.97_812.65420505	9.97	PC(18:0p/21:2)	PC(39:2p)	M+H	PC	(18:0p/21:2)	(18:0p)	(21:2)	NA	NA	812.653	C47 H91 O7 N1 P1	B	1.55211e+07	1.80986e+07	1.18589e+07	9.71623e+06	1.01917e+07	1.65383e+07	1.9782e+07	1.07229e+07	1.73349e+07	1.45631e+07	1.14644e+07	1.62036e+07	1.33184e+07	1.83419e+07	1.28235e+07	9.36214e+06	1.68493e+07	9.33183e+06	9.27231e+06	1.26605e+07	2.05077e+07	1.54612e+07	1.19608e+07	1.22275e+07	1.1815e+07	1.4841e+07	8.80537e+06	1.27732e+07	1.4306e+07	1.3009e+07	2.00434e+07	1.37349e+07	1.74154e+07	1.62646e+07	1.03866e+07
ESI(+)	9.97_840.6841207	9.97	PC(41:2p)	PC(41:2p)	M+H	PC	(41:2p)	(41:2p)	NA	NA	NA	840.684	C49 H95 O7 N1 P1	C	9.04537e+06	1.02753e+07	9.04242e+06	5.8154e+06	6.80169e+06	9.67855e+06	1.32796e+07	6.93276e+06	1.02099e+07	8.24546e+06	6.27221e+06	9.68932e+06	8.65719e+06	1.09918e+07	7.51585e+06	6.19995e+06	1.06325e+07	6.77916e+06	5.70592e+06	6.88783e+06	1.28722e+07	8.72614e+06	7.8019e+06	8.103e+06	8.53592e+06	1.0748e+07	6.15691e+06	8.73824e+06	8.07112e+06	8.06135e+06	1.43689e+07	9.30147e+06	1.09325e+07	1.00736e+07	6.33372e+06
ESI(+)	9.97_857.747129966667	9.97	SM(d45:1)	SM(d45:1)	M+H	SM	(d45:1)	(d45:1)	NA	NA	NA	857.747	C50 H102 O6 N2 P1	C	2.74225e+07	1.32397e+07	8.28897e+06	7.50088e+06	2.55527e+07	2.13027e+07	2.45514e+07	1.27173e+07	1.71805e+07	9.02538e+06	9.36176e+06	8.93754e+06	1.06702e+07	1.35919e+07	9.97145e+06	8.94305e+06	1.42035e+07	1.47992e+07	9.26511e+06	7.31269e+06	8.43816e+06	1.89209e+07	7.17855e+06	2.04453e+07	1.01952e+07	1.16353e+07	7.28836e+06	7.38145e+06	7.21004e+06	1.24781e+07	1.81497e+07	8.51098e+06	1.95576e+07	1.44385e+07	1.42437e+07
ESI(−)	0.76_604.325642366667	0.76	PAF(18:3)	PAF(18:3)	M+HCOO	PAF	(18:3)	(18:3)	NA	NA	NA	604.326	C29 H51 O10 N1 P1	B	2.86638e+06	8.91861e+06	2.18213e+06	7.46488e+06	1.2722e+07	4.34976e+06	951827	2.85229e+06	1.23783e+06	885418	7.75941e+06	7.40281e+06	1.83754e+06	1.92433e+06	549365	1.98235e+06	828916	552553	744427	1.43393e+06	3.07249e+06	507280	1.33391e+06	1.44192e+06	1.13132e+06	698276	1.15864e+06	3.20125e+06	1.04929e+06	4.02492e+06	3.82405e+06	753925	3.76495e+06	2.33631e+06	923523
ESI(−)	0.78_505.257200216667	0.78	LPG(18:3)	LPG(18:3)	M-H	LPG	(18:3)	(18:3)	NA	NA	NA	505.257	C24 H42 O9 N0 P1	B	2.46476e+06	649399	894445	1.2701e+06	1.6623e+06	2.10736e+06	1.57312e+06	1.3292e+06	1.10085e+06	610391	917138	1.02308e+06	752237	498780	454973	583697	573550	157245	432212	324225	903270	176568	486454	291449	193922	267762	183662	432187	606526	1.78128e+06	1.94368e+06	378338	1.59415e+06	544003	677551
ESI(−)	0.8_643.2894015	0.8	LPI(22:6)	LPI(22:6)	M-H	LPI	(22:6)	(22:6)	NA	NA	NA	643.289	C31 H48 O12 N0 P1	A	4.28654e+06	2.12023e+06	3.83575e+06	1.38848e+06	1.44554e+06	3.83465e+06	3.66931e+06	1.59565e+06	4.66276e+06	4.37284e+06	2.28451e+06	3.12145e+06	6.26067e+06	4.08763e+06	3.06743e+06	2.19914e+06	2.67022e+06	1.65632e+06	2.73179e+06	2.73614e+06	2.76816e+06	1.02537e+06	1.41792e+06	1.52288e+06	2.04612e+06	1.44189e+06	1.45482e+06	3.14813e+06	1.95862e+06	3.32173e+06	3.79717e+06	3.77208e+06	4.73519e+06	2.80988e+06	3.30793e+06
ESI(−)	0.81_481.23608875	0.81	LPA(22:6)	LPA(22:6)	M-H	LPA	(22:6)	(22:6)	NA	NA	NA	481.236	C25 H38 O7 N0 P1	A	3.27802e+06	3.06708e+06	2.75948e+06	2.9619e+06	2.94015e+06	2.93731e+06	2.09177e+06	1.564e+06	1.49211e+06	1.74201e+06	2.37705e+06	2.18964e+06	1.27667e+06	1.67088e+06	1.36231e+06	1.14374e+06	489554	909665	967608	867731	592710	503695	783636	1.03442e+06	1.56382e+06	406579	930855	1.37637e+06	658830	1.35464e+06	2.2588e+06	764577	1.48509e+06	732988	1.07649e+06
ESI(−)	0.82_568.268506166667	0.82	LPS(22:6)	LPS(22:6)	M-H	LPS	(22:6)	(22:6)	NA	NA	NA	568.268	C28 H43 O9 N1 P1	B	3.40623e+07	2.93645e+07	2.78855e+07	3.05045e+07	3.31534e+07	2.95915e+07	2.23507e+07	1.73e+07	1.54158e+07	1.71085e+07	2.64189e+07	2.20251e+07	1.27283e+07	1.81123e+07	1.71621e+07	1.15852e+07	6.10833e+06	1.22917e+07	1.26012e+07	1.4895e+07	7.40077e+06	5.93733e+06	1.0095e+07	1.39013e+07	1.93593e+07	5.28865e+06	1.25909e+07	1.57842e+07	7.06787e+06	1.3454e+07	2.22995e+07	9.82447e+06	2.02886e+07	9.08973e+06	1.47939e+07
ESI(−)	0.83_275.201646	0.83	FA(18:4)	FA(18:4)	M-H	FA	(18:4)	(18:4)	NA	NA	NA	275.202	O2 H27 C18	D	636739	2.17735e+06	318740	4.55339e+06	1.2728e+07	1.22809e+06	536715	1.09438e+06	141802	128283	3.57518e+06	5.69552e+06	71239.4	274315	194717	122734	254325	145379	113486	215701	335753	22241.2	267534	161833	177166	128463	116568	177595	220224	1.18687e+06	830660	146836	661599	183960	213014
ESI(−)	0.83_555.27318015	0.83	LPG(22:6)	LPG(22:6)	M-H	LPG	(22:6)	(22:6)	NA	NA	NA	555.273	C28 H44 O9 N0 P1	B	4.69745e+07	2.62002e+07	3.54045e+07	3.31312e+07	3.89214e+07	4.25053e+07	3.80265e+07	2.24965e+07	2.88081e+07	2.57321e+07	2.29635e+07	2.16135e+07	2.74829e+07	2.18686e+07	1.62361e+07	1.26162e+07	1.02708e+07	1.04908e+07	1.83771e+07	1.21998e+07	1.08407e+07	1.1759e+07	1.43977e+07	1.33584e+07	1.30341e+07	1.81212e+07	1.0653e+07	1.25348e+07	1.28274e+07	2.4443e+07	2.55092e+07	1.41599e+07	2.59506e+07	1.65834e+07	1.73463e+07
ESI(−)	0.83_619.289416516667	0.83	LPI(20:4)	LPI(20:4)	M-H	LPI	(20:4)	(20:4)	NA	NA	NA	619.289	C29 H48 O12 N0 P1	A	6.37513e+07	4.31908e+07	3.9386e+07	3.16202e+07	3.12185e+07	5.00617e+07	5.05175e+07	1.86961e+07	6.36872e+07	4.82326e+07	3.98873e+07	5.79423e+07	7.22239e+07	4.80336e+07	3.98653e+07	3.41626e+07	3.13268e+07	2.86501e+07	2.86131e+07	5.22552e+07	2.90372e+07	2.02485e+07	2.81522e+07	2.34787e+07	1.81535e+07	3.27974e+07	1.51452e+07	5.62066e+07	3.18993e+07	4.90523e+07	6.40966e+07	5.65055e+07	7.83084e+07	4.31962e+07	5.13545e+07
ESI(−)	0.84_544.268378083333	0.84	LPS(20:4)	LPS(20:4)	M-H	LPS	(20:4)	(20:4)	NA	NA	NA	544.268	C26 H43 O9 N1 P1	B	1.18941e+07	1.18434e+07	1.39979e+07	1.25372e+07	1.58349e+07	1.19045e+07	9.36456e+06	8.94912e+06	6.10049e+06	8.12475e+06	1.01481e+07	1.21386e+07	5.81814e+06	6.01065e+06	4.28608e+06	4.60862e+06	2.67199e+06	3.49304e+06	3.37899e+06	5.79643e+06	4.15567e+06	1.77305e+06	3.90098e+06	6.07871e+06	5.70605e+06	2.24434e+06	3.03108e+06	1.0206e+07	3.36092e+06	6.08871e+06	1.34671e+07	4.59917e+06	9.7374e+06	2.7668e+06	8.23567e+06
ESI(−)	0.84_628.32567675	0.84	PAF(20:5)	PAF(20:5)	M+HCOO	PAF	(20:5)	(20:5)	NA	NA	NA	628.326	C31 H51 O10 N1 P1	D	2.57911e+06	2.68743e+06	1.45478e+06	3.69158e+06	2.06643e+06	3.87481e+06	1.01104e+06	1.88124e+06	4.01096e+06	2.73132e+06	2.97919e+06	2.53176e+06	2.46924e+06	3.55738e+06	1.46778e+06	2.11774e+06	1.15805e+06	1.17956e+06	1.69146e+06	1.46439e+06	1.40233e+06	681576	1.75818e+06	977724	1.20848e+06	759868	1.10761e+06	1.55385e+06	1.93804e+06	2.28844e+06	2.3289e+06	2.15963e+06	1.8173e+06	2.06982e+06	1.55437e+06
ESI(−)	0.85_531.273015983333	0.85	LPG(20:4)	LPG(20:4)	M-H	LPG	(20:4)	(20:4)	NA	NA	NA	531.273	C26 H44 O9 N0 P1	B	7.3871e+07	3.40712e+07	3.60879e+07	6.04068e+07	7.59547e+07	5.45691e+07	4.47887e+07	2.8637e+07	3.19664e+07	2.28651e+07	2.8253e+07	3.32854e+07	2.73383e+07	1.40282e+07	9.22018e+06	1.22906e+07	1.633e+07	5.78824e+06	1.43762e+07	1.08648e+07	2.10119e+07	5.39473e+06	1.36392e+07	1.06826e+07	4.9787e+06	1.05675e+07	4.99412e+06	1.81364e+07	1.49773e+07	3.50163e+07	5.46329e+07	1.18638e+07	3.95579e+07	1.01256e+07	2.40372e+07
ESI(−)	0.85_595.289309316667	0.85	LPI(18:2)	LPI(18:2)	M-H	LPI	(18:2)	(18:2)	NA	NA	NA	595.289	C27 H48 O12 N0 P1	A	9.20558e+06	3.85174e+06	5.41413e+06	5.15834e+06	5.73961e+06	1.19751e+07	9.54487e+06	8.19665e+06	9.28533e+06	6.19961e+06	4.29024e+06	5.04913e+06	1.03564e+07	5.21309e+06	3.75006e+06	5.86616e+06	1.00699e+07	2.04322e+06	4.44976e+06	3.36054e+06	1.26773e+07	1.50429e+06	2.60805e+06	2.75925e+06	2.68554e+06	3.8578e+06	3.12407e+06	5.41917e+06	4.29107e+06	7.79227e+06	1.22611e+07	1.09998e+07	1.12116e+07	5.45047e+06	5.74711e+06
ESI(−)	0.85_645.304841583333	0.85	LPI(22:5)	LPI(22:5)	M-H	LPI	(22:5)	(22:5)	NA	NA	NA	645.305	C31 H50 O12 N0 P1	A	4.05033e+06	1.94091e+06	3.20528e+06	1.45664e+06	1.59945e+06	3.50891e+06	4.02412e+06	2.02426e+06	4.3793e+06	4.36068e+06	1.68726e+06	3.23151e+06	5.82316e+06	4.12623e+06	2.81239e+06	3.37196e+06	2.91073e+06	1.63291e+06	2.27973e+06	4.31328e+06	3.01122e+06	1.29085e+06	1.51201e+06	1.43106e+06	1.62906e+06	1.80755e+06	1.18128e+06	4.04189e+06	2.61121e+06	3.52074e+06	3.93363e+06	2.59186e+06	5.6191e+06	2.82671e+06	4.34265e+06
ESI(−)	0.86_481.257239866667	0.86	LPG(16:1)	LPG(16:1)	M-H	LPG	(16:1)	(16:1)	NA	NA	NA	481.257	C22 H42 O9 N0 P1	B	1.33541e+07	2.77126e+06	3.66945e+06	7.86493e+06	8.38528e+06	7.91774e+06	7.5963e+06	5.58051e+06	4.93505e+06	1.79152e+06	3.70526e+06	3.58214e+06	3.82846e+06	1.08701e+06	679468	1.90074e+06	2.00539e+06	509973	1.42655e+06	1.20378e+06	2.44042e+06	421076	2.11806e+06	962682	517904	689121	541800	1.92979e+06	3.13004e+06	7.13214e+06	1.18678e+07	1.60661e+06	5.72114e+06	1.34508e+06	3.37732e+06
ESI(−)	0.86_520.268226616667	0.86	LPS(18:2)	LPS(18:2)	M-H	LPS	(18:2)	(18:2)	NA	NA	NA	520.268	C24 H43 O9 N1 P1	B	1.50364e+07	1.09586e+07	7.23725e+06	1.20253e+07	1.17701e+07	1.53958e+07	8.96834e+06	8.69255e+06	6.51253e+06	6.65352e+06	9.13631e+06	8.10759e+06	5.75048e+06	4.62495e+06	4.42351e+06	4.16119e+06	3.15469e+06	2.97111e+06	4.17368e+06	4.17987e+06	4.37977e+06	2.19559e+06	3.00294e+06	4.80057e+06	4.68158e+06	2.41657e+06	4.76271e+06	5.51761e+06	2.01393e+06	5.74346e+06	1.06579e+07	3.99186e+06	8.63152e+06	3.05344e+06	5.04063e+06
ESI(−)	0.87_495.251721966667	0.87	LPMe(22:6)	LPMe(22:6)	M-H	LPMe	(22:6)	(22:6)	NA	NA	NA	495.252	C26 H40 O7 N0 P1	B	1.08396e+06	478231	1.21508e+06	1.26621e+06	622741	1.41627e+06	839978	1.01666e+06	903800	472790	626610	375709	901220	372999	355464	302603	507601	571307	721339	1.3042e+06	551792	246516	558927	652720	755251	701363	961969	827116	313586	745288	1.19243e+06	789520	595711	615837	664847
ESI(−)	0.9_570.28392415	0.9	LPS(22:5)	LPS(22:5)	M-H	LPS	(22:5)	(22:5)	NA	NA	NA	570.284	C28 H45 O9 N1 P1	B	1.06856e+07	7.50611e+06	8.11826e+06	9.48025e+06	6.4557e+06	9.51462e+06	8.15473e+06	9.32834e+06	5.53216e+06	5.88157e+06	4.77481e+06	5.55053e+06	3.5602e+06	4.48193e+06	3.95041e+06	3.83289e+06	2.73632e+06	2.94794e+06	4.16596e+06	3.8228e+06	3.79734e+06	1.18213e+06	2.15439e+06	2.90496e+06	5.05594e+06	1.54978e+06	4.92599e+06	4.39307e+06	1.93662e+06	3.81758e+06	7.26262e+06	2.30299e+06	4.81165e+06	2.81975e+06	3.95607e+06
ESI(−)	0.91_471.251861566667	0.91	LPMe(20:4)	LPMe(20:4)	M-H	LPMe	(20:4)	(20:4)	NA	NA	NA	471.252	C24 H40 O7 N0 P1	B	7.03753e+06	2.57971e+06	6.08854e+06	1.01233e+07	5.67596e+06	9.51374e+06	4.90173e+06	7.30182e+06	4.50704e+06	1.69634e+06	3.92651e+06	2.68628e+06	3.81346e+06	1.97956e+06	1.38919e+06	1.67182e+06	3.16231e+06	1.87139e+06	2.34117e+06	5.30687e+06	2.81149e+06	814126	2.36636e+06	2.9794e+06	2.68959e+06	3.12415e+06	2.92056e+06	3.45759e+06	1.55433e+06	5.32867e+06	5.5244e+06	3.7713e+06	3.34601e+06	3.17559e+06	4.2424e+06
ESI(−)	0.91_507.272965216667	0.91	LPG(18:2)	LPG(18:2)	M-H	LPG	(18:2)	(18:2)	NA	NA	NA	507.273	C24 H44 O9 N0 P1	B	8.6525e+07	7.07707e+07	3.68336e+07	1.00045e+08	1.32818e+08	7.81544e+07	6.41669e+07	4.78215e+07	5.62022e+07	3.18159e+07	6.81984e+07	6.98812e+07	4.21601e+07	3.497e+07	3.26742e+07	3.07123e+07	3.54586e+07	1.70754e+07	2.63002e+07	3.16677e+07	4.60698e+07	1.86969e+07	2.68972e+07	2.64608e+07	1.55125e+07	3.17251e+07	1.79957e+07	3.34517e+07	3.17566e+07	6.13496e+07	7.85827e+07	2.56366e+07	5.75283e+07	2.88326e+07	3.39645e+07
ESI(−)	0.91_526.293999316667	0.91	LdMePE(20:5)	LdMePE(20:5)	M-H	LdMePE	(20:5)	(20:5)	NA	NA	NA	526.294	C27 H45 O7 N1 P1	B	2.51846e+06	3.1049e+06	1.16753e+06	1.6071e+06	1.66212e+06	3.10937e+06	3.5069e+06	1.49635e+06	4.3795e+06	1.48589e+06	4.11519e+06	3.77626e+06	2.85963e+06	1.31069e+06	1.38138e+06	2.08257e+06	851576	510535	1.03394e+06	595122	1.79407e+06	2.19799e+06	1.33268e+06	1.29403e+06	673213	2.07784e+06	1.10298e+06	1.40924e+06	1.0228e+06	3.93089e+06	3.67719e+06	1.32723e+06	5.87097e+06	2.75689e+06	1.81612e+06
ESI(−)	0.93_621.304814066667	0.93	LPI(20:3)	LPI(20:3)	M-H	LPI	(20:3)	(20:3)	NA	NA	NA	621.305	C29 H50 O12 N0 P1	A	5.7966e+06	3.40393e+06	1.98564e+06	2.48621e+06	4.19329e+06	7.38157e+06	6.38915e+06	2.38822e+06	8.10852e+06	3.32836e+06	2.59887e+06	3.7748e+06	4.11339e+06	2.38891e+06	2.27812e+06	2.1425e+06	5.83722e+06	2.20471e+06	1.78075e+06	5.18906e+06	2.22832e+06	1.74886e+06	1.95382e+06	2.6795e+06	1.01621e+06	2.63155e+06	1.05497e+06	1.7218e+06	1.50142e+06	5.68785e+06	7.99806e+06	4.21808e+06	6.86608e+06	6.95159e+06	5.50721e+06
ESI(−)	0.94_447.251811316667	0.94	LPMe(18:2)	LPMe(18:2)	M-H	LPMe	(18:2)	(18:2)	NA	NA	NA	447.252	C22 H40 O7 N0 P1	B	4.39871e+06	3.01038e+06	3.3977e+06	1.06088e+07	7.71921e+06	6.65232e+06	3.11004e+06	5.13543e+06	2.51584e+06	880397	5.19507e+06	2.93872e+06	2.33198e+06	1.30299e+06	1.10248e+06	1.19421e+06	2.43719e+06	1.2391e+06	1.58026e+06	3.20268e+06	2.15573e+06	641206	1.57525e+06	1.9133e+06	1.21693e+06	1.70852e+06	1.85084e+06	2.581e+06	1.27961e+06	4.68996e+06	7.17633e+06	2.50696e+06	2.71285e+06	1.99759e+06	2.29837e+06
ESI(−)	0.95_485.267566316667	0.95	LPEt(20:4)	LPEt(20:4)	M-H	LPEt	(20:4)	(20:4)	NA	NA	NA	485.267	C25 H42 O7 N0 P1	B	4.08789e+06	5.47997e+06	1.46956e+06	7.11078e+06	4.73113e+06	3.77297e+06	2.24721e+06	6.086e+06	6.3139e+06	6.66625e+06	9.8507e+06	6.6258e+06	2.42569e+06	9.86352e+06	3.24792e+06	2.61089e+06	3.20582e+06	2.98188e+06	2.09498e+06	1.22777e+07	3.19741e+06	1.13954e+06	2.66661e+06	4.51677e+06	4.07738e+06	6.74447e+06	7.88639e+06	5.80407e+06	3.73865e+06	3.36487e+06	3.00747e+06	4.77382e+06	4.96969e+06	3.08777e+06	1.45414e+06
ESI(−)	0.96_502.294066933333	0.96	LdMePE(18:3)	LdMePE(18:3)	M-H	LdMePE	(18:3)	(18:3)	NA	NA	NA	502.294	C25 H45 O7 N1 P1	B	3.40341e+06	2.26514e+06	1.21558e+06	1.21605e+06	1.18979e+06	3.14535e+06	2.25475e+06	1.93373e+06	5.67691e+06	2.36492e+06	3.48113e+06	3.39551e+06	2.82544e+06	2.27518e+06	1.97921e+06	3.35808e+06	1.44265e+06	545866	1.51887e+06	1.14058e+06	5.22589e+06	888681	1.74017e+06	1.43248e+06	699224	1.65148e+06	1.21271e+06	2.54488e+06	1.25371e+06	4.0051e+06	4.96446e+06	1.95027e+06	7.0549e+06	3.11884e+06	1.85876e+06
ESI(−)	0.98_533.288536633333	0.98	LPG(20:3)	LPG(20:3)	M-H	LPG	(20:3)	(20:3)	NA	NA	NA	533.288	C26 H46 O9 N0 P1	B	7.78654e+06	2.43392e+06	2.3533e+06	3.74489e+06	4.95274e+06	9.2839e+06	5.89782e+06	3.76941e+06	3.55413e+06	2.30456e+06	3.10409e+06	2.24574e+06	2.10635e+06	1.34806e+06	1.15683e+06	1.4343e+06	3.12256e+06	596955	1.24387e+06	1.26732e+06	3.35537e+06	548419	1.09849e+06	1.8852e+06	688345	1.69882e+06	398221	1.31587e+06	1.27819e+06	4.7024e+06	6.66097e+06	1.14913e+06	3.55758e+06	2.65716e+06	2.11769e+06
ESI(−)	0.98_557.28871485	0.98	LPG(22:5)	LPG(22:5)	M-H	LPG	(22:5)	(22:5)	NA	NA	NA	557.288	C28 H46 O9 N0 P1	B	9.12217e+06	4.21778e+06	6.7307e+06	4.93587e+06	2.47247e+06	1.20104e+07	9.6851e+06	7.56507e+06	7.92878e+06	6.30361e+06	3.48993e+06	2.58285e+06	5.38968e+06	4.07476e+06	2.34405e+06	3.11013e+06	5.79809e+06	1.15149e+06	3.68678e+06	3.14771e+06	5.9135e+06	895374	2.34171e+06	1.49811e+06	3.82945e+06	2.14182e+06	2.56553e+06	2.12766e+06	1.30446e+06	5.02906e+06	9.13561e+06	3.00974e+06	3.28734e+06	3.27761e+06	2.85949e+06
ESI(−)	0.99_461.267594733333	0.99	LPEt(18:2)	LPEt(18:2)	M-H	LPEt	(18:2)	(18:2)	NA	NA	NA	461.267	C23 H42 O7 N0 P1	B	3.78321e+06	6.65425e+06	915550	7.87978e+06	4.28565e+06	3.13949e+06	2.22475e+06	4.86523e+06	7.5338e+06	4.50285e+06	1.29961e+07	6.72189e+06	2.37951e+06	1.10606e+07	4.45245e+06	3.68319e+06	2.87269e+06	2.61748e+06	2.09535e+06	1.02133e+07	3.57518e+06	1.11515e+06	2.48084e+06	4.10183e+06	2.80333e+06	5.3972e+06	7.70382e+06	6.15907e+06	4.50867e+06	3.64791e+06	3.8677e+06	5.42791e+06	4.56639e+06	3.55437e+06	1.33981e+06
ESI(−)	0.99_562.315433633333	0.99	LPC(18:3)	LPC(18:3)	M+HCOO	LPC	(18:3)	(18:3)	NA	NA	NA	562.315	C27 H49 O9 N1 P1	A	1.10299e+07	5.127e+06	6.39046e+06	4.52128e+06	6.51827e+06	7.68309e+06	8.44087e+06	4.98536e+06	1.41957e+07	1.01702e+07	8.99736e+06	9.34728e+06	6.85626e+06	7.06074e+06	7.63059e+06	8.6118e+06	3.54312e+06	1.37745e+06	3.68849e+06	3.09275e+06	1.44584e+07	2.49672e+06	4.22443e+06	3.59086e+06	1.84448e+06	3.86936e+06	2.9177e+06	6.76147e+06	3.51019e+06	1.03062e+07	1.65047e+07	4.62561e+06	1.8604e+07	8.71738e+06	4.76797e+06
ESI(−)	0.99_586.315460916667	0.99	LPC(20:5)	LPC(20:5)	M+HCOO	LPC	(20:5)	(20:5)	NA	NA	NA	586.315	C29 H49 O9 N1 P1	A	8.56609e+06	7.94341e+06	2.84222e+06	5.79765e+06	5.49491e+06	8.86337e+06	8.4904e+06	522991	1.74599e+07	4.70499e+06	8.42674e+06	1.07728e+07	5.97178e+06	4.09015e+06	6.15082e+06	4.07042e+06	2.00999e+06	1.87817e+06	3.89767e+06	475369	6.16775e+06	5.37587e+06	3.72382e+06	4.72361e+06	1.79803e+06	7.5076e+06	4.37994e+06	4.51197e+06	2.99294e+06	1.05741e+07	1.36267e+07	5.04452e+06	1.67677e+07	9.49162e+06	6.37399e+06
ESI(−)	0.99_647.320257633333	0.99	LPI(22:4)	LPI(22:4)	M-H	LPI	(22:4)	(22:4)	NA	NA	NA	647.32	C31 H52 O12 N0 P1	A	2.28922e+06	547552	2.0418e+06	547010	854142	1.82946e+06	2.11941e+06	2.24602e+06	3.84535e+06	3.9719e+06	370951	1.41657e+06	3.78885e+06	2.02335e+06	1.60289e+06	2.11498e+06	2.25536e+06	1.72773e+06	777834	3.12818e+06	2.08905e+06	587009	1.04476e+06	738881	1.09916e+06	982940	966976	1.28297e+06	1.49239e+06	1.36256e+06	2.61015e+06	1.64086e+06	1.87152e+06	1.52543e+06	2.02022e+06
ESI(−)	1.01_571.289291366667	1.01	LPI(16:0)	LPI(16:0)	M-H	LPI	(16:0)	(16:0)	NA	NA	NA	571.289	C25 H48 O12 N0 P1	A	1.97522e+07	3.62823e+07	2.75792e+07	6.45112e+07	6.94139e+07	3.91323e+07	2.69435e+07	5.1259e+07	1.52832e+07	3.10697e+07	6.45642e+07	3.19436e+07	3.11877e+07	4.50379e+07	2.82783e+07	2.02898e+07	2.74717e+07	1.763e+07	2.22684e+07	3.2499e+07	1.27639e+07	2.03969e+07	1.19094e+07	2.30795e+07	2.2706e+07	2.31425e+07	1.39703e+07	2.60592e+07	1.90862e+07	2.7422e+07	2.20716e+07	1.98758e+07	1.72732e+07	1.94134e+07	2.10455e+07
ESI(−)	1.01_612.331110416667	1.01	LPC(22:6)	LPC(22:6)	M+HCOO	LPC	(22:6)	(22:6)	NA	NA	NA	612.331	C31 H51 O9 N1 P1	A	1.44737e+08	2.14144e+08	7.63165e+07	1.78499e+08	1.26007e+08	1.42095e+08	1.03657e+08	5.57516e+07	2.00764e+08	1.37194e+08	1.57403e+08	1.84404e+08	1.46199e+08	1.53678e+08	8.58394e+07	1.60017e+08	5.90805e+07	5.60986e+07	1.12446e+08	7.97175e+07	1.8313e+08	1.18562e+08	9.62811e+07	8.06184e+07	8.16822e+07	1.55385e+08	8.30339e+07	1.85805e+08	5.34763e+07	1.36148e+08	3.12592e+08	7.90495e+07	2.20478e+08	1.12805e+08	7.18238e+07
ESI(−)	1.02_512.299481883333	1.02	LPC(14:0)	LPC(14:0)	M+HCOO	LPC	(14:0)	(14:0)	NA	NA	NA	512.299	C23 H47 O9 N1 P1	A	7.91421e+06	5.59653e+06	1.48494e+06	5.95686e+06	4.44836e+06	3.43645e+06	3.40529e+06	4.25127e+06	1.37491e+07	2.50954e+06	6.48309e+06	7.32794e+06	3.94286e+06	3.02037e+06	2.0231e+06	5.38346e+06	1.62633e+06	1.07823e+06	3.49442e+06	2.30421e+06	3.77566e+06	1.71417e+06	3.43158e+06	1.46695e+06	1.20405e+06	1.78455e+06	2.23152e+06	3.36997e+06	3.12832e+06	7.29474e+06	7.45388e+06	2.68002e+06	8.10482e+06	2.64171e+06	2.30286e+06
ESI(−)	1.02_552.30997325	1.02	LdMePE(22:6)	LdMePE(22:6)	M-H	LdMePE	(22:6)	(22:6)	NA	NA	NA	552.31	C29 H47 O7 N1 P1	B	2.232e+07	7.11704e+07	1.56011e+07	5.6724e+07	4.56012e+07	2.44849e+07	1.27651e+07	1.79317e+07	3.23607e+07	4.34966e+07	4.98585e+07	5.93052e+07	5.05173e+07	4.79193e+07	2.72598e+07	5.35206e+07	1.87975e+07	1.91622e+07	3.41641e+07	2.4444e+07	5.47243e+07	3.69721e+07	1.69577e+07	2.71686e+07	1.99762e+07	5.40743e+07	2.03322e+07	6.10847e+07	1.69642e+07	4.26121e+07	1.07585e+08	1.48512e+07	6.93765e+07	3.41092e+07	2.20101e+07
ESI(−)	1.03_496.268349766667	1.03	LPS(16:0)	LPS(16:0)	M-H	LPS	(16:0)	(16:0)	NA	NA	NA	496.268	C22 H43 O9 N1 P1	B	1.43013e+07	1.68846e+07	7.0392e+06	2.59529e+07	2.17173e+07	1.39477e+07	9.03979e+06	1.1787e+07	6.13203e+06	4.55137e+06	1.47952e+07	1.47687e+07	4.1765e+06	4.49884e+06	3.40564e+06	4.05674e+06	3.71888e+06	1.71433e+06	2.29581e+06	3.92208e+06	4.53946e+06	1.51544e+06	3.23188e+06	2.56964e+06	2.86643e+06	1.59048e+06	2.36109e+06	5.06172e+06	4.10206e+06	7.19618e+06	1.19416e+07	3.07342e+06	9.14307e+06	1.60507e+06	4.49348e+06
ESI(−)	1.04_522.2837693	1.04	LPS(18:1)	LPS(18:1)	M-H	LPS	(18:1)	(18:1)	NA	NA	NA	522.284	C24 H45 O9 N1 P1	B	5.99838e+06	8.88798e+06	4.27719e+06	7.01899e+06	9.82413e+06	2.66933e+06	4.7357e+06	5.60378e+06	4.42206e+06	3.98866e+06	1.06735e+07	4.99296e+06	5.0744e+06	4.18179e+06	5.76526e+06	2.90161e+06	4.13112e+06	5.86201e+06	6.27749e+06	5.48132e+06	5.09406e+06	2.33651e+06	3.09141e+06	4.22226e+06	3.95509e+06	2.87846e+06	3.3348e+06	5.84328e+06	3.14518e+06	4.84338e+06	7.10904e+06	3.72719e+06	7.66661e+06	5.7727e+06	3.31982e+06
ESI(−)	1.05_597.30465185	1.05	LPI(18:1)	LPI(18:1)	M-H	LPI	(18:1)	(18:1)	NA	NA	NA	597.305	C27 H50 O12 N0 P1	A	1.50513e+07	8.51378e+06	1.32236e+07	9.78058e+06	1.8592e+07	1.69598e+07	1.35325e+07	2.5303e+07	8.88393e+06	8.51794e+06	1.051e+07	8.70199e+06	1.30596e+07	8.94103e+06	5.98892e+06	8.62468e+06	1.64509e+07	5.54633e+06	6.94627e+06	5.86115e+06	7.6619e+06	5.10844e+06	6.22947e+06	5.90269e+06	6.85895e+06	6.24084e+06	5.115e+06	8.55497e+06	7.89158e+06	1.48943e+07	1.25764e+07	1.10854e+07	8.42101e+06	8.9057e+06	1.16438e+07
ESI(−)	1.06_509.288478216667	1.06	LPG(18:1)	LPG(18:1)	M-H	LPG	(18:1)	(18:1)	NA	NA	NA	509.288	C24 H46 O9 N0 P1	B	1.75608e+08	1.86699e+07	6.3843e+07	2.73571e+07	1.8292e+07	2.21741e+07	9.726e+07	1.32606e+07	1.86732e+07	1.30126e+07	1.99852e+07	1.71276e+07	1.39895e+07	1.26405e+07	9.27519e+06	1.05177e+07	9.09825e+06	5.77058e+06	1.19714e+07	8.97753e+06	1.14027e+07	6.55708e+06	7.89644e+06	8.70524e+06	7.27507e+06	1.30078e+07	6.90922e+06	1.42331e+07	9.70378e+06	1.68883e+07	1.57219e+08	6.88412e+06	8.6997e+07	9.39531e+06	1.31298e+07
ESI(−)	1.06_528.30965035	1.06	LdMePE(20:4)	LdMePE(20:4)	M-H	LdMePE	(20:4)	(20:4)	NA	NA	NA	528.31	C27 H47 O7 N1 P1	B	8.99973e+07	1.58385e+08	5.79739e+07	8.59683e+07	5.15165e+07	8.29728e+07	6.70111e+07	6.17565e+07	1.99765e+08	9.31459e+07	1.50925e+08	1.7694e+08	2.13851e+08	1.15192e+08	1.06076e+08	1.83529e+08	6.42997e+07	2.7278e+07	9.35556e+07	7.68484e+07	1.61527e+08	1.18036e+08	1.15627e+08	8.15341e+07	3.88092e+07	8.75404e+07	5.0761e+07	1.756e+08	7.11573e+07	1.37281e+08	1.77412e+08	6.28105e+07	2.32696e+08	1.42133e+08	1.013e+08
ESI(−)	1.06_588.331186583333	1.06	LPC(20:4)	LPC(20:4)	M+HCOO	LPC	(20:4)	(20:4)	NA	NA	NA	588.331	C29 H51 O9 N1 P1	A	4.29117e+08	4.72524e+08	1.8896e+08	3.60247e+08	1.9474e+08	3.15511e+08	2.40781e+08	2.12728e+08	7.81876e+08	4.50428e+08	4.97382e+08	5.6916e+08	6.02816e+08	2.69345e+08	4.01459e+08	4.01171e+08	1.89119e+08	1.42273e+08	3.48673e+08	3.04811e+08	5.59516e+08	3.4678e+08	4.9678e+08	2.55621e+08	1.54368e+08	4.66633e+08	1.98953e+08	6.33757e+08	2.24239e+08	4.57578e+08	7.06772e+08	3.17779e+08	9.24537e+08	5.19903e+08	4.99344e+08
ESI(−)	1.07_303.232954083333	1.07	FA(20:4)	FA(20:4)	M-H	FA	(20:4)	(20:4)	NA	NA	NA	303.233	O2 H31 C20	D	3.96015e+07	4.3816e+07	1.81462e+07	5.43658e+07	2.24306e+07	3.25906e+07	2.36076e+07	2.59625e+07	5.65771e+07	3.18056e+07	4.26315e+07	4.76014e+07	2.19408e+07	2.92904e+07	2.72951e+07	1.96129e+07	1.56741e+07	1.49839e+07	2.47776e+07	1.03152e+07	5.0766e+07	3.24088e+07	1.50209e+07	2.77792e+07	1.59881e+07	4.12223e+07	2.18603e+07	2.91026e+07	1.54528e+07	4.09146e+07	6.07145e+07	2.32411e+07	6.3799e+07	3.00477e+07	1.82064e+07
ESI(−)	1.07_483.273042766667	1.07	LPG(16:0)	LPG(16:0)	M-H	LPG	(16:0)	(16:0)	NA	NA	NA	483.273	C22 H44 O9 N0 P1	B	2.94105e+08	2.86061e+08	1.50593e+08	3.84599e+08	3.49052e+08	2.01396e+08	2.32027e+08	1.26678e+08	1.05324e+08	6.58974e+07	1.85703e+08	2.20027e+08	9.66271e+07	7.00986e+07	3.73148e+07	5.75665e+07	7.18504e+07	2.51544e+07	5.22488e+07	4.46171e+07	7.87557e+07	2.45382e+07	4.9266e+07	3.91562e+07	2.08771e+07	4.08777e+07	1.83147e+07	8.47148e+07	8.17382e+07	1.2406e+08	2.22647e+08	4.02974e+07	1.38917e+08	3.11474e+07	7.01345e+07
ESI(−)	1.08_478.294017383333	1.08	LdMePE(16:1)	LdMePE(16:1)	M-H	LdMePE	(16:1)	(16:1)	NA	NA	NA	478.294	C23 H45 O7 N1 P1	B	9.33328e+06	7.58284e+06	5.36661e+06	8.17002e+06	5.79417e+06	8.16589e+06	6.83625e+06	7.43913e+06	1.53694e+07	6.58196e+06	1.0659e+07	9.50156e+06	1.07093e+07	4.32662e+06	3.95683e+06	1.32649e+07	2.86498e+06	1.94859e+06	4.42581e+06	4.34615e+06	8.6642e+06	3.96708e+06	9.73322e+06	3.73721e+06	2.11166e+06	4.53394e+06	4.11896e+06	7.87703e+06	5.37105e+06	1.39266e+07	1.48321e+07	6.43857e+06	1.90546e+07	7.22613e+06	7.73451e+06
ESI(−)	1.08_538.315395766667	1.08	LPC(16:1)	LPC(16:1)	M+HCOO	LPC	(16:1)	(16:1)	NA	NA	NA	538.315	C25 H49 O9 N1 P1	A	2.16107e+07	1.79525e+07	1.11354e+07	1.69649e+07	1.35449e+07	1.71576e+07	1.8052e+07	1.75583e+07	4.55062e+07	1.69019e+07	2.37974e+07	1.94365e+07	2.97607e+07	1.04817e+07	1.1288e+07	3.49445e+07	9.32214e+06	5.11021e+06	1.23487e+07	1.27444e+07	2.16339e+07	8.87701e+06	2.19628e+07	1.01834e+07	5.86765e+06	1.23341e+07	1.02132e+07	1.7437e+07	1.16468e+07	3.18348e+07	3.13043e+07	1.55706e+07	3.99214e+07	2.20746e+07	2.08001e+07
ESI(−)	1.09_504.309810016667	1.09	LdMePE(18:2)	LdMePE(18:2)	M-H	LdMePE	(18:2)	(18:2)	NA	NA	NA	504.31	C25 H47 O7 N1 P1	B	8.83309e+07	1.69394e+08	2.73821e+07	1.26697e+08	7.56924e+07	8.014e+07	4.70539e+07	4.83467e+07	9.98075e+07	4.83287e+07	1.19822e+08	1.31988e+08	6.48661e+07	7.10728e+07	6.56189e+07	9.82647e+07	4.03426e+07	2.07335e+07	4.43506e+07	3.34473e+07	1.12596e+08	5.82828e+07	5.55865e+07	4.01358e+07	1.97009e+07	5.93104e+07	2.99757e+07	1.23938e+08	3.82945e+07	8.775e+07	1.49609e+08	4.74611e+07	1.70865e+08	7.22917e+07	5.42765e+07
ESI(−)	1.09_564.331091233333	1.09	LPC(18:2)	LPC(18:2)	M+HCOO	LPC	(18:2)	(18:2)	NA	NA	NA	564.331	C27 H51 O9 N1 P1	A	2.48787e+08	4.41169e+08	8.80498e+07	3.78286e+08	2.20438e+08	2.24749e+08	1.43554e+08	1.23359e+08	3.10572e+08	1.42234e+08	3.6695e+08	4.2052e+08	1.86808e+08	2.20264e+08	2.07934e+08	2.98921e+08	1.11154e+08	6.01951e+07	1.33537e+08	1.06803e+08	3.68299e+08	2.14325e+08	1.64753e+08	1.15235e+08	5.91022e+07	1.87656e+08	9.32382e+07	3.76156e+08	1.24274e+08	2.81032e+08	4.31164e+08	1.34691e+08	4.71305e+08	2.01161e+08	1.50937e+08
ESI(−)	1.1_614.3467291	1.1	LPC(22:5)	LPC(22:5)	M+HCOO	LPC	(22:5)	(22:5)	NA	NA	NA	614.346	C31 H53 O9 N1 P1	A	1.1876e+07	1.3738e+07	9.5352e+06	2.19183e+07	8.6076e+06	1.10361e+07	1.41946e+07	1.05029e+07	3.45599e+07	2.0783e+07	3.02591e+07	2.09912e+07	1.88281e+07	2.14471e+07	1.17381e+07	5.43023e+07	9.43792e+06	6.11592e+06	1.59672e+07	1.94812e+07	2.74867e+07	1.6534e+07	1.51097e+07	8.48601e+06	6.91598e+06	2.76801e+07	9.36481e+06	3.74841e+07	1.71753e+07	3.43136e+07	7.35297e+07	6.34527e+06	3.55814e+07	1.62442e+07	1.80275e+07
ESI(−)	1.11_535.3043668	1.11	LPG(20:2)	LPG(20:2)	M-H	LPG	(20:2)	(20:2)	NA	NA	NA	535.304	C26 H48 O9 N0 P1	B	6.60276e+06	5.65756e+06	3.62392e+06	3.82083e+06	2.5835e+06	5.29065e+06	5.26471e+06	3.243e+06	7.3789e+06	4.00255e+06	5.0276e+06	4.14429e+06	5.13646e+06	5.30825e+06	3.80176e+06	4.96369e+06	3.10303e+06	1.49423e+06	2.85766e+06	2.76517e+06	6.0777e+06	2.74007e+06	2.82641e+06	2.96667e+06	1.59017e+06	4.03474e+06	3.47506e+06	2.88459e+06	2.25429e+06	4.10746e+06	6.63497e+06	2.91493e+06	5.56869e+06	4.82763e+06	3.8241e+06
ESI(−)	1.15_423.25203325	1.15	LPMe(16:0)	LPMe(16:0)	M-H	LPMe	(16:0)	(16:0)	NA	NA	NA	423.252	C20 H40 O7 N0 P1	B	4.32974e+07	1.88224e+07	2.46048e+07	5.69725e+07	1.50511e+07	3.11517e+07	3.76515e+07	2.62394e+07	2.12986e+07	5.10807e+06	1.8462e+07	1.86217e+07	1.27001e+07	6.84115e+06	2.66006e+06	7.46229e+06	1.01935e+07	3.69471e+06	4.52329e+06	1.20028e+07	1.61719e+07	2.7028e+06	8.12435e+06	6.45854e+06	5.53756e+06	8.45729e+06	5.18896e+06	1.8606e+07	9.57999e+06	2.77414e+07	4.79615e+07	1.05615e+07	2.28634e+07	6.81627e+06	1.46693e+07
ESI(−)	1.17_585.304942183333	1.17	LPI(17:0)	LPI(17:0)	M-H	LPI	(17:0)	(17:0)	NA	NA	NA	585.305	C26 H50 O12 N0 P1	A	2.34688e+06	2.95755e+06	3.48268e+06	4.71563e+06	5.00152e+06	4.14434e+06	2.77917e+06	5.38627e+06	2.31356e+06	5.11295e+06	4.82506e+06	2.6291e+06	6.96802e+06	5.87991e+06	3.70997e+06	3.39609e+06	3.65e+06	1.94606e+06	3.10008e+06	3.42664e+06	1.9275e+06	3.57999e+06	2.35831e+06	2.71506e+06	2.6686e+06	2.9752e+06	2.14232e+06	2.19246e+06	2.46854e+06	4.95686e+06	4.13407e+06	5.10981e+06	2.80695e+06	7.93395e+06	3.33213e+06
ESI(−)	1.18_466.293953366667	1.18	LdMePE(15:0)	LdMePE(15:0)	M-H	LdMePE	(15:0)	(15:0)	NA	NA	NA	466.294	C22 H45 O7 N1 P1	B	2.43298e+06	2.84615e+06	1.48131e+06	2.96525e+06	2.1425e+06	2.78515e+06	2.17384e+06	2.78874e+06	3.73858e+06	1.61713e+06	3.01205e+06	3.13362e+06	2.66977e+06	2.03875e+06	1.28386e+06	3.52127e+06	1.15031e+06	781858	1.48591e+06	1.44524e+06	3.09948e+06	1.02504e+06	2.10528e+06	1.19059e+06	861855	1.5535e+06	1.30474e+06	1.82363e+06	1.62366e+06	4.85385e+06	4.38558e+06	1.89459e+06	5.01267e+06	3.03081e+06	1.60583e+06
ESI(−)	1.18_526.315112483333	1.18	LPC(15:0)	LPC(15:0)	M+HCOO	LPC	(15:0)	(15:0)	NA	NA	NA	526.315	C24 H49 O9 N1 P1	A	4.93326e+06	5.07117e+06	2.8297e+06	5.37372e+06	3.98069e+06	5.17491e+06	4.20198e+06	4.92017e+06	7.91085e+06	3.47961e+06	6.28575e+06	5.58124e+06	4.91696e+06	3.86663e+06	2.20071e+06	6.84573e+06	2.28931e+06	1.52843e+06	2.89048e+06	2.82837e+06	5.57268e+06	2.08133e+06	4.08925e+06	2.25665e+06	1.78117e+06	3.31361e+06	2.66086e+06	3.44375e+06	3.26635e+06	8.92555e+06	8.25575e+06	3.64724e+06	1.05094e+07	5.78918e+06	2.99426e+06
ESI(−)	1.19_530.325494666667	1.19	LdMePE(20:3)	LdMePE(20:3)	M-H	LdMePE	(20:3)	(20:3)	NA	NA	NA	530.325	C27 H49 O7 N1 P1	B	6.72663e+06	4.3936e+06	2.83143e+06	3.45218e+06	2.15883e+06	7.55831e+06	6.28967e+06	3.20195e+06	1.33779e+07	2.40412e+06	3.80381e+06	4.12218e+06	4.25914e+06	3.06354e+06	1.91751e+06	5.58866e+06	3.6221e+06	1.06111e+06	2.56264e+06	2.34703e+06	8.10913e+06	2.82307e+06	2.86033e+06	2.49922e+06	1.28265e+06	4.0204e+06	2.93015e+06	5.69405e+06	1.41135e+06	7.61713e+06	1.34355e+07	2.67289e+06	9.59234e+06	7.32807e+06	3.84507e+06
ESI(−)	1.2_449.26744175	1.2	LPMe(18:1)	LPMe(18:1)	M-H	LPMe	(18:1)	(18:1)	NA	NA	NA	449.267	C22 H42 O7 N0 P1	B	7.07952e+06	1.50045e+06	3.93181e+06	5.69863e+06	2.3596e+06	6.40926e+06	5.35708e+06	5.72081e+06	4.13433e+06	1.24174e+06	2.46448e+06	2.27513e+06	3.61647e+06	881102	680308	1.46886e+06	2.47433e+06	572978	1.15109e+06	2.48835e+06	4.30409e+06	409166	2.02562e+06	1.48946e+06	1.15418e+06	1.56956e+06	1.20149e+06	3.02471e+06	1.87972e+06	7.10749e+06	1.2902e+07	3.72334e+06	5.06642e+06	2.07067e+06	3.57381e+06
ESI(−)	1.21_437.267535983333	1.21	LPEt(16:0)	LPEt(16:0)	M-H	LPEt	(16:0)	(16:0)	NA	NA	NA	437.267	C21 H42 O7 N0 P1	B	1.69816e+07	3.39694e+07	4.86204e+06	1.94694e+07	1.20528e+07	1.60246e+07	2.02484e+07	1.94222e+07	2.46734e+07	1.68398e+07	3.64194e+07	3.83921e+07	8.43966e+06	3.15045e+07	6.77524e+06	9.56644e+06	9.33581e+06	5.42661e+06	3.74186e+06	3.4256e+07	1.27416e+07	3.04175e+06	7.40946e+06	8.41089e+06	5.97027e+06	1.95475e+07	1.07822e+07	2.73496e+07	1.9673e+07	2.28042e+07	1.98414e+07	1.05957e+07	3.37965e+07	5.60975e+06	3.31891e+06
ESI(−)	1.23_497.28868465	1.23	LPG(17:0)	LPG(17:0)	M-H	LPG	(17:0)	(17:0)	NA	NA	NA	497.288	C23 H46 O9 N0 P1	B	6.40387e+06	3.3061e+06	3.8897e+06	3.40444e+06	3.92164e+06	5.05618e+06	5.51022e+06	3.43384e+06	8.93068e+06	1.22293e+06	2.62182e+06	2.88261e+06	2.3089e+06	1.23541e+06	492364	1.57547e+06	1.15804e+06	437476	751293	647990	2.32263e+06	398008	1.46417e+06	867077	421393	627178	356105	872675	1.38024e+06	9.67594e+06	6.06263e+06	1.72638e+06	3.74057e+06	1.59798e+06	1.44278e+06
ESI(−)	1.25_492.309610833333	1.25	LdMePE(17:1)	LdMePE(17:1)	M-H	LdMePE	(17:1)	(17:1)	NA	NA	NA	492.31	C24 H47 O7 N1 P1	B	1.13029e+06	939232	501094	928359	856898	1.51363e+06	1.0384e+06	1.06891e+06	2.46699e+06	751882	1.29042e+06	1.13789e+06	1.24676e+06	618745	398925	1.43426e+06	584609	252314	580311	443953	1.54531e+06	423039	943653	668026	381674	813071	685711	843833	619736	1.62274e+06	2.2677e+06	835529	1.92035e+06	1.23802e+06	729659
ESI(−)	1.25_552.331074483333	1.25	LPC(17:1)	LPC(17:1)	M+HCOO	LPC	(17:1)	(17:1)	NA	NA	NA	552.331	C26 H51 O9 N1 P1	A	2.16457e+06	1.93909e+06	1.10379e+06	2.43512e+06	1.54511e+06	3.01192e+06	2.11082e+06	2.63329e+06	5.01499e+06	1.80866e+06	3.18628e+06	2.79249e+06	2.01422e+06	1.72152e+06	908016	2.20215e+06	1.07926e+06	566013	1.68818e+06	951351	3.74061e+06	808068	2.30795e+06	1.38461e+06	864999	1.9775e+06	1.47186e+06	2.10608e+06	1.39463e+06	4.46212e+06	4.09567e+06	2.13808e+06	5.42527e+06	2.93561e+06	1.78945e+06
ESI(−)	1.26_463.283363816667	1.26	LPEt(18:1)	LPEt(18:1)	M-H	LPEt	(18:1)	(18:1)	NA	NA	NA	463.283	C23 H44 O7 N0 P1	B	2.95884e+06	2.66605e+06	1.20875e+06	2.14223e+06	1.96015e+06	1.92192e+06	3.30962e+06	4.41888e+06	5.45922e+06	2.98448e+06	6.1516e+06	4.47736e+06	2.0429e+06	3.71308e+06	1.82438e+06	1.29754e+06	2.18494e+06	1.34942e+06	1.21113e+06	4.00752e+06	3.51859e+06	515670	1.81611e+06	2.29815e+06	1.77255e+06	2.28631e+06	4.40606e+06	4.85173e+06	4.07637e+06	6.1467e+06	4.32897e+06	5.58252e+06	6.34766e+06	2.49986e+06	1.71918e+06
ESI(−)	1.32_556.341051683333	1.32	LdMePE(22:4)	LdMePE(22:4)	M-H	LdMePE	(22:4)	(22:4)	NA	NA	NA	556.341	C29 H51 O7 N1 P1	B	9.6782e+06	9.31536e+06	2.78675e+06	3.59925e+06	2.02102e+06	7.34475e+06	3.96011e+06	3.7802e+06	3.76707e+06	3.92389e+06	2.0525e+06	5.94957e+06	3.98255e+06	3.25228e+06	911585	3.64253e+06	2.14422e+06	1.10636e+06	1.79893e+06	1.49589e+06	8.13645e+06	1.57788e+06	1.2937e+06	1.06708e+06	1.29658e+06	1.58214e+06	1.3456e+06	4.02955e+06	2.1846e+06	2.92596e+06	6.44161e+06	1.96768e+06	5.0336e+06	1.31892e+06	2.42768e+06
ESI(−)	1.32_616.362105916667	1.32	LPC(22:4)	LPC(22:4)	M+HCOO	LPC	(22:4)	(22:4)	NA	NA	NA	616.362	C31 H55 O9 N1 P1	A	5.2825e+06	3.86805e+06	3.08396e+06	3.62027e+06	1.70261e+06	5.97556e+06	4.71672e+06	8.15318e+06	9.29887e+06	8.19457e+06	3.41037e+06	3.67145e+06	9.00624e+06	4.3529e+06	2.99767e+06	7.76545e+06	4.72709e+06	1.72002e+06	5.51608e+06	4.45541e+06	1.71662e+07	3.39098e+06	5.76855e+06	3.03859e+06	3.11085e+06	3.60151e+06	3.32913e+06	1.39401e+07	2.4973e+06	4.56881e+06	1.49707e+07	2.54625e+06	7.25884e+06	4.41599e+06	3.79592e+06
ESI(−)	1.35_566.34677705	1.35	LPC(18:1)	LPC(18:1)	M+HCOO	LPC	(18:1)	(18:1)	NA	NA	NA	566.346	C27 H53 O9 N1 P1	A	7.8775e+07	7.85292e+07	3.11728e+07	7.96866e+07	3.53249e+07	5.62857e+07	4.83965e+07	3.29722e+07	7.81488e+07	4.0597e+07	7.0687e+07	7.03322e+07	5.6163e+07	4.99007e+07	2.50307e+07	8.14542e+07	4.11309e+07	1.84853e+07	3.44173e+07	3.26609e+07	8.84029e+07	3.46144e+07	4.3517e+07	2.86685e+07	1.97407e+07	3.87507e+07	2.32995e+07	8.43878e+07	3.48248e+07	7.26644e+07	1.132e+08	3.44739e+07	1.05718e+08	4.55555e+07	4.24733e+07
ESI(−)	1.36_506.325329033333	1.36	LdMePE(18:1)	LdMePE(18:1)	M-H	LdMePE	(18:1)	(18:1)	NA	NA	NA	506.325	C25 H49 O7 N1 P1	B	2.48302e+07	2.71484e+07	9.62716e+06	2.81263e+07	1.18004e+07	1.97192e+07	1.82079e+07	1.21103e+07	2.79059e+07	1.27378e+07	2.41345e+07	2.36087e+07	1.98625e+07	1.79213e+07	9.07054e+06	2.85678e+07	1.42048e+07	5.47767e+06	1.1976e+07	1.22283e+07	3.07043e+07	1.12802e+07	1.52227e+07	9.63728e+06	6.17715e+06	1.33894e+07	7.92409e+06	2.97827e+07	1.25435e+07	2.49744e+07	4.06816e+07	1.16524e+07	3.68105e+07	1.58997e+07	1.34749e+07
ESI(−)	1.37_947.613350416667	1.37	SQDG(40:2)	SQDG(40:2)	M+HCOO	SQDG	(40:2)	(40:2)	NA	NA	NA	947.614	C50 H91 O14 S1	D	2.70695e+06	8.00362e+06	1.5218e+06	3.45837e+06	2.9682e+06	2.44645e+06	2.24802e+06	1.2493e+06	2.40452e+06	1.2422e+06	2.62521e+06	4.77813e+06	1.70525e+06	1.57332e+06	746816	1.7094e+06	816823	185009	393508	876417	1.47249e+06	577196	829857	510974	190015	622227	98410.3	945490	1.71349e+06	1.881e+06	3.01296e+06	527285	2.6915e+06	784041	1.16259e+06
ESI(−)	1.38_1035.66062956667	1.38	CerG2GNAc1(d32:1)	CerG2GNAc1(d32:1)	M-H	CerG2GNAc1	(d32:1)	(d32:1)	NA	NA	NA	1035.66	C52 H95 O18 N2	C	2.96583e+07	5.90967e+07	1.62531e+07	4.50685e+07	3.54e+07	2.95343e+07	2.55371e+07	2.07779e+07	2.67889e+07	1.58386e+07	4.96351e+07	6.02288e+07	2.30088e+07	2.82307e+07	1.88873e+07	2.85519e+07	1.25204e+07	6.95538e+06	1.22072e+07	1.88577e+07	1.93853e+07	1.06121e+07	1.30148e+07	1.2392e+07	9.29055e+06	1.87825e+07	1.28657e+07	2.30324e+07	1.48704e+07	2.93587e+07	3.15871e+07	1.19522e+07	3.5221e+07	1.23724e+07	1.31703e+07
ESI(−)	1.38_540.331200516667	1.38	LPC(16:0)	LPC(16:0)	M+HCOO	LPC	(16:0)	(16:0)	NA	NA	NA	540.331	C25 H51 O9 N1 P1	A	8.14713e+08	1.64525e+09	5.48113e+08	1.31162e+09	1.15825e+09	7.98274e+08	7.6749e+08	6.49119e+08	7.5792e+08	5.43018e+08	1.35988e+09	1.50787e+09	6.96224e+08	7.63581e+08	6.27957e+08	8.33704e+08	4.60244e+08	3.72884e+08	4.61756e+08	5.717e+08	6.84506e+08	4.70912e+08	5.44237e+08	4.20135e+08	3.66277e+08	6.27405e+08	4.49296e+08	7.80723e+08	4.9276e+08	7.93668e+08	9.70439e+08	4.57038e+08	9.53906e+08	4.33157e+08	4.63629e+08
ESI(−)	1.39_437.267373933333	1.39	LPMe(17:0)	LPMe(17:0)	M-H	LPMe	(17:0)	(17:0)	NA	NA	NA	437.267	C21 H42 O7 N0 P1	B	2.10387e+07	2.96154e+07	1.29468e+07	4.01524e+07	3.34865e+07	2.01487e+07	1.58079e+07	2.02211e+07	1.21428e+07	7.83758e+06	2.45468e+07	2.02591e+07	8.18473e+06	8.83149e+06	7.7543e+06	1.09517e+07	7.61862e+06	6.59338e+06	5.77097e+06	1.01126e+07	9.08391e+06	4.31045e+06	7.87713e+06	7.38077e+06	7.09618e+06	4.74249e+06	5.41551e+06	1.09979e+07	1.09642e+07	1.59713e+07	2.56297e+07	7.95143e+06	1.63415e+07	6.04094e+06	1.44725e+07
ESI(−)	1.39_437.267576683333	1.39	LPA(18:0)	LPA(18:0)	M-H	LPA	(18:0)	(18:0)	NA	NA	NA	437.267	C21 H42 O7 N0 P1	A	1.867e+07	2.93243e+07	1.28231e+07	3.9551e+07	3.42031e+07	1.99812e+07	1.52916e+07	1.98644e+07	1.06499e+07	7.80011e+06	2.46718e+07	2.05019e+07	8.30021e+06	9.03606e+06	7.61934e+06	1.07254e+07	7.54904e+06	6.5068e+06	5.68261e+06	1.01937e+07	8.8986e+06	4.27893e+06	7.54224e+06	7.33015e+06	7.04662e+06	4.69456e+06	5.43288e+06	1.10498e+07	1.09903e+07	1.51557e+07	2.32321e+07	7.70053e+06	1.6202e+07	5.69404e+06	1.32002e+07
ESI(−)	1.39_608.357030983333	1.39	PAF(18:1)	PAF(18:1)	M+HCOO	PAF	(18:1)	(18:1)	NA	NA	NA	608.357	C29 H55 O10 N1 P1	B	2.55576e+07	3.42029e+07	1.40908e+07	2.49031e+07	1.8757e+07	1.82541e+07	1.19136e+07	2.11393e+07	3.04076e+07	1.50684e+07	2.22708e+07	2.43401e+07	1.31875e+07	3.49457e+07	1.00122e+07	2.02865e+07	1.24861e+07	6.57944e+06	1.03933e+07	9.44623e+06	6.32811e+06	5.63455e+06	1.50237e+07	4.31708e+06	5.02695e+06	4.09997e+06	6.46475e+06	7.34005e+06	2.10363e+07	2.12605e+07	2.68421e+07	1.57183e+07	1.71792e+07	1.75557e+07	1.48527e+07
ESI(−)	1.41_534.320183135593	1.41	dMePE(19:1)	dMePE(19:1)	M-H	dMePE	(19:1)	(19:1)	NA	NA	NA	534.32	C26 H49 O8 N1 P1	D	1.45998e+06	9.05945e+06	477872	6.81188e+06	4.04343e+06	1.50819e+06	771363	1.88497e+06	373106	214484	7.26025e+06	6.81717e+06	155899	1.47831e+06	271288	545301	358826	75804	280067	526935	666667	27963	747038	354296	113290	141577	155701	722157	691848	2.1809e+06	2.43571e+06	194094	2.39708e+06	550643	388565
ESI(−)	1.42_452.278285783333	1.42	LdMePE(14:0)	LdMePE(14:0)	M-H	LdMePE	(14:0)	(14:0)	NA	NA	NA	452.278	C21 H43 O7 N1 P1	B	4.71521e+06	3.74857e+09	1.4556e+09	2.61344e+09	1.47035e+09	1.56536e+09	1.85104e+09	1.04709e+09	1.56847e+09	1.1368e+09	2.55766e+09	3.21871e+09	1.5626e+09	1.71384e+09	1.20416e+09	3.21093e+06	1.03004e+09	4.70581e+08	7.53622e+08	1.05784e+09	1.37954e+09	7.00277e+08	1.08047e+09	6.99153e+08	6.27437e+08	9.86751e+08	5.58333e+08	1.64598e+09	1.31065e+09	5.7418e+06	4.05847e+06	8.26784e+08	2.17977e+09	8.61405e+08	1.14557e+09
ESI(−)	1.42_524.299639883333	1.42	LPS(18:0)	LPS(18:0)	M-H	LPS	(18:0)	(18:0)	NA	NA	NA	524.299	C24 H47 O9 N1 P1	B	1.37182e+08	2.08966e+08	9.37859e+07	2.67886e+08	2.44886e+08	1.27751e+08	9.91217e+07	1.36318e+08	7.11559e+07	5.40809e+07	1.80371e+08	1.58018e+08	5.56756e+07	5.95562e+07	5.48714e+07	7.19346e+07	5.07704e+07	4.35527e+07	3.86444e+07	6.67315e+07	5.95058e+07	3.01893e+07	5.31113e+07	4.81639e+07	4.68334e+07	3.14501e+07	3.37377e+07	7.33335e+07	7.4963e+07	9.68994e+07	1.45039e+08	5.01848e+07	1.08416e+08	3.83671e+07	9.20129e+07
ESI(−)	1.45_905.564513083333	1.45	SQDG(37:2)	SQDG(37:2)	M+HCOO	SQDG	(37:2)	(37:2)	NA	NA	NA	905.567	C47 H85 O14 S1	D	4.77756e+07	1.18882e+08	3.61053e+07	7.15326e+07	3.16455e+07	4.0994e+07	5.60917e+07	2.28559e+07	3.86022e+07	2.69653e+07	7.31961e+07	1.09911e+08	3.86471e+07	5.31096e+07	2.91168e+07	4.51451e+07	2.13683e+07	5.53418e+06	1.22977e+07	2.86929e+07	3.06266e+07	1.19294e+07	1.7073e+07	1.32517e+07	1.10554e+07	2.31517e+07	7.82582e+06	3.81667e+07	3.1353e+07	4.14538e+07	5.01152e+07	1.39743e+07	5.59523e+07	1.77824e+07	2.80807e+07
ESI(−)	1.45_973.626953633333	1.45	SQDG(42:3)	SQDG(42:3)	M+HCOO	SQDG	(42:3)	(42:3)	NA	NA	NA	973.629	C52 H93 O14 S1	D	1.78898e+07	1.90378e+07	9.07843e+06	1.41049e+07	1.11703e+07	1.54432e+07	1.42097e+07	1.13696e+07	2.49615e+07	1.10966e+07	2.03999e+07	1.96212e+07	1.822e+07	9.19688e+06	6.30298e+06	1.93e+07	6.4421e+06	1.93764e+06	6.48597e+06	6.34964e+06	1.69854e+07	3.81049e+06	7.60023e+06	5.29088e+06	4.82188e+06	7.46611e+06	5.71819e+06	1.16853e+07	7.19555e+06	2.067e+07	2.64654e+07	8.25525e+06	3.17607e+07	9.62215e+06	1.0202e+07
ESI(−)	1.46_1402.80676756667	1.46	CerG3GNAc2(d32:0)	CerG3GNAc2(d32:0)	M-H	CerG3GNAc2	(d32:0)	(d32:0)	NA	NA	NA	1402.81	C66 H120 O28 N3	C	2.59348e+06	4.4081e+06	3.01642e+06	3.03612e+06	1.93675e+06	1.575e+06	2.82195e+06	1.41255e+06	1.80165e+06	1.53627e+06	2.6667e+06	2.74457e+06	3.29967e+06	2.86336e+06	3.28602e+06	2.98892e+06	1.99783e+06	602434	1.73979e+06	2.3533e+06	2.16739e+06	1.90544e+06	2.39409e+06	1.36564e+06	1.37127e+06	2.62037e+06	1.19282e+06	4.92958e+06	3.34106e+06	1.80645e+06	2.21428e+06	1.60799e+06	2.66677e+06	1.85726e+06	2.04442e+06
ESI(−)	1.46_592.3625525	1.46	LPC(20:2)	LPC(20:2)	M+HCOO	LPC	(20:2)	(20:2)	NA	NA	NA	592.362	C29 H55 O9 N1 P1	A	1.09317e+07	8.24079e+06	6.23061e+06	3.22774e+06	5.93977e+06	2.94019e+06	8.63847e+06	8.52711e+06	5.34424e+06	6.09269e+06	6.83435e+06	2.19391e+06	3.7131e+06	2.40084e+06	1.285e+06	6.0977e+06	5.47112e+06	1.38206e+06	1.58878e+06	1.16191e+06	8.84536e+06	2.29635e+06	3.35637e+06	8.19474e+06	1.79859e+06	2.91831e+06	5.01922e+06	4.11441e+06	1.99019e+06	3.66152e+06	1.06379e+07	3.09415e+06	5.42822e+06	2.81282e+06	5.52008e+06
ESI(−)	1.46_927.54825465	1.46	SQDG(39:5)	SQDG(39:5)	M+HCOO	SQDG	(39:5)	(39:5)	NA	NA	NA	927.551	C49 H83 O14 S1	D	3.09331e+07	6.08121e+07	3.37808e+07	4.18258e+07	2.00067e+07	2.24373e+07	4.58922e+07	1.74825e+07	2.30527e+07	1.93378e+07	3.74411e+07	3.89799e+07	3.01677e+07	3.24937e+07	3.17931e+07	3.29731e+07	2.25505e+07	8.81263e+06	1.51312e+07	2.28888e+07	2.4887e+07	1.90275e+07	2.47282e+07	1.51602e+07	1.57857e+07	2.57519e+07	1.33344e+07	4.70217e+07	3.28431e+07	2.15635e+07	3.08177e+07	1.73275e+07	3.13419e+07	1.80894e+07	2.10021e+07
ESI(−)	1.48_522.320124433333	1.48	dMePE(18:0)	dMePE(18:0)	M-H	dMePE	(18:0)	(18:0)	NA	NA	NA	522.32	C25 H49 O8 N1 P1	D	488493	3.023e+06	382776	5.85494e+06	6.54737e+06	1.60795e+06	424833	1.50497e+06	154513	150352	4.84178e+06	3.02949e+06	84558.3	308577	118982	106826	271611	96224.4	100196	286635	114024	35603.1	193292	165760	94984	119164	38839.6	226637	281085	1.72018e+06	916723	112882	582568	128040	268132
ESI(−)	1.49_537.319824483333	1.49	LPG(20:1)	LPG(20:1)	M-H	LPG	(20:1)	(20:1)	NA	NA	NA	537.32	C26 H50 O9 N0 P1	B	6.61137e+06	1.45422e+06	3.0528e+06	1.73503e+06	1.62045e+06	3.44361e+06	3.87856e+06	3.39431e+06	3.39006e+06	970469	1.28173e+06	1.21057e+06	2.04614e+06	437041	247964	816427	1.39001e+06	262019	795168	373321	1.86653e+06	138647	828685	432323	272119	314044	348626	458713	1.07211e+06	2.93038e+06	6.37649e+06	992997	2.55179e+06	458666	1.71681e+06
ESI(−)	1.53_1025.66042257895	1.53	SQDG(46:5)	SQDG(46:5)	M+HCOO	SQDG	(46:5)	(46:5)	NA	NA	NA	1025.66	C56 H97 O14 S1	D	603304	98851	154967	24102.2	24330	335682	288506	299240	1.85408e+06	190060	128969	135415	693444	106370	37411.9	546717	86178.8	192172	130333	50500.8	660464	12259.7	81557	72468.3	39062.4	53909.3	72810.1	79239.9	99275	719334	1.28813e+06	257604	1.12492e+06	327545	363896
ESI(−)	1.53_957.5970852	1.53	SQDG(41:4)	SQDG(41:4)	M+HCOO	SQDG	(41:4)	(41:4)	NA	NA	NA	957.598	C51 H89 O14 S1	D	4.47494e+06	1.3125e+06	1.11477e+06	450917	346866	2.34691e+06	2.6986e+06	2.24043e+06	7.04518e+06	1.10381e+06	1.45604e+06	2.27853e+06	3.54584e+06	830107	619703	4.0111e+06	1.00645e+06	69634.1	780514	688071	3.12848e+06	166734	709651	639868	259650	448191	570696	878567	1.19819e+06	4.68179e+06	5.30405e+06	1.31765e+06	4.59204e+06	1.46176e+06	2.27281e+06
ESI(−)	1.53_979.579432516667	1.53	SQDG(43:7)	SQDG(43:7)	M+HCOO	SQDG	(43:7)	(43:7)	NA	NA	NA	979.582	C53 H87 O14 S1	D	7.66686e+06	1.98422e+06	2.3694e+06	653324	623124	3.40654e+06	4.5951e+06	3.23877e+06	9.11427e+06	1.98903e+06	2.12037e+06	3.62839e+06	6.23631e+06	1.60572e+06	1.35292e+06	7.47488e+06	2.0317e+06	189987	1.58186e+06	1.27548e+06	5.35688e+06	406910	1.70177e+06	1.32786e+06	450495	817081	1.36774e+06	1.98904e+06	2.39957e+06	7.16066e+06	7.62058e+06	2.7217e+06	8.23706e+06	2.62625e+06	4.37541e+06
ESI(−)	1.54_532.341081916667	1.54	LdMePE(20:2)	LdMePE(20:2)	M-H	LdMePE	(20:2)	(20:2)	NA	NA	NA	532.341	C27 H51 O7 N1 P1	B	4.19912e+06	1.70465e+06	2.70635e+06	1.36371e+06	975416	3.06527e+06	2.81024e+06	2.59991e+06	1.1042e+07	2.40707e+06	1.99291e+06	1.81417e+06	6.24316e+06	1.54613e+06	732746	5.1006e+06	1.32294e+06	473112	2.02717e+06	913837	6.33647e+06	717288	2.07474e+06	1.10499e+06	1.001e+06	1.03823e+06	1.90194e+06	1.32618e+06	1.17703e+06	6.02946e+06	1.11064e+07	3.37566e+06	9.11034e+06	3.19074e+06	3.02649e+06
ESI(−)	1.56_554.346719916667	1.56	LPC(17:0)	LPC(17:0)	M+HCOO	LPC	(17:0)	(17:0)	NA	NA	NA	554.346	C26 H53 O9 N1 P1	A	1.30816e+07	7.39154e+06	8.62223e+06	6.18749e+06	6.27251e+06	1.25602e+07	1.02529e+07	1.28766e+07	2.54303e+07	8.65184e+06	1.01061e+07	8.58169e+06	1.1467e+07	5.38752e+06	3.04084e+06	1.06446e+07	4.73164e+06	1.66076e+06	3.40452e+06	2.36025e+06	8.86039e+06	2.48887e+06	6.85282e+06	3.8384e+06	2.84841e+06	3.81374e+06	3.88185e+06	2.2591e+06	3.75833e+06	2.42365e+07	1.77401e+07	9.93285e+06	2.11405e+07	7.97025e+06	6.46461e+06
ESI(−)	1.59_451.283460616667	1.59	LPMe(18:0)	LPMe(18:0)	M-H	LPMe	(18:0)	(18:0)	NA	NA	NA	451.283	C22 H44 O7 N0 P1	B	4.9201e+07	1.417e+07	3.18718e+07	4.69793e+07	1.25619e+07	3.96111e+07	5.04422e+07	3.24733e+07	2.85355e+07	3.89016e+06	1.41118e+07	1.19566e+07	1.25012e+07	6.22003e+06	3.15513e+06	8.77678e+06	1.34456e+07	5.7796e+06	6.40434e+06	1.31534e+07	1.47531e+07	2.46985e+06	1.13365e+07	7.02683e+06	5.8725e+06	7.02683e+06	7.25894e+06	1.10942e+07	1.09096e+07	3.01997e+07	5.98456e+07	1.45345e+07	2.6369e+07	9.96781e+06	2.41498e+07
ESI(−)	1.61_419.256808316667	1.61	cPA(18:0)	cPA(18:0)	M-H	cPA	(18:0)	(18:0)	NA	NA	NA	419.257	C21 H40 O6 N0 P1	B	684754	1.04699e+06	810244	730740	1.11291e+06	680897	1.64122e+06	402536	344683	1.15658e+06	749278	710774	451983	319210	346904	434850	602027	897622	575231	958429	490711	391905	700166	588684	1.09816e+06	812962	296865	673398	699751	628031	449413	492295	621601	737675	416407
ESI(−)	1.62_613.33630825	1.62	LPI(19:0)	LPI(19:0)	M-H	LPI	(19:0)	(19:0)	NA	NA	NA	613.336	C28 H54 O12 N0 P1	A	1.47248e+06	2.61635e+06	2.66979e+06	2.72315e+06	3.37991e+06	1.83386e+06	1.20519e+06	2.36588e+06	2.18255e+06	4.44266e+06	3.17302e+06	2.17764e+06	5.86982e+06	5.9851e+06	3.01731e+06	3.26876e+06	1.5127e+06	2.01218e+06	1.61379e+06	2.67504e+06	877572	3.59152e+06	1.79034e+06	2.2357e+06	1.41331e+06	2.5876e+06	1.57109e+06	1.17831e+06	1.26832e+06	3.53151e+06	2.82491e+06	4.35922e+06	1.96244e+06	5.23763e+06	2.02534e+06
ESI(−)	1.67_655.47402505	1.67	OAHFA(44:11)	OAHFA(44:11)	M-H	OAHFA	(44:11)	(44:11)	NA	NA	NA	655.473	C44 H63 O4	C	1.79048e+07	1.55174e+07	1.23882e+07	3.10162e+06	4.5097e+06	1.38466e+07	2.27417e+07	5.45342e+06	1.60244e+07	1.11663e+07	4.61184e+06	1.17763e+07	1.55652e+07	1.55123e+07	1.09933e+07	1.31528e+07	1.03717e+07	5.72397e+06	8.40318e+06	7.85068e+06	1.09731e+07	6.2143e+06	5.65768e+06	7.23049e+06	9.66909e+06	8.67344e+06	5.09566e+06	8.2323e+06	1.12741e+07	1.02141e+07	2.50481e+07	9.82893e+06	1.295e+07	1.0463e+07	9.03129e+06
ESI(−)	1.67_677.455993166667	1.67	PEt(34:6e)	PEt(34:6e)	M-H	PEt	(34:6e)	(34:6e)	NA	NA	NA	677.455	C39 H66 O7 N0 P1	C	1.56259e+07	1.42617e+07	1.40542e+07	4.6831e+06	5.91292e+06	9.99188e+06	1.81266e+07	6.95192e+06	1.46192e+07	8.19455e+06	8.35289e+06	1.02927e+07	1.479e+07	1.45075e+07	1.3867e+07	1.70062e+07	1.15453e+07	1.08903e+07	1.369e+07	9.01632e+06	1.32297e+07	9.34442e+06	1.13042e+07	1.00945e+07	1.11438e+07	1.21688e+07	1.11841e+07	1.25687e+07	1.2886e+07	8.76987e+06	1.76778e+07	1.158e+07	1.34238e+07	1.13234e+07	9.72473e+06
ESI(−)	1.68_465.298811783333	1.68	LPEt(18:0)	LPEt(18:0)	M-H	LPEt	(18:0)	(18:0)	NA	NA	NA	465.299	C23 H46 O7 N0 P1	B	5.69723e+07	7.71035e+07	2.06522e+07	2.92249e+07	1.78984e+07	6.21717e+07	1.09048e+08	5.96642e+07	8.94819e+07	5.03238e+07	6.50954e+07	6.57266e+07	2.41981e+07	8.5987e+07	2.00501e+07	3.02107e+07	3.87852e+07	2.19025e+07	1.30582e+07	1.22141e+08	3.79857e+07	9.94915e+06	1.93332e+07	3.36214e+07	2.51628e+07	5.55497e+07	3.33805e+07	5.72459e+07	8.53682e+07	7.69975e+07	7.66478e+07	3.32483e+07	1.12395e+08	2.14793e+07	1.10219e+07
ESI(−)	1.69_492.346369866667	1.69	CerP(d25:0)	CerP(d25:0)	M-H	CerP	(d25:0)	(d25:0)	NA	NA	NA	492.346	C25 H51 O6 N1 P1	D	7.60075e+06	9.23787e+06	6.69902e+06	8.50315e+06	6.82325e+06	8.10752e+06	8.0823e+06	7.57194e+06	8.86266e+06	4.94758e+06	9.49038e+06	8.30448e+06	4.63743e+06	5.10739e+06	5.31283e+06	4.44112e+06	4.59804e+06	3.71169e+06	4.00798e+06	3.87974e+06	6.2872e+06	2.73081e+06	3.05779e+06	4.20109e+06	4.56378e+06	5.05422e+06	3.69497e+06	3.78761e+06	3.91086e+06	8.11735e+06	8.78793e+06	6.19976e+06	7.83837e+06	5.17733e+06	7.12358e+06
ESI(−)	1.69_580.36206955	1.69	LPC(19:1)	LPC(19:1)	M+HCOO	LPC	(19:1)	(19:1)	NA	NA	NA	580.362	C28 H55 O9 N1 P1	A	1.51541e+06	990328	992589	802680	637675	1.57646e+06	1.14662e+06	1.39808e+06	3.60336e+06	1.3737e+06	1.41803e+06	1.09369e+06	1.93149e+06	723002	351992	1.48738e+06	612114	198078	736306	376154	1.63556e+06	261643	788788	517585	461614	482714	572087	336584	498674	2.5008e+06	2.5301e+06	1.43289e+06	3.15364e+06	1.35564e+06	965012
ESI(−)	1.73_525.319806133333	1.73	LPG(19:0)	LPG(19:0)	M-H	LPG	(19:0)	(19:0)	NA	NA	NA	525.32	C25 H50 O9 N0 P1	B	1.19048e+06	758070	1.00813e+06	830698	943445	874055	959883	597156	866174	365700	598807	491285	483452	237062	113158	221938	191835	64800.8	128875	124894	229814	63521.8	153098	154650	58072.7	107044	30739.8	87738.9	254183	814658	1.41976e+06	271008	1.01401e+06	174199	379796
ESI(−)	1.73_955.581933566667	1.73	SQDG(41:5)	SQDG(41:5)	M+HCOO	SQDG	(41:5)	(41:5)	NA	NA	NA	955.582	C51 H87 O14 S1	D	389658	527070	241985	155981	73570	360912	544783	126605	673645	145514	233423	424911	394712	285487	52440.4	518087	115104	11406.6	65502.3	103230	225075	51856.9	85940.7	68331.9	32100.2	84045.2	22017.6	70435.2	206849	601543	781599	180392	836701	527088	198907
ESI(−)	1.83_508.34103975	1.83	LdMePE(18:0)	LdMePE(18:0)	M-H	LdMePE	(18:0)	(18:0)	NA	NA	NA	508.341	C25 H51 O7 N1 P1	B	1.85526e+07	3.324e+07	1.36719e+07	3.04919e+07	2.17438e+07	3.97169e+07	3.04883e+07	2.30468e+07	4.06912e+07	1.82479e+07	7.26806e+07	3.03841e+07	1.09663e+07	1.16686e+07	1.30076e+07	1.34172e+07	7.509e+06	4.60032e+06	4.69511e+08	1.18216e+07	1.66885e+07	3.64418e+06	1.07708e+07	2.69517e+08	3.57469e+06	1.12013e+07	2.76598e+06	3.77147e+06	1.53936e+07	5.38647e+07	3.29422e+07	1.00921e+07	6.16599e+07	1.86575e+07	1.399e+07
ESI(−)	1.87_629.45606025	1.87	OAHFA(42:10)	OAHFA(42:10)	M-H	OAHFA	(42:10)	(42:10)	NA	NA	NA	629.458	C42 H61 O4	C	4.67899e+06	5.01702e+06	7.43082e+06	2.48006e+06	4.68182e+06	4.31376e+06	6.0485e+06	3.54748e+06	5.06785e+06	4.87024e+06	3.54748e+06	3.95102e+06	7.69745e+06	4.3501e+06	7.67548e+06	7.00768e+06	6.18064e+06	6.91096e+06	6.52544e+06	6.05603e+06	5.73445e+06	6.01735e+06	7.32113e+06	4.88511e+06	5.23913e+06	6.70566e+06	5.74063e+06	7.45166e+06	6.89523e+06	4.29617e+06	6.08838e+06	8.26162e+06	6.60231e+06	7.07778e+06	6.9791e+06
ESI(−)	1.88_303.2330387	1.88	FA(20:4)(rep)	FA(20:4)	M-H	FA	(20:4)	(20:4)	NA	NA	NA	303.233	O2 H31 C20	D	8.41905e+08	1.27466e+09	8.6189e+08	4.86261e+08	7.31272e+08	9.29356e+08	1.04393e+09	6.074e+08	8.67895e+08	8.59222e+08	6.30575e+08	9.44376e+08	7.3438e+08	8.2241e+08	7.0615e+08	7.23362e+08	6.92367e+08	5.30842e+08	5.36846e+08	6.58871e+08	7.07902e+08	6.04051e+08	5.87004e+08	4.88933e+08	4.11692e+08	6.51404e+08	4.75723e+08	5.73959e+08	6.81822e+08	7.46462e+08	1.04057e+09	7.14459e+08	1.00713e+09	6.92648e+08	8.15212e+08
ESI(−)	1.96_1003.67506593333	1.96	SQDG(44:2)	SQDG(44:2)	M+HCOO	SQDG	(44:2)	(44:2)	NA	NA	NA	1003.68	C54 H99 O14 S1	D	7.79446e+06	1.24034e+07	4.24641e+06	5.45609e+06	4.46907e+06	4.54231e+06	6.62391e+06	4.09828e+06	8.53686e+06	3.32446e+06	7.1303e+06	8.13473e+06	3.99878e+06	3.9839e+06	2.65326e+06	5.48975e+06	2.10218e+06	781633	1.65678e+06	1.72316e+06	3.42703e+06	1.31675e+06	2.37609e+06	1.44703e+06	855867	2.12171e+06	790267	1.43637e+06	2.62042e+06	8.04207e+06	7.99721e+06	2.98821e+06	1.06528e+07	2.7571e+06	2.44343e+06
ESI(−)	1.96_568.362594266667	1.96	LPC(18:0)	LPC(18:0)	M+HCOO	LPC	(18:0)	(18:0)	NA	NA	NA	568.362	C27 H55 O9 N1 P1	A	9.76577e+08	1.7891e+09	7.11953e+08	1.53375e+09	1.37834e+09	1.08014e+09	1.15389e+09	9.24655e+08	1.02438e+09	6.72968e+08	1.34035e+09	1.32864e+09	7.85042e+08	8.99604e+08	8.77888e+08	1.02245e+09	7.06743e+08	5.91161e+08	6.34587e+08	7.8553e+08	8.25875e+08	6.31129e+08	8.3061e+08	6.09668e+08	5.82285e+08	8.17154e+08	5.40182e+08	7.23841e+08	7.89653e+08	1.07135e+09	1.45978e+09	7.4901e+08	1.21834e+09	7.72279e+08	8.77504e+08
ESI(−)	1.97_1091.72598768333	1.97	CerG2GNAc1(d36:1)	CerG2GNAc1(d36:1)	M-H	CerG2GNAc1	(d36:1)	(d36:1)	NA	NA	NA	1091.72	C56 H103 O18 N2	C	3.68293e+07	6.73593e+07	2.24296e+07	5.19019e+07	4.67247e+07	4.29999e+07	4.20546e+07	3.58379e+07	4.05446e+07	2.24277e+07	5.36026e+07	5.33602e+07	2.82626e+07	3.44154e+07	3.02732e+07	3.75431e+07	2.61991e+07	1.57587e+07	2.10963e+07	3.01131e+07	2.59507e+07	1.91367e+07	2.65178e+07	2.07251e+07	1.81557e+07	2.92759e+07	1.53739e+07	2.11162e+07	2.80593e+07	4.46946e+07	5.33282e+07	2.39101e+07	4.96115e+07	3.03753e+07	3.38469e+07
ESI(−)	1.99_329.2487339	1.99	FA(22:5)	FA(22:5)	M-H	FA	(22:5)	(22:5)	NA	NA	NA	329.249	O2 H33 C22	D	6.20053e+07	5.45941e+07	5.20928e+07	3.06462e+07	5.8085e+07	4.68833e+07	6.95485e+07	3.12252e+07	3.57306e+07	4.44034e+07	2.59234e+07	4.73726e+07	5.08408e+07	4.76731e+07	3.86088e+07	5.39632e+07	3.9399e+07	2.64117e+07	2.35273e+07	4.32814e+07	3.81057e+07	2.5263e+07	2.4031e+07	2.65516e+07	2.43035e+07	3.27132e+07	2.01057e+07	4.86805e+07	5.9294e+07	4.44749e+07	5.65085e+07	2.84395e+07	5.5664e+07	3.14059e+07	4.70599e+07
ESI(−)	2.01_578.3827342	2.01	dMePE(22:0)	dMePE(22:0)	M-H	dMePE	(22:0)	(22:0)	NA	NA	NA	578.383	C29 H57 O8 N1 P1	C	235660	1.72158e+06	109833	4.07303e+06	1.20351e+07	911859	211972	567096	12486.1	13254.1	2.62504e+06	1.61102e+06	8945.44	96022.2	8342.89	12867.4	127085	28914.1	23687.6	73904	209393	6697.21	37727.6	37300.8	9938.86	12257.5	15371.4	39080.4	56832	1.14017e+06	536906	10136.2	291910	26061.4	132390
ESI(−)	2.02_594.37811045	2.02	LPC(20:1)	LPC(20:1)	M+HCOO	LPC	(20:1)	(20:1)	NA	NA	NA	594.378	C29 H57 O9 N1 P1	A	6.77689e+06	3.4662e+06	3.87544e+06	2.88367e+06	3.64424e+06	5.74125e+06	4.52156e+06	5.2854e+06	1.20521e+07	4.13208e+06	3.95026e+06	3.54213e+06	7.69634e+06	2.47006e+06	1.52072e+06	4.89971e+06	2.89772e+06	1.09536e+06	3.44981e+06	1.66526e+06	7.9054e+06	1.08654e+06	3.05833e+06	1.8872e+06	2.23225e+06	1.80887e+06	3.38392e+06	1.81459e+06	1.88472e+06	8.37836e+06	1.11501e+07	5.06503e+06	9.56474e+06	3.64803e+06	4.93187e+06
ESI(−)	2.04_534.356637016949	2.04	LdMePE(20:1)	LdMePE(20:1)	M-H	LdMePE	(20:1)	(20:1)	NA	NA	NA	534.357	C27 H53 O7 N1 P1	B	2.46544e+06	1.17752e+06	1.52747e+06	837960	1.15238e+06	2.02588e+06	1.80339e+06	2.05244e+06	5.00487e+06	1.45295e+06	1.56488e+06	1.44833e+06	2.89392e+06	885711	526804	1.92294e+06	980593	368475	1.42394e+06	639276	3.27063e+06	482501	1.27132e+06	817758	827108	681692	1.41659e+06	713847	695580	3.37819e+06	4.34939e+06	1.982e+06	4.07676e+06	1.32558e+06	1.80385e+06
ESI(−)	2.04_581.457494366667	2.04	OAHFA(38:6)	OAHFA(38:6)	M-H	OAHFA	(38:6)	(38:6)	NA	NA	NA	581.458	C38 H61 O4	C	776296	1.12199e+06	836396	951832	2.04192e+06	602156	850409	509787	565573	456267	908244	1.23614e+06	604663	653049	1.28954e+06	627690	757481	856100	563756	488003	701285	577910	778208	520217	554346	736594	696775	1.09167e+06	537639	642005	1.02989e+06	907153	959725	709414	556207
ESI(−)	2.08_1486.9054032	2.08	CerG3GNAc2(d38:0)	CerG3GNAc2(d38:0)	M-H	CerG3GNAc2	(d38:0)	(d38:0)	NA	NA	NA	1486.9	C72 H132 O28 N3	C	6.16279e+06	8.60044e+06	5.21217e+06	6.34068e+06	3.66769e+06	2.04442e+06	5.69393e+06	3.49981e+06	5.5771e+06	3.09257e+06	6.0959e+06	5.52358e+06	6.43157e+06	4.75133e+06	4.96267e+06	7.59136e+06	4.5812e+06	2.57163e+06	3.53505e+06	3.11003e+06	6.03996e+06	3.58483e+06	4.71979e+06	3.16184e+06	2.40766e+06	4.74931e+06	2.37548e+06	6.23094e+06	5.76464e+06	4.66167e+06	3.7899e+06	4.65548e+06	2.99209e+06	3.52087e+06	4.10538e+06
ESI(−)	2.08_961.62724685	2.08	SQDG(41:2)	SQDG(41:2)	M+HCOO	SQDG	(41:2)	(41:2)	NA	NA	NA	961.629	C51 H93 O14 S1	D	7.7762e+07	2.00742e+08	4.28858e+07	8.30818e+07	4.69123e+07	6.63159e+07	9.05311e+07	3.3605e+07	7.3871e+07	3.66677e+07	8.32671e+07	1.27393e+08	5.29779e+07	5.88634e+07	4.12727e+07	8.42605e+07	4.01392e+07	1.36799e+07	2.64577e+07	3.50864e+07	5.64744e+07	2.3162e+07	3.05484e+07	2.39986e+07	1.54037e+07	4.1693e+07	1.48551e+07	3.79026e+07	4.87051e+07	7.0998e+07	9.39147e+07	2.884e+07	8.94695e+07	3.91768e+07	4.53391e+07
ESI(−)	2.09_983.609207833333	2.09	SQDG(43:5)	SQDG(43:5)	M+HCOO	SQDG	(43:5)	(43:5)	NA	NA	NA	983.614	C53 H91 O14 S1	D	6.03286e+07	9.54681e+07	4.65585e+07	6.60452e+07	3.82544e+07	4.5737e+07	5.72229e+07	3.38638e+07	5.28976e+07	3.41078e+07	6.33344e+07	6.93496e+07	5.37178e+07	4.47368e+07	4.73529e+07	6.8672e+07	4.02572e+07	2.52009e+07	3.04199e+07	3.21746e+07	5.72118e+07	3.50659e+07	5.07313e+07	2.87161e+07	2.39417e+07	4.21298e+07	2.43775e+07	5.10716e+07	5.30533e+07	4.89002e+07	6.09161e+07	4.02739e+07	7.42624e+07	3.85038e+07	4.09923e+07
ESI(−)	2.12_659.504521616667	2.12	OAHFA(44:9)	OAHFA(44:9)	M-H	OAHFA	(44:9)	(44:9)	NA	NA	NA	659.504	C44 H67 O4	C	1.74905e+06	396428	938673	147210	160848	2.67153e+06	1.28016e+06	1.59653e+06	1.26295e+06	1.35847e+06	99411	316885	1.31222e+06	1.05076e+06	414658	700231	2.96838e+06	447036	888103	605551	2.63315e+06	179256	386018	281023	1.23347e+06	484959	896743	144417	383334	312175	1.96212e+06	664935	425909	543193	996629
ESI(−)	2.25_582.378310866667	2.25	LPC(19:0)	LPC(19:0)	M+HCOO	LPC	(19:0)	(19:0)	NA	NA	NA	582.378	C28 H57 O9 N1 P1	A	4.21728e+06	4.39962e+06	2.86895e+06	3.68029e+06	4.52571e+06	4.35687e+06	3.21135e+06	3.93034e+06	9.80136e+06	2.92548e+06	5.79119e+06	3.68422e+06	3.65956e+06	2.93139e+06	1.60403e+06	3.19779e+06	1.67451e+06	2.25076e+06	1.36422e+06	1.36772e+06	2.49581e+06	3.16374e+06	2.27242e+06	1.98346e+06	2.58844e+06	2.02298e+06	2.47589e+06	2.12714e+06	1.68994e+06	6.94975e+06	5.57874e+06	3.17706e+06	6.08845e+06	3.14641e+06	1.89794e+06
ESI(−)	2.36_522.3568679	2.36	LdMePE(19:0)	LdMePE(19:0)	M-H	LdMePE	(19:0)	(19:0)	NA	NA	NA	522.357	C26 H53 O7 N1 P1	B	2.50041e+06	3.28876e+06	2.99423e+06	2.52786e+06	2.43777e+06	2.58927e+06	1.94262e+06	2.47752e+06	2.35384e+06	2.51793e+06	3.94451e+06	2.51015e+06	2.95087e+06	2.28847e+06	1.57336e+06	2.53029e+06	1.16862e+06	859860	1.33085e+06	1.27181e+06	1.63211e+06	1.25428e+06	1.80592e+06	1.54737e+06	975140	1.5868e+06	1.05218e+06	841408	1.23376e+06	5.45698e+06	4.34739e+06	2.6465e+06	5.14399e+06	1.15122e+06	1.90178e+06
ESI(−)	2.74_585.488264866667	2.74	OAHFA(38:4)	OAHFA(38:4)	M-H	OAHFA	(38:4)	(38:4)	NA	NA	NA	585.489	C38 H65 O4	C	1.55777e+06	1.87055e+06	931428	1.66522e+06	3.1563e+06	1.05217e+06	1.1971e+06	998728	984364	778016	1.36558e+06	1.73313e+06	803863	792353	1.10515e+06	939656	1.23798e+06	675489	902726	689155	967004	568756	812418	587375	736191	649615	809501	1.0801e+06	938799	973722	1.5768e+06	1.0097e+06	1.18451e+06	850760	877140
ESI(−)	2.75_563.504487966667	2.75	OAHFA(36:1)	OAHFA(36:1)	M-H	OAHFA	(36:1)	(36:1)	NA	NA	NA	563.504	C36 H67 O4	C	351967	426760	39118	607455	1.37341e+06	284897	274065	150709	110390	90497.9	402517	563981	48216.2	50335.9	204554	46067.6	199693	62939.5	113954	147153	81800.1	32886.2	15190.4	12695	45405.5	58563.9	64630.5	62825.6	61198.4	250720	412934	51342.7	160076	176251	117791
ESI(−)	2.75_596.39380575	2.75	LPC(20:0)	LPC(20:0)	M+HCOO	LPC	(20:0)	(20:0)	NA	NA	NA	596.393	C29 H59 O9 N1 P1	A	1.12695e+06	652259	827552	525442	663977	1.06638e+06	476251	1.13374e+06	1.83577e+06	822538	872401	611096	904829	481838	284026	670481	252697	84083.3	247307	181052	890623	153548	402379	317708	181716	281865	246228	76936.9	249377	2.02294e+06	1.71819e+06	891600	1.39849e+06	461624	319544
ESI(−)	2.88_536.372193916667	2.88	LdMePE(20:0)	LdMePE(20:0)	M-H	LdMePE	(20:0)	(20:0)	NA	NA	NA	536.372	C27 H55 O7 N1 P1	B	498676	365011	312649	374742	259759	397202	282852	462269	558992	308105	388745	346106	386535	250803	173106	303105	224190	133178	360640	215727	388175	139296	261353	207242	214080	156051	225076	144479	250602	621204	646434	306101	680171	230299	300477
ESI(−)	3.58_841.50338355	3.58	PG(20:4/22:6)	PG(42:10)	M-H	PG	(20:4/22:6)	(20:4)	(22:6)	NA	NA	841.503	C48 H74 O10 N0 P1	B	7.53911e+06	1.08004e+07	2.39292e+07	7.99106e+06	1.03845e+07	1.1194e+07	1.5587e+07	9.99226e+06	7.03742e+06	2.47317e+07	1.08821e+07	6.3339e+06	1.3715e+07	2.16764e+07	7.27827e+06	1.31995e+07	4.8606e+06	3.57229e+06	4.17255e+06	4.30557e+06	7.70463e+06	3.12277e+06	5.73888e+06	4.24494e+06	4.53651e+06	5.97393e+06	1.8839e+06	9.63936e+06	1.63219e+07	1.09293e+07	1.25463e+07	1.09365e+07	1.29602e+07	1.02565e+07	1.17801e+07
ESI(−)	3.63_802.560504745763	3.63	PS(37:1)	PS(37:1)	M-H	PS	(37:1)	(37:1)	NA	NA	NA	802.56	C43 H81 O10 N1 P1	C	56138.8	509215	13569.4	972550	1.07287e+06	278292	32966	274544	4141.5	9018.07	866487	493125	2628.45	67309.7	6749.59	6497.73	75346.5	19303.1	1677.22	49282.4	12392.3	2934.16	50438.1	21903.9	10774.7	5002.63	2862.54	37310.5	32631.6	628457	111548	3954.04	152148	21281.4	9350.22
ESI(−)	3.65_817.5035318	3.65	PG(18:2/22:6)	PG(40:8)	M-H	PG	(18:2/22:6)	(18:2)	(22:6)	NA	NA	817.503	C46 H74 O10 N0 P1	B	4.60326e+06	5.40686e+06	7.31603e+06	6.36688e+06	2.19673e+07	5.80954e+06	8.43888e+06	7.01955e+06	1.05419e+07	6.40933e+06	7.17501e+06	5.68061e+06	1.0133e+07	1.03016e+07	1.09847e+07	7.53921e+06	8.7433e+06	4.0865e+06	3.4932e+06	6.53384e+06	4.02716e+06	5.3584e+06	4.76745e+06	5.84161e+06	4.52674e+06	4.63452e+06	3.3286e+06	9.15557e+06	7.59105e+06	7.7999e+06	5.78125e+06	5.42098e+06	7.69219e+06	1.61399e+07	7.38275e+06
ESI(−)	3.71_867.51902195	3.71	PG(22:5/22:6)	PG(44:11)	M-H	PG	(22:5/22:6)	(22:5)	(22:6)	NA	NA	867.518	C50 H76 O10 N0 P1	B	1.59685e+06	3.25763e+06	2.47793e+06	2.48881e+06	3.69712e+06	4.51647e+06	2.73788e+06	4.04012e+06	3.81099e+06	3.45823e+06	3.68733e+06	2.88353e+06	3.89858e+06	3.36108e+06	2.34307e+06	3.79662e+06	2.50052e+06	2.19514e+06	4.44229e+06	4.95223e+06	2.33045e+06	5.70444e+06	3.39751e+06	2.77517e+06	5.91896e+06	3.29108e+06	2.4801e+06	2.21814e+06	1.90479e+06	8.30906e+06	3.42059e+06	4.28771e+06	3.52352e+06	5.90695e+06	4.0789e+06
ESI(−)	3.78_915.597168383333	3.78	PI(18:0/22:3)	PI(40:3)	M-H	PI	(18:0/22:3)	(18:0)	(22:3)	NA	NA	915.597	C49 H88 O13 N0 P1	B	6.26235e+07	7.99943e+07	5.18575e+07	1.08116e+08	7.88882e+07	5.37779e+07	4.10802e+07	5.48753e+07	4.15721e+07	4.00516e+07	9.64525e+07	8.11349e+07	5.62741e+07	4.81491e+07	6.69392e+07	6.10162e+07	5.37513e+07	7.62155e+07	5.90013e+07	4.14721e+07	5.62705e+07	6.83053e+07	1.06725e+08	4.09864e+07	4.65684e+07	5.42337e+07	6.57841e+07	7.48634e+07	6.32529e+07	6.737e+07	5.72328e+07	5.60009e+07	6.78593e+07	5.13761e+07	4.68904e+07
ESI(−)	3.8_774.5290723	3.8	PS(35:1)	PS(35:1)	M-H	PS	(35:1)	(35:1)	NA	NA	NA	774.529	C41 H77 O10 N1 P1	C	126779	1.23424e+06	55680.8	8.05145e+06	2.74363e+06	506538	61639.8	593202	14783.5	15897.6	2.08205e+06	1.20625e+06	4082.52	152925	27209.3	27992.6	147141	171939	35980.3	111987	104334	6990.72	130095	68125.1	23313	8276.52	13998	106809	111013	1.26264e+06	212845	20993.5	247922	42367.3	42974.1
ESI(−)	3.81_800.544898428571	3.81	PS(37:2)	PS(37:2)	M-H	PS	(37:2)	(37:2)	NA	NA	NA	800.545	C43 H79 O10 N1 P1	C	72160	547886	21385.5	1.3767e+06	1.36283e+06	455646	31690.2	403781	6368.41	5205.21	1.22206e+06	687773	109060	72205.1	2677.99	4500.83	79718.3	7343.43	9276.5	53617.6	13241.4	2051.1	32491.1	22913.6	8637	1468.07	89888.7	34740.6	53929.5	707255	175897	11139	184351	18338.8	13737.9
ESI(−)	3.81_929.518650383333	3.81	PI(20:4/22:6)	PI(42:10)	M-H	PI	(20:4/22:6)	(20:4)	(22:6)	NA	NA	929.519	C51 H78 O13 N0 P1	A	41116.6	33970.3	111824	2822.78	12837.9	47783	80750.3	36749.3	511497	619750	48542.5	80734.9	846977	725394	606076	541265	371218	495328	448206	552050	252979	634946	374976	322462	710638	406980	394140	352305	282261	109870	115948	719397	182570	615838	298059
ESI(−)	3.89_765.471218533333	3.89	PG(14:0/22:6)	PG(36:6)	M-H	PG	(14:0/22:6)	(14:0)	(22:6)	NA	NA	765.471	C42 H70 O10 N0 P1	B	555560	84086.2	265347	268295	357313	279353	346495	472876	319339	172122	133338	135605	201695	98478.8	72634.9	82486.2	249668	127872	353017	128903	144008	63289.2	268984	143096	132669	97021	168339	165807	456381	264250	302999	171159	138294	65243.3	186079
ESI(−)	3.89_793.503256016667	3.89	PG(18:2/20:4)	PG(38:6)	M-H	PG	(18:2/20:4)	(18:2)	(20:4)	NA	NA	793.503	C44 H74 O10 N0 P1	B	2.80555e+06	4.8224e+06	3.51729e+06	2.02802e+06	1.47743e+06	3.47999e+06	2.54418e+06	3.59062e+06	1.4228e+06	3.03179e+06	4.55869e+06	4.37895e+06	3.08011e+06	2.55745e+06	3.16307e+06	7.61047e+06	2.73242e+06	1.324e+06	1.39009e+06	1.72626e+06	2.86098e+06	1.04921e+06	1.96404e+06	507034	478365	510452	680548	2.06989e+06	3.64394e+06	985763	4.17028e+06	1.68789e+06	5.8851e+06	2.34397e+06	2.6419e+06
ESI(−)	3.89_843.5187878	3.89	PG(20:3/22:6)	PG(42:9)	M-H	PG	(20:3/22:6)	(20:3)	(22:6)	NA	NA	843.518	C48 H76 O10 N0 P1	B	1.543e+06	854027	1.7772e+06	1.06947e+06	2.45831e+06	2.27378e+06	1.56418e+06	2.60522e+06	2.8701e+06	1.56523e+06	1.26325e+06	1.65434e+06	1.73067e+06	1.65968e+06	947499	2.65112e+06	928262	625191	1.68146e+06	1.58806e+06	1.25898e+06	795381	1.24975e+06	683268	668814	676463	293297	2.08991e+06	3.44925e+06	4.08851e+06	2.28094e+06	729447	1.65074e+06	1.92718e+06	1.83772e+06
ESI(−)	3.9_855.503467016667	3.9	PI(16:0/20:5)	PI(36:5)	M-H	PI	(16:0/20:5)	(16:0)	(20:5)	NA	NA	855.503	C45 H76 O13 N0 P1	A	201328	139502	322401	370564	370874	244082	197922	369712	270393	160964	154483	180538	184758	194134	338618	268035	287727	172593	292288	1.01293e+06	300947	93693.6	249921	501550	373005	70584.1	168571	203398	176136	190613	239382	268722	397368	286225	396997
ESI(−)	3.95_767.487284133333	3.95	PG(18:3/18:2)	PG(36:5)	M-H	PG	(18:3/18:2)	(18:3)	(18:2)	NA	NA	767.487	C42 H72 O10 N0 P1	B	715535	366283	566768	983996	1.66668e+06	959951	1.0131e+06	1.68242e+06	615022	360656	597627	464206	355129	464301	901602	570538	1.13396e+06	686217	892505	681209	1.00922e+06	682165	777856	703605	571747	543342	690997	535653	1.16269e+06	905020	835371	835338	368157	844406	1.03383e+06
ESI(−)	3.98_769.503542866667	3.98	PG(18:2/18:2)	PG(36:4)	M-H	PG	(18:2/18:2)	(18:2)	(18:2)	NA	NA	769.503	C42 H74 O10 N0 P1	B	1.29361e+06	1.4339e+06	1.17742e+06	956580	677478	1.42252e+06	6.38911e+06	1.85014e+06	1.67158e+06	1.21554e+06	1.8744e+06	1.77618e+06	1.17912e+06	1.70334e+06	2.06703e+06	1.80907e+06	1.61306e+06	1.70981e+06	1.24586e+06	1.52381e+06	1.50801e+06	1.31882e+06	1.14861e+06	2.0979e+06	1.17494e+06	2.17652e+06	1.2743e+06	2.58541e+06	2.07842e+06	2.39579e+06	1.8399e+06	1.30063e+06	2.14624e+06	1.6529e+06	1.3063e+06
ESI(−)	4_819.519307366667	4	PG(18:1/22:6)	PG(40:7)	M-H	PG	(18:1/22:6)	(18:1)	(22:6)	NA	NA	819.518	C46 H76 O10 N0 P1	B	675159	702894	975249	561241	924660	1.01886e+06	993549	952146	585059	807158	723766	992317	775395	505732	587857	1.10237e+06	9.63701e+06	587832	554290	1.09255e+06	9.69816e+06	572196	735616	215344	457769	334524	110499	1.3707e+06	1.28142e+06	1.32206e+06	990828	291758	1.45275e+06	973099	1.16394e+06
ESI(−)	4.05_905.519260316667	4.05	PI(20:4/20:4)	PI(40:8)	M-H	PI	(20:4/20:4)	(20:4)	(20:4)	NA	NA	905.519	C49 H78 O13 N0 P1	A	366570	593945	934727	489979	208293	546233	678979	480445	3.21744e+06	4.56797e+06	609012	730308	6.73603e+06	6.53365e+06	6.74396e+06	4.49424e+06	4.01458e+06	6.32178e+06	4.48678e+06	7.65389e+06	1.66656e+06	8.79748e+06	5.92489e+06	4.16855e+06	5.118e+06	5.22481e+06	4.05219e+06	3.00894e+06	2.72402e+06	932758	736571	7.258e+06	1.05582e+06	6.5301e+06	3.02673e+06
ESI(−)	4.15_741.47122565	4.15	PG(14:0/20:4)	PG(34:4)	M-H	PG	(14:0/20:4)	(14:0)	(20:4)	NA	NA	741.471	C40 H70 O10 N0 P1	B	809309	133876	331855	328901	638646	237340	437502	537789	304590	242427	126124	210333	307680	89569.5	100027	133946	286206	144184	398009	240676	166441	95676.9	486698	126287	107409	100058	131242	225125	683149	425905	488982	265925	292591	129162	295361
ESI(−)	4.2_817.503043966667	4.2	PG(20:4/20:4)	PG(40:8)	M-H	PG	(20:4/20:4)	(20:4)	(20:4)	NA	NA	817.503	C46 H74 O10 N0 P1	B	3.12126e+06	1.69751e+06	3.31456e+06	1.69733e+06	2.96874e+06	2.35408e+06	2.97415e+06	2.37917e+06	2.35117e+06	2.98834e+06	1.25231e+06	1.59636e+06	3.53664e+06	1.90231e+06	2.7016e+06	2.43057e+06	2.16908e+06	2.61142e+06	2.40039e+06	2.50415e+06	1.63109e+06	2.95639e+06	3.30604e+06	2.09582e+06	2.49551e+06	2.2081e+06	2.22221e+06	2.03754e+06	2.46283e+06	1.90299e+06	2.12845e+06	2.17809e+06	1.91691e+06	1.55008e+06	2.73532e+06
ESI(−)	4.2_869.534514066667	4.2	PG(22:4/22:6)	PG(44:10)	M-H	PG	(22:4/22:6)	(22:4)	(22:6)	NA	NA	869.534	C50 H78 O10 N0 P1	B	2.50533e+06	1.52616e+06	3.94811e+06	1.1234e+06	1.44459e+06	3.05648e+06	1.63558e+06	3.5508e+06	2.95388e+06	4.99327e+06	1.21087e+06	1.397e+06	4.15848e+06	1.46454e+06	633056	3.91313e+06	1.08305e+06	2.42537e+06	2.42065e+06	2.748e+06	2.72568e+06	2.60626e+06	3.5342e+06	2.86683e+06	3.00749e+06	2.94391e+06	1.95555e+06	3.77139e+06	1.15252e+06	2.78676e+06	1.67382e+06	3.58566e+06	2.65005e+06	3.66962e+06	3.09964e+06
ESI(−)	4.26_831.503443366667	4.26	PI(16:1/18:2)	PI(34:3)	M-H	PI	(16:1/18:2)	(16:1)	(18:2)	NA	NA	831.503	C43 H76 O13 N0 P1	A	1.17746e+06	218888	877215	281357	286007	979269	929566	1.79417e+06	1.38545e+06	1.243e+06	435454	330839	1.12766e+06	1.00132e+06	629488	1.35574e+06	1.99004e+06	525807	993545	1.0868e+06	1.12782e+06	497712	1.49864e+06	886257	1.01033e+06	402759	1.16621e+06	1.17448e+06	1.0106e+06	1.62319e+06	1.07202e+06	1.71646e+06	974868	968079	2.01033e+06
ESI(−)	4.31_717.471814166667	4.31	PG(14:0/18:2)	PG(32:2)	M-H	PG	(14:0/18:2)	(14:0)	(18:2)	NA	NA	717.471	C38 H70 O10 N0 P1	B	2.5296e+06	529093	828650	1.45617e+06	2.44712e+06	1.1187e+06	1.39619e+06	1.82938e+06	1.02122e+06	450486	747454	800298	796561	422129	462805	526360	905626	510333	1.12797e+06	536416	614732	316975	1.08687e+06	519305	382590	301908	503746	687755	1.83471e+06	1.33542e+06	1.23611e+06	771852	738554	401343	872630
ESI(−)	4.34_795.518597333333	4.34	PG(18:1/20:4)	PG(38:5)	M-H	PG	(18:1/20:4)	(18:1)	(20:4)	NA	NA	795.518	C44 H76 O10 N0 P1	B	657839	309580	684287	534308	1.05609e+06	699664	855445	677167	227910	183953	654779	374077	543838	502735	746492	263565	793132	194167	703363	2.4234e+06	500732	176939	1.37228e+06	400755	359627	192964	209200	412888	487127	1.16772e+06	436715	237017	2.92655e+06	690024	2.19599e+06
ESI(−)	4.41_857.519281254545	4.41	PI(18:2/18:2)	PI(36:4)	M-H	PI	(18:2/18:2)	(18:2)	(18:2)	NA	NA	857.519	C45 H78 O13 N0 P1	A	1.18912e+06	380704	1.19625e+06	637978	360204	1.39046e+06	1.78316e+06	3.131e+06	2.32465e+06	604158	1.1705e+06	245112	865818	808978	1.74728e+06	1.69868e+06	4.33194e+06	1.27368e+06	2.26221e+06	2.03381e+06	3.61506e+06	793737	1.62468e+06	1.12331e+06	839380	1.59955e+06	1.52347e+06	922600	3.14239e+06	2.14374e+06	1.46985e+06	2.01556e+06	1.70585e+06	1.6073e+06	1.55044e+06
ESI(−)	4.43_743.48803435	4.43	PG(16:1/18:2)	PG(34:3)	M-H	PG	(16:1/18:2)	(16:1)	(18:2)	NA	NA	743.487	C40 H72 O10 N0 P1	B	9.00444e+06	1.54673e+06	5.52512e+06	3.70014e+06	6.61801e+06	5.43045e+06	5.25269e+06	7.20199e+06	2.56386e+06	3.04631e+06	2.07418e+06	1.14165e+06	2.49799e+06	1.95729e+06	1.73002e+06	1.96783e+06	4.00969e+06	2.05656e+06	4.09187e+06	3.42288e+06	2.55159e+06	2.48432e+06	2.88222e+06	2.56461e+06	1.82648e+06	1.05304e+06	1.33995e+06	2.57763e+06	6.11125e+06	3.23913e+06	4.06306e+06	2.3822e+06	2.14188e+06	2.80381e+06	6.1226e+06
ESI(−)	4.44_843.502926733333	4.44	PI(15:0/20:4)	PI(35:4)	M-H	PI	(15:0/20:4)	(15:0)	(20:4)	NA	NA	843.503	C44 H76 O13 N0 P1	A	125688	55310.1	345013	65101.6	77639	148897	123875	204604	192600	458898	163053	90982.5	393782	455752	216001	272605	210837	202822	415855	295791	175076	268033	257348	354310	401782	222409	273853	202883	260950	327244	124247	454012	255988	592216	321908
ESI(−)	4.48_1516.83805291667	4.48	GM1(d34:1)	GM1(d34:1)	M-H	GM1	(d34:1)	(d34:1)	NA	NA	NA	1516.84	C71 H126 O31 N3	D	218657	435796	279477	528435	631530	213575	162543	223361	203637	273605	490333	387169	220852	294046	385989	260120	226031	466913	316735	621792	252279	432423	426187	485266	421017	643998	417985	420749	456576	314863	274963	342892	239847	313623	257975
ESI(−)	4.48_845.5338522	4.48	PG(22:4/20:4)	PG(42:8)	M-H	PG	(22:4/20:4)	(22:4)	(20:4)	NA	NA	845.534	C48 H78 O10 N0 P1	B	1.14782e+06	778333	1.68434e+06	499623	605173	1.41825e+06	1.44661e+06	1.69903e+06	1.28984e+06	1.96204e+06	503227	646930	1.37703e+06	1.07815e+06	677800	1.45138e+06	1.68218e+06	601280	789021	1.51931e+06	1.72672e+06	548017	992747	701901	807221	675003	438990	1.82371e+06	1.34222e+06	1.28959e+06	1.73687e+06	998614	982588	1.17068e+06	1.37412e+06
ESI(−)	4.49_822.529085433333	4.49	PC(16:1/20:5)	PC(36:6)	M+HCOO	PC	(16:1/20:5)	(16:1)	(20:5)	NA	NA	822.529	C45 H77 O10 N1 P1	A	765290	626354	1.71598e+06	1.0881e+06	329586	2.51496e+06	907650	1.13929e+06	770469	663397	368324	534346	595531	1.00417e+06	668742	972355	1.231e+06	844419	743007	528662	324767	720258	879604	920366	920357	494899	955475	2.35019e+06	1.04162e+06	314231	410265	820971	627434	768040	726332
ESI(−)	4.5_767.4874627	4.5	PG(16:0/20:5)	PG(36:5)	M-H	PG	(16:0/20:5)	(16:0)	(20:5)	NA	NA	767.487	C42 H72 O10 N0 P1	B	2.07117e+06	882448	1.92467e+06	1.77501e+06	4.02521e+06	2.62388e+06	3.07826e+06	2.34443e+06	788482	1.17866e+06	1.16359e+06	1.01471e+06	759034	788837	875114	388301	1.27146e+06	1.03172e+06	1.04689e+06	921294	597662	880696	788148	1.1965e+06	658412	694006	773586	717365	1.7035e+06	1.25452e+06	844453	678625	800465	582854	1.40147e+06
ESI(−)	4.52_907.534994466667	4.52	PI(18:1/22:6)	PI(40:7)	M-H	PI	(18:1/22:6)	(18:1)	(22:6)	NA	NA	907.534	C49 H80 O13 N0 P1	A	106771	25950.6	206677	20545.1	37002.9	136583	194017	151978	468082	292882	58306.8	56897.5	415437	293156	477047	299901	428978	368997	313744	520138	173705	516175	371959	296635	313317	340612	262254	146529	322570	241817	156855	461959	176867	918965	372714
ESI(−)	4.59_757.48138915	4.59	PMe(20:4/20:4)	PMe(40:8)	M-H	PMe	(20:4/20:4)	(20:4)	(20:4)	NA	NA	757.481	C44 H70 O8 N0 P1	B	198531	50422.8	313902	85234.2	36236.5	168853	111856	161185	234539	186084	76892.1	85785.6	328578	144504	119807	152322	125928	98579.2	129741	320002	157631	257261	218225	161960	177305	471706	149528	244682	97881.9	232292	243021	341950	209740	165432	187626
ESI(−)	4.6_1167.70065176667	4.6	GM3(d34:1(rep)	GM3(d34:1	M-H	GM3	(d34:1+O)	(d34:1+O)	NA	NA	NA	1167.7	C57 H103 O22 N2	D	5.25497e+06	3.68455e+06	5.07474e+06	3.53133e+06	7.34699e+06	6.81252e+06	5.71592e+06	4.26877e+06	4.9798e+06	6.76917e+06	6.73649e+06	4.35836e+06	7.69223e+06	5.4968e+06	7.13749e+06	6.99362e+06	4.90914e+06	7.37032e+06	4.97799e+06	6.2032e+06	8.28909e+06	5.54307e+06	6.47624e+06	6.24839e+06	7.40517e+06	7.4021e+06	5.19068e+06	4.84551e+06	7.22214e+06	7.07646e+06	3.76983e+06	5.83201e+06	4.359e+06	2.46492e+06	8.18935e+06
ESI(−)	4.61_819.502913766667	4.61	PI(15:0/18:2)	PI(33:2)	M-H	PI	(15:0/18:2)	(15:0)	(18:2)	NA	NA	819.503	C42 H76 O13 N0 P1	A	48701.7	8254.41	140257	38503	26512.8	161155	99530.7	295799	156106	204345	96222.1	14124.7	181254	219816	103059	195836	226838	103281	301651	161629	257481	97917	138753	230458	307647	136570	262411	149236	218626	317984	112527	295823	198260	291828	152975
ESI(−)	4.65_1041.45204645	4.65	PIP2(38:6)	PIP2(38:6)	M-H	PIP2	(38:6)	(38:6)	NA	NA	NA	1041.45	C47 H80 O19 N0 P3	C	526668	408539	629779	328930	453332	403921	572649	655424	583501	524581	406619	388017	669177	935891	1.3979e+06	779823	1.18606e+06	1.55008e+06	1.14873e+06	1.33487e+06	898513	1.62217e+06	1.30921e+06	1.10579e+06	1.25358e+06	1.12496e+06	1.21877e+06	775618	1.39832e+06	429584	471918	851323	420225	1.10699e+06	849357
ESI(−)	4.66_821.5343949	4.66	PG(22:4/18:2)	PG(40:6)	M-H	PG	(22:4/18:2)	(22:4)	(18:2)	NA	NA	821.534	C46 H78 O10 N0 P1	B	1.9849e+06	520868	1.42418e+06	1.30611e+06	1.66315e+06	2.22358e+06	563167	1.65297e+06	2.39082e+06	2.69074e+06	1.41906e+06	784933	1.4484e+06	2.71129e+06	1.73216e+06	2.13604e+06	1.20626e+06	1.54208e+06	1.6469e+06	2.23012e+06	1.34862e+06	916874	1.87484e+06	1.12985e+06	1.01827e+06	1.40421e+06	657829	2.13366e+06	1.03719e+06	1.32284e+06	3.38946e+06	2.03966e+06	809275	1.64684e+06	960434
ESI(−)	4.67_755.48688975	4.67	PG(15:0/20:4)	PG(35:4)	M-H	PG	(15:0/20:4)	(15:0)	(20:4)	NA	NA	755.487	C41 H72 O10 N0 P1	B	567427	149755	728152	340289	596085	468753	576046	624783	311338	493922	219105	219177	440491	286675	131225	166444	464124	259833	390582	433111	291821	119184	576840	277337	219454	229667	123594	228041	673087	641551	480688	352464	403149	419439	457971
ESI(−)	4.7_872.545479816667	4.7	PC(20:5/20:4)	PC(40:9)	M+HCOO	PC	(20:5/20:4)	(20:5)	(20:4)	NA	NA	872.545	C49 H79 O10 N1 P1	A	879490	705715	791005	189205	158042	1.01274e+06	1.59128e+06	695215	1.06138e+06	885135	480417	641305	1.29026e+06	1.27731e+06	1.49631e+06	1.29463e+06	1.45565e+06	1.3888e+06	1.46806e+06	838277	1.23665e+06	2.64115e+06	1.26127e+06	1.40228e+06	1.95192e+06	2.01984e+06	1.45165e+06	785567	754562	915637	882483	904618	1.69133e+06	2.83555e+06	1.34634e+06
ESI(−)	4.72_1007.46679546667	4.72	PIP2(16:0/19:2)	PIP2(35:2)	M-H	PIP2	(16:0/19:2)	(16:0)	(19:2)	NA	NA	1007.47	C44 H82 O19 N0 P3	B	261890	136410	633409	169920	194190	295584	358793	501344	422950	625912	323106	225589	785827	738835	615856	476966	517850	536585	1.11197e+06	649657	437250	488303	386229	777599	1.20289e+06	491826	691213	788107	527691	186902	246557	599701	355699	504361	501788
ESI(−)	4.75_793.50367125	4.75	PG(18:2/20:4)(rep)	PG(38:6)	M-H	PG	(18:2/20:4)	(18:2)	(20:4)	NA	NA	793.503	C44 H74 O10 N0 P1	B	5.48845e+06	2.32843e+06	4.67397e+06	2.59955e+06	4.6958e+06	4.32275e+06	4.72004e+06	5.13192e+06	2.66754e+06	3.19636e+06	1.67654e+06	2.43003e+06	2.67437e+06	2.83659e+06	3.75352e+06	2.51753e+06	4.71882e+06	2.87002e+06	3.21201e+06	3.46116e+06	2.60641e+06	3.28404e+06	3.76302e+06	3.09894e+06	2.71235e+06	3.38412e+06	2.06205e+06	2.16215e+06	5.13832e+06	3.22946e+06	2.90017e+06	2.52156e+06	2.72804e+06	2.83745e+06	4.48658e+06
ESI(−)	4.77_771.519077066667	4.77	PG(18:1/18:2)	PG(36:3)	M-H	PG	(18:1/18:2)	(18:1)	(18:2)	NA	NA	771.518	C42 H76 O10 N0 P1	B	6.11427e+06	2.20127e+06	3.58646e+06	1.65354e+06	603136	5.92061e+06	4.36306e+06	4.90909e+06	5.63359e+06	2.76087e+06	2.92353e+06	2.80948e+06	4.80304e+06	3.80454e+06	4.54054e+06	5.40917e+06	5.38458e+06	2.97492e+06	4.81712e+06	6.52777e+06	3.41944e+06	3.96911e+06	2.34473e+06	8.88174e+06	5.64438e+06	3.4933e+06	2.47357e+06	6.73422e+06	3.35634e+06	5.14687e+06	3.84071e+06	2.21836e+06	4.47807e+06	5.45611e+06	3.10305e+06
ESI(−)	4.8_781.488143983333	4.8	PI(16:0/14:0)	PI(30:0)	M-H	PI	(16:0/14:0)	(16:0)	(14:0)	NA	NA	781.487	C39 H74 O13 N0 P1	A	1.04552e+06	1.08166e+06	1.43836e+06	1.74678e+06	1.83338e+06	2.04855e+06	1.92842e+06	2.25453e+06	1.09195e+06	1.71196e+06	1.70009e+06	1.55186e+06	1.64217e+06	1.82961e+06	882276	1.16073e+06	1.52835e+06	523958	1.47095e+06	1.9975e+06	1.63865e+06	645548	765968	1.06597e+06	1.38832e+06	688326	1.13857e+06	1.44305e+06	1.20394e+06	1.30824e+06	821458	1.05245e+06	1.35825e+06	1.18136e+06	1.45573e+06
ESI(−)	4.81_1151.7058973	4.81	GM3(d34:1)(rep)	GM3(d34:1)	M-H	GM3	(d34:1)	(d34:1)	NA	NA	NA	1151.71	C57 H103 O21 N2	D	1.18853e+07	1.14831e+07	1.17275e+07	1.15523e+07	1.37841e+07	1.3105e+07	1.21233e+07	1.75962e+07	1.31183e+07	1.66729e+07	173494	1.21866e+07	1.37563e+07	1.34377e+07	1.36591e+07	1.09158e+07	1.2637e+07	1.9629e+07	1.57004e+07	1.51887e+07	1.03152e+07	1.63933e+07	1.22563e+07	1.71817e+07	1.75273e+07	1.78466e+07	1.57541e+07	1.30741e+07	1.52229e+07	1.27733e+07	1.13854e+07	1.19686e+07	9.83979e+06	1.35699e+07	1.49529e+07
ESI(−)	4.81_771.497054366667	4.81	PA(22:4/20:4)	PA(42:8)	M-H	PA	(22:4/20:4)	(22:4)	(20:4)	NA	NA	771.497	C45 H72 O8 N0 P1	B	84827.7	154948	25801.3	36199	8024.03	22487.4	18921.7	230708	335944	532015	127860	300234	168781	1.07023e+06	359956	130660	92457.6	69979.9	88808.4	595236	73124.9	141999	161410	158673	330809	682209	903945	420078	281099	52428.2	80862.8	546234	114853	281939	103541
ESI(−)	4.82_828.481676033333	4.82	PS(40:9)	PS(40:9)	M-H	PS	(40:9)	(40:9)	NA	NA	NA	828.482	C46 H71 O10 N1 P1	C	2.53967e+06	1.91686e+06	3.00196e+06	5.11898e+06	8.30009e+06	3.27203e+06	1.34653e+06	3.77479e+06	1.32109e+06	1.71393e+06	3.29164e+06	2.76259e+06	1.2356e+06	2.07336e+06	2.41456e+06	871746	1.04961e+06	2.26126e+06	1.48173e+06	3.35065e+06	785408	1.42757e+06	2.05708e+06	2.32374e+06	4.83388e+06	939991	2.36802e+06	3.14992e+06	1.0301e+06	1.43649e+06	1.96844e+06	1.96331e+06	1.19102e+06	1.00167e+06	2.05197e+06
ESI(−)	4.84_769.50355715	4.84	PG(18:2/18:2)(rep)(rep)	PG(36:4)	M-H	PG	(18:2/18:2)	(18:2)	(18:2)	NA	NA	769.503	C42 H74 O10 N0 P1	B	2.73419e+07	2.16077e+07	3.05147e+07	2.01539e+07	3.04518e+07	2.51903e+07	2.94912e+07	3.96928e+07	2.89622e+07	3.43405e+07	2.26584e+07	2.14545e+07	3.40353e+07	5.547e+07	6.4281e+07	3.47004e+07	6.4049e+07	7.04127e+07	5.1945e+07	8.19339e+07	4.61255e+07	8.13173e+07	5.19537e+07	6.04346e+07	6.95052e+07	5.90375e+07	5.90886e+07	3.52486e+07	6.22533e+07	2.37561e+07	2.326e+07	4.06315e+07	2.01535e+07	5.37068e+07	4.17872e+07
ESI(−)	4.85_733.481396883333	4.85	PMe(18:2/20:4)	PMe(38:6)	M-H	PMe	(18:2/20:4)	(18:2)	(20:4)	NA	NA	733.481	C42 H70 O8 N0 P1	B	262915	108323	255719	177035	36566.5	193066	132369	296053	215328	219862	111581	174244	356046	169078	119980	151708	216902	139575	226116	397122	228790	349910	249637	289911	284887	576363	268688	284669	156814	334786	281112	421640	258254	259430	289273
ESI(−)	4.85_922.561200883333	4.85	PC(22:6/22:6)	PC(44:12)	M+HCOO	PC	(22:6/22:6)	(22:6)	(22:6)	NA	NA	922.56	C53 H81 O10 N1 P1	A	1.65857e+06	2.6353e+06	1.13553e+06	1.91177e+06	1.89712e+06	1.99667e+06	1.35525e+06	1.09786e+06	2.42522e+06	2.469e+06	1.94289e+06	2.6184e+06	2.39268e+06	5.195e+06	1.96192e+06	4.03157e+06	1.08655e+06	2.96867e+06	2.41782e+06	2.59105e+06	1.44853e+06	4.74201e+06	2.22683e+06	1.8992e+06	4.02945e+06	2.85685e+06	2.66567e+06	2.25508e+06	1.06779e+06	1.75598e+06	3.16169e+06	1.84188e+06	1.94717e+06	2.65802e+06	1.10578e+06
ESI(−)	4.88_731.486990133333	4.88	PG(15:0/18:2)	PG(33:2)	M-H	PG	(15:0/18:2)	(15:0)	(18:2)	NA	NA	731.487	C39 H72 O10 N0 P1	B	1.03148e+06	372923	817535	906604	1.5901e+06	824389	929371	1.13226e+06	405954	457457	547672	479175	483105	414339	335692	304602	721050	370294	546525	476094	499825	235221	602082	478614	290916	327940	287872	469958	1.01869e+06	957084	704747	496747	586137	462372	610067
ESI(−)	4.91_872.54516365	4.91	PS(43:8)	PS(43:8)	M-H	PS	(43:8)	(43:8)	NA	NA	NA	872.545	C49 H79 O10 N1 P1	C	2.94795e+06	2.34034e+06	5.13093e+06	2.58468e+06	5.53502e+06	3.18346e+06	1.73747e+06	2.76053e+06	3.26226e+06	6.11428e+06	1.89128e+06	2.99164e+06	2.94294e+06	7.86002e+06	5.12136e+06	2.04308e+06	3.18968e+06	2.9831e+06	4.37682e+06	5.03459e+06	1.19172e+06	1.47313e+06	2.34464e+06	1.61127e+06	3.16853e+06	1.21993e+06	3.13964e+06	2.35953e+06	6.15195e+06	1.54802e+06	2.07228e+06	3.94895e+06	1.20566e+06	4.44598e+06	2.90295e+06
ESI(−)	4.93_806.498904166667	4.93	PS(16:0/22:6)	PS(38:6)	M-H	PS	(16:0/22:6)	(16:0)	(22:6)	NA	NA	806.498	C44 H73 O10 N1 P1	A	1.03363e+07	8.63798e+06	1.35544e+07	2.54868e+07	3.91925e+07	1.49284e+07	5.69582e+06	1.79832e+07	5.42504e+06	8.0683e+06	1.64134e+07	1.41267e+07	4.33219e+06	9.02193e+06	9.76694e+06	4.08448e+06	4.60087e+06	7.80685e+06	5.23669e+06	1.50925e+07	3.2528e+06	5.37379e+06	7.40333e+06	1.01972e+07	2.06856e+07	3.62244e+06	1.18823e+07	1.17666e+07	3.75553e+06	6.5342e+06	8.89035e+06	7.63276e+06	5.44033e+06	4.46352e+06	8.49999e+06
ESI(−)	4.95_848.5457586	4.95	PC(16:1/22:6)	PC(38:7)	M+HCOO	PC	(16:1/22:6)	(16:1)	(22:6)	NA	NA	848.545	C47 H79 O10 N1 P1	A	2.60142e+06	2.16421e+06	2.47201e+06	1.52934e+06	1.56938e+06	3.25166e+06	4.67477e+06	3.0544e+06	3.4207e+06	2.72059e+06	2.19418e+06	2.11842e+06	2.22971e+06	4.38899e+06	6.58235e+06	4.04287e+06	4.08787e+06	3.73317e+06	4.42019e+06	2.55543e+06	3.89976e+06	6.61059e+06	3.46193e+06	5.46354e+06	3.27826e+06	4.84562e+06	5.33957e+06	1.74425e+06	3.54566e+06	3.09214e+06	2.29015e+06	3.36878e+06	3.88222e+06	6.88894e+06	4.61749e+06
ESI(−)	4.96_807.50371795	4.96	PI(16:0/16:1)	PI(32:1)	M-H	PI	(16:0/16:1)	(16:0)	(16:1)	NA	NA	807.503	C41 H76 O13 N0 P1	A	5.95077e+06	2.63502e+06	8.79375e+06	5.55694e+06	6.74133e+06	8.20783e+06	6.42469e+06	9.77705e+06	4.59538e+06	8.70698e+06	6.53646e+06	4.93413e+06	7.61861e+06	7.00994e+06	4.49577e+06	4.90426e+06	6.49642e+06	3.1284e+06	6.06584e+06	9.75082e+06	4.9229e+06	2.8638e+06	4.55207e+06	5.05151e+06	6.82882e+06	2.941e+06	4.65855e+06	7.7637e+06	5.84299e+06	5.22286e+06	3.88017e+06	3.93607e+06	5.35948e+06	5.68891e+06	7.39948e+06
ESI(−)	4.97_788.523588516667	4.97	dMePE(18:3/20:4)	dMePE(38:7)	M-H	dMePE	(18:3/20:4)	(18:3)	(20:4)	NA	NA	788.524	C45 H75 O8 N1 P1	B	289916	242089	280480	137701	193567	423978	565605	345690	424037	286117	263246	255237	297702	552064	1.2723e+06	526936	497517	482985	745835	140146	485382	833432	455375	704662	453241	644808	664148	137101	452961	377933	330279	483801	566394	1.3085e+06	680946
ESI(−)	4.99_795.519349283333	4.99	PG(18:1/20:4)(rep)	PG(38:5)	M-H	PG	(18:1/20:4)	(18:1)	(20:4)	NA	NA	795.518	C44 H76 O10 N0 P1	B	3.99553e+07	2.17815e+06	4.09431e+06	3.92539e+06	5.70283e+06	3.31521e+06	4.20852e+06	4.24233e+06	2.84905e+06	2.77307e+06	1.91344e+06	2.34606e+06	2.4638e+06	2.79178e+06	3.03056e+06	1.8768e+06	3.37384e+06	2.90862e+06	3.87335e+06	3.24841e+06	2.54972e+06	2.50974e+06	2.48666e+06	2.6188e+06	2.6751e+06	2.23927e+06	2.25535e+06	2.11785e+06	3.81312e+06	2.84185e+06	3.11463e+06	2.24098e+06	1.75357e+06	3.28595e+06	3.31976e+06
ESI(−)	5.03_983.466505966667	5.03	PIP2(16:0/17:0)	PIP2(33:0)	M-H	PIP2	(16:0/17:0)	(16:0)	(17:0)	NA	NA	983.467	C42 H82 O19 N0 P3	B	1.25773e+06	971575	1.81173e+06	863509	1.19226e+06	1.00399e+06	1.16154e+06	1.09769e+06	1.16179e+06	1.4334e+06	1.44781e+06	1.22132e+06	1.82894e+06	1.99779e+06	2.46791e+06	1.569e+06	1.34558e+06	1.83712e+06	2.06755e+06	1.64704e+06	971686	1.95639e+06	1.24698e+06	1.68707e+06	2.1038e+06	1.59887e+06	2.08395e+06	2.86655e+06	1.62146e+06	1.22552e+06	774145	1.60876e+06	1.24413e+06	1.2982e+06	1.20524e+06
ESI(−)	5.06_819.519078366667	5.06	PG(18:1/22:6)(rep)	PG(40:7)	M-H	PG	(18:1/22:6)	(18:1)	(22:6)	NA	NA	819.518	C46 H76 O10 N0 P1	B	8.6605e+06	1.21494e+06	9.44496e+06	2.75444e+06	6.50129e+06	7.04563e+06	5.6053e+06	8.44724e+06	4.1064e+06	4.89186e+06	1.27492e+06	1.51936e+06	5.48458e+06	2.62555e+06	1.79302e+06	2.5611e+06	8.20152e+06	3.63657e+06	6.81752e+06	3.75389e+06	4.37575e+06	1.68751e+06	4.88054e+06	4.59746e+06	5.9936e+06	2.29291e+06	4.2261e+06	3.65639e+06	5.91541e+06	4.11459e+06	4.76135e+06	3.63593e+06	2.88709e+06	2.31412e+06	5.71548e+06
ESI(−)	5.06_857.519457483333	5.06	PI(16:0/20:4)	PI(36:4)	M-H	PI	(16:0/20:4)	(16:0)	(20:4)	NA	NA	857.519	C45 H78 O13 N0 P1	A	1.75423e+08	1.27806e+08	2.61379e+08	1.35967e+08	2.11752e+08	1.72756e+08	1.67679e+08	1.77255e+08	1.87843e+08	3.00188e+08	2.79696e+08	2.08782e+08	3.03976e+08	4.32181e+08	3.403e+08	2.35162e+08	1.87396e+08	2.4291e+08	3.60166e+08	3.95182e+08	1.24462e+08	2.86154e+08	1.94248e+08	3.31178e+08	3.46163e+08	2.71701e+08	2.42124e+08	3.88767e+08	2.65073e+08	2.04827e+08	1.16491e+08	2.39267e+08	2.11325e+08	2.17677e+08	2.56767e+08
ESI(−)	5.08_747.497163816667	5.08	PEt(18:2/20:4)	PEt(38:6)	M-H	PEt	(18:2/20:4)	(18:2)	(20:4)	NA	NA	747.497	C43 H72 O8 N0 P1	B	315378	361710	190074	270407	85920.4	144244	98234.6	930510	945079	1.02395e+06	429857	483890	441284	1.94767e+06	1.14336e+06	465154	295827	414289	419746	1.46914e+06	433566	526478	715008	555092	627342	1.3796e+06	1.82497e+06	1.11273e+06	960339	273922	326708	1.45521e+06	447042	1.04558e+06	406114
ESI(−)	5.08_822.530339366667	5.08	PC(14:0/22:6)	PC(36:6)	M+HCOO	PC	(14:0/22:6)	(14:0)	(22:6)	NA	NA	822.529	C45 H77 O10 N1 P1	A	4.19071e+06	1.72243e+06	3.02714e+06	1.68904e+06	2.03215e+06	3.77898e+06	3.45476e+06	5.37759e+06	6.99815e+06	3.55303e+06	1.68247e+06	2.83753e+06	5.09039e+06	5.35535e+06	4.14413e+06	5.54783e+06	4.11004e+06	4.47861e+06	9.48212e+06	4.38857e+06	4.64326e+06	4.36132e+06	6.86951e+06	5.04501e+06	7.74706e+06	5.0399e+06	8.18699e+06	4.91043e+06	6.0783e+06	3.98204e+06	3.97037e+06	4.90855e+06	3.34997e+06	5.58553e+06	4.1707e+06
ESI(−)	5.09_693.47122005	5.09	PG(16:0/14:0)	PG(30:0)	M-H	PG	(16:0/14:0)	(16:0)	(14:0)	NA	NA	693.471	C36 H70 O10 N0 P1	B	545519	653450	605284	481485	529798	518340	836248	406813	288780	779194	804592	519836	512457	282803	351755	483453	540963	593488	588280	860004	417354	340032	467152	477890	887780	287597	198787	772729	588050	340218	300280	334733	465857	549388	556020
ESI(−)	5.1_762.508087833333	5.1	dMePE(14:0/22:6)	dMePE(36:6)	M-H	dMePE	(14:0/22:6)	(14:0)	(22:6)	NA	NA	762.508	C43 H73 O8 N1 P1	B	879274	630305	679436	510944	825925	672352	750515	841430	1.41437e+06	962790	828868	687483	986581	1.18668e+06	1.22733e+06	1.08471e+06	784408	1.00657e+06	1.92246e+06	1.04238e+06	876879	1.1511e+06	1.26563e+06	1.17421e+06	1.50688e+06	1.22679e+06	1.55304e+06	818893	1.2291e+06	925934	791550	1.07462e+06	868297	1.33829e+06	1.15534e+06
ESI(−)	5.1_883.53498355	5.1	PI(18:1/20:4)	PI(38:5)	M-H	PI	(18:1/20:4)	(18:1)	(20:4)	NA	NA	883.534	C47 H80 O13 N0 P1	A	1.17814e+08	2.28578e+07	1.5631e+08	3.04242e+07	3.52446e+07	1.0508e+08	1.11974e+08	1.85598e+08	1.20732e+08	1.2965e+08	5.29671e+07	5.3183e+07	1.6037e+08	1.31025e+08	8.20265e+07	1.96333e+08	1.95303e+08	1.15057e+08	2.69681e+08	1.74703e+08	1.37035e+08	9.3856e+07	1.34203e+08	1.61932e+08	2.53713e+08	1.00902e+08	1.2819e+08	1.52766e+08	1.69532e+08	1.72089e+08	8.14919e+07	1.48358e+08	1.36038e+08	1.31496e+08	2.30249e+08
ESI(−)	5.17_824.545978666667	5.17	PC(16:1/20:4)	PC(36:5)	M+HCOO	PC	(16:1/20:4)	(16:1)	(20:4)	NA	NA	824.545	C45 H79 O10 N1 P1	A	5.35477e+06	5.48211e+06	5.03436e+06	5.51248e+06	4.6323e+06	8.63188e+06	8.4538e+06	1.01587e+07	8.0455e+06	6.24901e+06	8.62791e+06	5.81202e+06	4.46738e+06	1.17522e+07	1.93505e+07	1.087e+07	1.15085e+07	6.72913e+06	1.12337e+07	4.9311e+06	1.49705e+07	9.99587e+06	8.35698e+06	1.36263e+07	7.18486e+06	9.49353e+06	1.30108e+07	4.1011e+06	7.52894e+06	8.74725e+06	5.61678e+06	8.51773e+06	1.02649e+07	2.07927e+07	1.11829e+07
ESI(−)	5.17_909.550472016949	5.17	PI(18:1/22:5)	PI(40:6)	M-H	PI	(18:1/22:5)	(18:1)	(22:5)	NA	NA	909.55	C49 H82 O13 N0 P1	A	2.37663e+06	148529	3.85227e+06	2.70749e+06	1.1684e+06	1.71185e+06	2.70341e+06	4.76609e+06	2.46304e+06	2.97031e+06	254559	326238	4.97496e+06	2.59733e+06	981841	4.65227e+06	5.60079e+06	1.48888e+06	6.31861e+06	3.81843e+06	4.06307e+06	2.05336e+06	3.79927e+06	3.4256e+06	5.9272e+06	2.16732e+06	4.54362e+06	3.68594e+06	5.22556e+06	4.39838e+06	2.17455e+06	3.5241e+06	3.06963e+06	2.82391e+06	5.71846e+06
ESI(−)	5.18_782.49820985	5.18	PS(16:0/20:4)	PS(36:4)	M-H	PS	(16:0/20:4)	(16:0)	(20:4)	NA	NA	782.498	C42 H73 O10 N1 P1	A	1.77361e+06	1.7262e+06	4.35964e+06	3.7723e+06	9.25272e+06	3.18769e+06	1.29404e+06	4.32092e+06	924156	1.82347e+06	2.73243e+06	3.22534e+06	1.19303e+06	1.52235e+06	1.38981e+06	909249	1.26015e+06	1.44105e+06	1.00266e+06	3.15072e+06	1.05196e+06	1.08709e+06	1.63843e+06	1.98138e+06	3.03382e+06	887544	1.30332e+06	3.6298e+06	1.24369e+06	1.32889e+06	1.97077e+06	1.49251e+06	1.43961e+06	825028	2.8684e+06
ESI(−)	5.18_824.544761533333	5.18	PS(39:4)	PS(39:4)	M-H	PS	(39:4)	(39:4)	NA	NA	NA	824.545	C45 H79 O10 N1 P1	C	5.68442e+06	5.93804e+06	5.19902e+06	5.91362e+06	4.57606e+06	9.52248e+06	8.60059e+06	1.04382e+07	8.45504e+06	6.3795e+06	8.82355e+06	6.02034e+06	4.43518e+06	1.24935e+07	1.93271e+07	1.06283e+07	1.16802e+07	6.77793e+06	1.10863e+07	5.39132e+06	1.54506e+07	9.91516e+06	8.37579e+06	1.37852e+07	7.3805e+06	9.49058e+06	1.28984e+07	4.47795e+06	7.80031e+06	9.03134e+06	5.5589e+06	8.49723e+06	1.03278e+07	2.1004e+07	1.14246e+07
ESI(−)	5.18_834.507929533333	5.18	PE(22:6/22:6)	PE(44:12)	M-H	PE	(22:6/22:6)	(22:6)	(22:6)	NA	NA	834.508	C49 H73 O8 N1 P1	B	4.0042e+06	7.30793e+06	5.91393e+08	115282	1.58412e+08	2.97144e+07	8.3613e+07	239711	2.40091e+06	4.59732e+06	5.46888e+06	3.32709e+06	9.63249e+06	5.32489e+06	2.03357e+06	1.50813e+08	4.77012e+06	3.37611e+06	5.6769e+06	3.19773e+06	3.57918e+06	2.20671e+07	9.19283e+06	8.61759e+07	7.63532e+07	8.87367e+06	4.37071e+07	1.94773e+08	5.25891e+06	5.35599e+06	1.55697e+06	4.54904e+07	1.21533e+07	1.59495e+06	1.04989e+07
ESI(−)	5.2_898.561279016667	5.2	PC(20:4/22:6)	PC(42:10)	M+HCOO	PC	(20:4/22:6)	(20:4)	(22:6)	NA	NA	898.56	C51 H81 O10 N1 P1	A	1.56697e+07	1.65524e+07	1.6087e+07	5.24199e+06	2.82101e+06	1.35689e+07	1.64032e+07	7.79139e+06	2.74945e+07	2.26096e+07	1.4128e+07	1.74524e+07	3.04718e+07	3.66518e+07	2.37342e+07	3.87963e+07	1.54087e+07	2.40526e+07	2.41356e+07	2.65483e+07	1.62732e+07	3.92294e+07	2.48128e+07	2.01827e+07	3.29184e+07	3.14331e+07	2.18957e+07	2.3585e+07	1.5688e+07	1.6353e+07	2.72593e+07	2.09399e+07	2.81813e+07	2.81932e+07	1.84246e+07
ESI(−)	5.21_808.513747083333	5.21	PS(16:0/22:5)	PS(38:5)	M-H	PS	(16:0/22:5)	(16:0)	(22:5)	NA	NA	808.513	C44 H75 O10 N1 P1	A	2.14699e+06	1.01906e+06	2.80368e+06	2.40631e+06	4.2555e+06	1.83463e+06	1.43896e+06	2.82836e+06	764216	2.01085e+06	1.50062e+06	1.81003e+06	1.74322e+06	1.58886e+06	1.5496e+06	1.14763e+06	1.10966e+06	1.3737e+06	1.57347e+06	3.07619e+06	1.28487e+06	1.18044e+06	1.68957e+06	1.96664e+06	2.92891e+06	1.11282e+06	1.91824e+06	2.75241e+06	1.65085e+06	1.48438e+06	1.33717e+06	1.47633e+06	1.94139e+06	782097	2.59454e+06
ESI(−)	5.21_838.5394264	5.21	dMePE(20:4/22:6)	dMePE(42:10)	M-H	dMePE	(20:4/22:6)	(20:4)	(22:6)	NA	NA	838.539	C49 H77 O8 N1 P1	B	1.73366e+06	1.67954e+06	1.76899e+06	550054	275528	1.45005e+06	1.70873e+06	902722	3.36563e+06	2.44549e+06	1.24842e+06	1.94303e+06	3.51821e+06	4.14178e+06	2.62546e+06	4.38279e+06	1.67472e+06	2.53357e+06	2.67599e+06	2.66063e+06	1.85967e+06	4.3841e+06	2.61513e+06	2.20729e+06	3.73293e+06	3.37924e+06	2.45802e+06	2.46801e+06	1.59558e+06	1.65081e+06	2.99027e+06	2.27837e+06	2.92804e+06	3.16971e+06	2.04981e+06
ESI(−)	5.22_764.524412133333	5.22	dMePE(16:1/20:4)	dMePE(36:5)	M-H	dMePE	(16:1/20:4)	(16:1)	(20:4)	NA	NA	764.524	C43 H75 O8 N1 P1	B	1.64626e+06	830736	1.63935e+06	965003	821791	1.37572e+06	1.60612e+06	1.51413e+06	1.86273e+06	944624	1.32289e+06	923307	538580	2.24243e+06	1.66879e+06	1.51864e+06	1.71888e+06	918495	1.66596e+06	826375	2.26508e+06	1.46448e+06	1.2213e+06	2.00215e+06	1.01188e+06	1.32686e+06	1.77031e+06	636990	1.165e+06	1.43105e+06	804245	1.19943e+06	1.46916e+06	3.02403e+06	1.78047e+06
ESI(−)	5.23_722.497933766667	5.23	PC(14:0/14:0)	PC(28:0)	M+HCOO	PC	(14:0/14:0)	(14:0)	(14:0)	NA	NA	722.498	C37 H73 O10 N1 P1	A	1.50995e+06	836221	840487	1.05004e+06	1.13382e+06	696263	1.30294e+06	1.09414e+06	1.55491e+06	837947	1.02532e+06	1.42508e+06	1.02306e+06	684245	843289	911723	1.34909e+06	1.08364e+06	1.71564e+06	1.21527e+06	1.21662e+06	1.1552e+06	1.00087e+06	1.02948e+06	1.31349e+06	1.09911e+06	1.1733e+06	1.05257e+06	1.1594e+06	941032	953406	886426	753964	1.17849e+06	903546
ESI(−)	5.23_836.52371525	5.23	PE(44:11)	PE(44:11)	M-H	PE	(44:11)	(44:11)	NA	NA	NA	836.524	C49 H75 O8 N1 P1	C	1.85851e+06	1.42698e+06	3.66276e+06	2.20483e+06	2.37047e+06	4.05151e+06	2.67786e+06	6.13434e+06	2.26703e+06	4.22332e+06	3.8354e+06	2.44906e+06	3.63248e+06	5.97852e+06	4.25285e+06	3.89713e+06	5.31561e+06	1.88175e+06	4.64129e+06	4.58614e+06	4.31908e+06	2.14391e+06	2.46832e+06	4.12445e+06	4.1716e+06	2.66026e+06	3.07728e+06	5.65239e+06	4.43614e+06	3.60689e+06	1.98296e+06	3.97465e+06	3.54074e+06	2.4687e+06	3.42514e+06
ESI(−)	5.23_969.490512183333	5.23	PIP(40:8p)	PIP(40:8p)	M-H	PIP	(40:8p)	(40:8p)	NA	NA	NA	969.49	C49 H79 O15 N0 P2	C	2.87982e+06	2.40531e+06	4.86205e+06	3.5848e+06	3.45063e+06	5.38704e+06	4.07008e+06	7.53909e+06	3.61144e+06	5.33862e+06	6.10351e+06	4.04234e+06	5.64295e+06	7.36452e+06	7.08521e+06	4.83226e+06	6.99047e+06	3.40493e+06	7.28968e+06	6.34584e+06	6.53015e+06	3.33973e+06	4.7411e+06	5.84287e+06	6.58216e+06	3.81349e+06	4.92145e+06	9.42317e+06	6.90477e+06	5.12818e+06	3.10697e+06	4.00492e+06	5.37753e+06	3.70907e+06	5.09728e+06
ESI(−)	5.25_719.487243616667	5.25	PG(16:0/16:1)	PG(32:1)	M-H	PG	(16:0/16:1)	(16:0)	(16:1)	NA	NA	719.487	C38 H72 O10 N0 P1	B	5.9566e+06	2.177e+06	5.0044e+06	4.47151e+06	5.22277e+06	3.85808e+06	3.20694e+06	3.37194e+06	1.73264e+06	4.52887e+06	2.4938e+06	2.02998e+06	2.26607e+06	2.19608e+06	1.27526e+06	2.34485e+06	2.03813e+06	1.50238e+06	1.65023e+06	2.73223e+06	1.20567e+06	1.00065e+06	1.35552e+06	1.46063e+06	1.49202e+06	950594	935649	3.63498e+06	2.98578e+06	2.39806e+06	2.75112e+06	1.13216e+06	1.33119e+06	1.19161e+06	3.17039e+06
ESI(−)	5.25_848.544712566667	5.25	PS(41:6)	PS(41:6)	M-H	PS	(41:6)	(41:6)	NA	NA	NA	848.545	C47 H79 O10 N1 P1	C	7.32959e+06	4.45124e+06	9.39558e+06	3.92522e+06	3.55537e+06	9.38114e+06	8.44456e+06	9.11967e+06	5.02289e+06	1.3107e+07	4.81773e+06	5.88085e+06	1.11542e+07	1.47727e+07	1.10569e+07	1.41094e+07	6.36503e+06	4.12035e+06	7.65312e+06	1.43061e+07	2.32665e+06	9.20928e+06	1.44129e+07	4.71609e+06	8.17989e+06	8.38694e+06	5.63333e+06	6.06662e+06	1.19215e+07	4.79183e+06	4.37905e+06	1.06121e+07	2.27665e+06	1.90001e+07	7.55042e+06
ESI(−)	5.3_1041.45140235	5.3	PIP2(38:6)(rep)	PIP2(38:6)	M-H	PIP2	(38:6)	(38:6)	NA	NA	NA	1041.45	C47 H80 O19 N0 P3	C	2.41398e+06	1.25344e+06	2.23493e+06	2.18003e+06	3.04806e+06	1.69804e+06	2.00159e+06	1.68116e+06	907080	1.42901e+06	1.10498e+06	1.79148e+06	1.41605e+06	971182	1.11956e+06	553938	1.77274e+06	1.29114e+06	1.35829e+06	1.37416e+06	884028	770993	1.21828e+06	1.24082e+06	877656	980991	732206	1.67163e+06	1.77782e+06	1.07727e+06	997017	855717	989174	572584	1.26279e+06
ESI(−)	5.3_924.576099483333	5.3	PC(22:5/22:6)	PC(44:11)	M+HCOO	PC	(22:5/22:6)	(22:5)	(22:6)	NA	NA	924.576	C53 H83 O10 N1 P1	A	624922	557731	539800	188650	44893.6	496469	599187	246041	817969	919727	385829	612158	1.08856e+06	1.49179e+06	612962	2.36049e+06	480788	988935	960332	1.28854e+06	517432	1.6127e+06	920025	707553	928515	860599	783966	1.14862e+06	718785	673113	1.02879e+06	595862	1.07426e+06	1.01599e+06	696503
ESI(−)	5.31_760.492965	5.31	PE(16:1/22:6)	PE(38:7)	M-H	PE	(16:1/22:6)	(16:1)	(22:6)	NA	NA	760.492	C43 H71 O8 N1 P1	A	356721	164846	356085	150332	249970	428018	492740	506809	324757	434729	177140	186852	392217	439099	822590	430677	1.02615e+06	445425	676503	443510	500597	3.04083e+06	610156	483816	589259	618387	668584	173113	989079	409043	192815	439121	442046	1.1522e+06	945518
ESI(−)	5.33_895.5350212	5.33	PI(17:0/22:6)	PI(39:6)	M-H	PI	(17:0/22:6)	(17:0)	(22:6)	NA	NA	895.534	C48 H80 O13 N0 P1	A	3.08713e+06	1.08558e+06	6.40399e+06	1.25542e+06	1.76707e+06	4.15964e+06	3.58885e+06	5.10305e+06	5.82671e+06	6.90166e+06	2.45092e+06	2.02551e+06	6.89717e+06	6.17764e+06	3.92509e+06	4.57625e+06	5.66077e+06	3.46545e+06	8.35577e+06	628934	4.49005e+06	4.0578e+06	4.74578e+06	5.51799e+06	9.38119e+06	4.39055e+06	6.32527e+06	4.28496e+06	4.17836e+06	4.92842e+06	3.32442e+06	6.8536e+06	4.28935e+06	1.05847e+07	4.69816e+06
ESI(−)	5.35_723.497156933333	5.35	PEt(18:2/18:2)	PEt(36:4)	M-H	PEt	(18:2/18:2)	(18:2)	(18:2)	NA	NA	723.497	C41 H72 O8 N0 P1	B	423205	622411	159566	404845	218694	230955	205376	1.06261e+06	826803	814080	627393	575192	326774	1.21527e+06	1.83887e+06	479701	457096	576411	537972	1.2185e+06	558190	401255	664082	753592	601884	948041	1.99858e+06	816799	936759	321479	472862	1.63615e+06	630926	874152	467052
ESI(−)	5.36_859.534937166667	5.36	PI(18:1/18:2)	PI(36:3)	M-H	PI	(18:1/18:2)	(18:1)	(18:2)	NA	NA	859.534	C45 H80 O13 N0 P1	A	3.2734e+07	7.26147e+06	3.35256e+07	9.96821e+06	1.75684e+07	4.05099e+07	3.67756e+07	8.9171e+07	4.08869e+07	2.51547e+07	1.43877e+07	1.47447e+07	2.97159e+07	1.9782e+07	2.65173e+07	3.68023e+07	1.13173e+08	2.22206e+07	6.45083e+07	2.20175e+07	7.76516e+07	1.4407e+07	3.64268e+07	3.04007e+07	3.99188e+07	1.79277e+07	4.38179e+07	3.02341e+07	5.22344e+07	4.53627e+07	3.49499e+07	3.84991e+07	3.26522e+07	2.48785e+07	4.07601e+07
ESI(−)	5.37_780.482088666667	5.37	PS(36:5)	PS(36:5)	M-H	PS	(36:5)	(36:5)	NA	NA	NA	780.482	C42 H71 O10 N1 P1	C	980146	956248	438484	1.50414e+06	2.18389e+06	1.21124e+06	662262	1.55079e+06	545692	629514	820765	1.27103e+06	723762	525314	836137	273418	610610	691628	642241	895410	492258	488166	543410	816368	984234	473510	920735	1.00034e+06	623128	627737	686906	708318	523196	480691	1.10623e+06
ESI(−)	5.39_748.513463833333	5.39	PC(16:1/14:0)	PC(30:1)	M+HCOO	PC	(16:1/14:0)	(16:1)	(14:0)	NA	NA	748.513	C39 H75 O10 N1 P1	A	2.275e+06	688886	967040	978247	929027	820920	1.06665e+06	1.63376e+06	2.26855e+06	936219	910509	959759	1.39691e+06	829998	985109	1.56302e+06	969862	728197	1.24711e+06	1.13534e+06	897284	896362	1.31786e+06	717904	860545	642251	917758	1.11342e+06	1.14861e+06	1.29799e+06	979830	1.0282e+06	917456	1.13819e+06	1.41827e+06
ESI(−)	5.4_733.4824124	5.4	PMe(16:0/22:6)	PMe(38:6)	M-H	PMe	(16:0/22:6)	(16:0)	(22:6)	NA	NA	733.481	C42 H70 O8 N0 P1	B	1.94627e+06	1.3831e+06	3.98681e+06	2.04322e+06	1.11281e+06	2.97003e+06	1.55624e+06	4.65515e+06	1.67089e+06	4.20543e+06	1.33314e+06	2.00077e+06	2.67169e+06	2.38174e+06	1.42615e+06	1.43566e+06	2.5975e+06	2.88019e+06	2.42118e+06	7.17804e+06	2.1516e+06	2.42707e+06	2.98167e+06	2.7291e+06	5.4954e+06	8.72368e+06	3.89599e+06	4.38203e+06	2.28229e+06	3.09462e+06	2.77059e+06	3.20504e+06	1.76842e+06	1.90618e+06	3.07534e+06
[truncated: 441 more rows]
[truncated: 9 more columns]
