# Supplementary material for: Lipidomic changes in the liver of beagle dogs associated with Toxocara canis infection
Source: Front Cell Infect Microbiol. 2022 Sep 13;12:890589. doi: 10.3389/fcimb.2022.890589 (PMC9514057; doi:10.3389/fcimb.2022.890589)
Supplement: Supplementary file 8 [file Table_2.xlsx]

## Sheet: Sheet1
Supplementary Table 2. The lipids with differential abundance at 12 hpi, 24 hpi and 36 dpi.
	Metabolite ID	ratio	t.test_p.value	VIP	LipidIon	LipidGroup	Adduct	Class	FattyAcid	FA1	FA2	FA3	FA4	CalcMz	IonFormula	Grade	Regulate
At 12 hpi	11.75_878.817783466667	9.98302	3.00695e-08	3.50171	TG(18:0/16:0/18:1)	TG(52:1)	M+NH4	TG	(18:0/16:0/18:1)	(18:0)	(16:0)	(18:1)	NA	878.817	C55 H108 O6 N1	A	Up
	11.74_904.833440516667	4.8201	1.69889e-06	2.82173	TG(18:0/18:1/18:1)	TG(54:2)	M+NH4	TG	(18:0/18:1/18:1)	(18:0)	(18:1)	(18:1)	NA	904.833	C57 H110 O6 N1	A	Up
	1.54_480.344861066667	7.54532	2.846e-06	2.95726	LPC(16:0p)	LPC(16:0p)	M+H	LPC	(16:0p)	(16:0p)	NA	NA	NA	480.345	C24 H51 O6 N1 P1	B	Up
	11.34_888.801606066667	6.02642	4.48338e-06	2.98025	TG(18:1/17:1/18:1)	TG(53:3)	M+NH4	TG	(18:1/17:1/18:1)	(18:1)	(17:1)	(18:1)	NA	888.801	C56 H106 O6 N1	A	Up
	10.58_792.70760045	8.70284	4.66191e-06	3.19218	TG(10:0/18:1/18:1)	TG(46:2)	M+NH4	TG	(10:0/18:1/18:1)	(10:0)	(18:1)	(18:1)	NA	792.708	C49 H94 O6 N1	A	Up
	11.61_890.81727285	5.95672	1.07123e-05	2.89779	TG(17:0/18:1/18:1)	TG(53:2)	M+NH4	TG	(17:0/18:1/18:1)	(17:0)	(18:1)	(18:1)	NA	890.817	C56 H108 O6 N1	A	Up
	8.01_786.565664716667	7.11037	1.20237e-05	3.10232	PC(16:0p/18:2)	PC(34:2p)	M+HCOO	PC	(16:0p/18:2)	(16:0p)	(18:2)	NA	NA	786.565	C43 H81 O9 N1 P1	B	Up
	11.46_902.81763835	3.06192	1.30405e-05	2.2879	TG(18:1/18:1/18:1)	TG(54:3)	M+NH4	TG	(18:1/18:1/18:1)	(18:1)	(18:1)	(18:1)	NA	902.817	C57 H108 O6 N1	A	Up
	12_906.8492957	3.90941	1.63146e-05	2.57211	TG(18:0/18:0/18:1)	TG(54:1)	M+NH4	TG	(18:0/18:0/18:1)	(18:0)	(18:0)	(18:1)	NA	906.848	C57 H112 O6 N1	A	Up
	8_742.5753427	6.92176	1.80921e-05	3.15417	PC(34:2p)	PC(34:2p)	M+H	PC	(16:0p/18:2)	(16:0p)	(18:2)	NA	NA	742.575	C42 H81 O7 N1 P1	C	Up
	8_764.556490666667	7.04878	1.82265e-05	3.06687	PC(34:2p)(rep)	PC(34:2p)	M+Na	PC	(16:0p/18:2)	(16:0p)	(18:2)	NA	NA	764.556	C42 H80 O7 N1 P1 Na1	C	Up
	11.48_850.78634625	8.95097	2.04949e-05	3.07792	TG(16:0/16:0/18:1)	TG(50:1)	M+NH4	TG	(16:0/16:0/18:1)	(16:0)	(16:0)	(18:1)	NA	850.786	C53 H104 O6 N1	A	Up
	10.91_846.754558816667	8.6129	2.11084e-05	3.13951	TG(16:0/16:0/18:3)	TG(50:3)	M+NH4	TG	(16:0/16:0/18:3)	(16:0)	(16:0)	(18:3)	NA	846.755	C53 H100 O6 N1	A	Up
	10.58_766.6919303	5.22915	3.10722e-05	2.58493	TG(16:0/10:0/18:1)	TG(44:1)	M+NH4	TG	(16:0/10:0/18:1)	(16:0)	(10:0)	(18:1)	NA	766.692	C47 H92 O6 N1	A	Up
	10.64_844.7388892	5.74567	3.25793e-05	2.87098	TG(16:0/16:2/18:2)	TG(50:4)	M+NH4	TG	(16:0/16:2/18:2)	(16:0)	(16:2)	(18:2)	NA	844.739	C53 H98 O6 N1	A	Up
	11.21_874.78645625	5.91573	3.71638e-05	2.85859	TG(16:0/18:1/18:2)	TG(52:3)	M+NH4	TG	(16:0/18:1/18:2)	(16:0)	(18:1)	(18:2)	NA	874.786	C55 H104 O6 N1	A	Up
	11.71_930.848892866667	2.68155	4.32706e-05	2.01777	TG(20:0/18:1/18:2)	TG(56:3)	M+NH4	TG	(20:0/18:1/18:2)	(20:0)	(18:1)	(18:2)	NA	930.848	C59 H112 O6 N1	A	Up
	0.81_481.23608875	1.73839	4.70595e-05	1.06503	LPA(22:6)	LPA(22:6)	M-H	LPA	(22:6)	(22:6)	NA	NA	NA	481.236	C25 H38 O7 N0 P1	A	Up
	8.1_728.55998485	2.65826	5.63158e-05	2.16847	dMePE(34:2e)	dMePE(34:2e)	M-H	dMePE	(34:2e)	(34:2e)	NA	NA	NA	728.56	C41 H79 O7 N1 P1	C	Up
	11.48_876.801875933333	10.9144	6.56459e-05	4.04056	TG(18:0/16:0/18:2)	TG(52:2)	M+NH4	TG	(18:0/16:0/18:2)	(18:0)	(16:0)	(18:2)	NA	876.801	C55 H106 O6 N1	A	Up
	8.08_744.5907803	2.44056	8.37445e-05	2.0367	PC(34:2e)	PC(34:2e)	M+H	PC	(16:0e/18:2)	(16:0e)	(18:2)	NA	NA	744.59	C42 H83 O7 N1 P1	C	Up
	11.62_864.801601033333	4.81938	9.8915e-05	2.5465	TG(16:0/17:0/18:1)	TG(51:1)	M+NH4	TG	(16:0/17:0/18:1)	(16:0)	(17:0)	(18:1)	NA	864.801	C54 H106 O6 N1	A	Up
	11.07_886.785843533333	4.54117	0.00010884	2.65249	TG(18:1/17:1/18:2)	TG(53:4)	M+NH4	TG	(18:1/17:1/18:2)	(18:1)	(17:1)	(18:2)	NA	886.786	C56 H104 O6 N1	A	Up
	0.82_568.268506166667	1.68527	0.000108977	1.06306	LPS(22:6)	LPS(22:6)	M-H	LPS	(22:6)	(22:6)	NA	NA	NA	568.268	C28 H43 O9 N1 P1	B	Up
	8.09_788.581219816667	2.86819	0.000119264	2.30174	PC(16:0e/18:2)	PC(34:2e)	M+HCOO	PC	(16:0e/18:2)	(16:0e)	(18:2)	NA	NA	788.581	C43 H83 O9 N1 P1	B	Up
	11.46_928.832854116667	2.4252	0.000135462	1.87325	TG(18:1/18:1/20:2)	TG(56:4)	M+NH4	TG	(18:1/18:1/20:2)	(18:1)	(18:1)	(20:2)	NA	928.833	C59 H110 O6 N1	A	Up
	11.21_900.8022004	2.11859	0.000139307	1.71554	TG(18:1/18:1/18:2)	TG(54:4)	M+NH4	TG	(18:1/18:1/18:2)	(18:1)	(18:1)	(18:2)	NA	900.801	C57 H106 O6 N1	A	Up
	11.88_892.832819183333	3.56311	0.000144772	2.13481	TG(18:0/17:0/18:1)	TG(53:1)	M+NH4	TG	(18:0/17:0/18:1)	(18:0)	(17:0)	(18:1)	NA	892.833	C56 H110 O6 N1	A	Up
	11.34_862.785976233333	6.94106	0.000211692	2.83468	TG(16:0/17:1/18:1)	TG(51:2)	M+NH4	TG	(16:0/17:1/18:1)	(16:0)	(17:1)	(18:1)	NA	862.786	C54 H104 O6 N1	A	Up
	11.21_848.770747866667	10.3752	0.000216752	3.04345	TG(16:0/16:0/18:2)	TG(50:2)	M+NH4	TG	(16:0/16:0/18:2)	(16:0)	(16:0)	(18:2)	NA	848.77	C53 H102 O6 N1	A	Up
	11.19_822.754871916667	11.0782	0.000222854	3.05971	TG(16:0/16:0/16:1)	TG(48:1)	M+NH4	TG	(16:0/16:0/16:1)	(16:0)	(16:0)	(16:1)	NA	822.755	C51 H100 O6 N1	A	Up
	5.08_747.497163816667	0.241311	0.00022602	2.27329	PEt(18:2/20:4)	PEt(38:6)	M-H	PEt	(18:2/20:4)	(18:2)	(20:4)	NA	NA	747.497	C43 H72 O8 N0 P1	B	Down
	6.84_865.522620516667	1.72432	0.000252835	1.20163	PI(38:6p)	PI(38:6p)	M-H	PI	(38:6p)	(38:6p)	NA	NA	NA	865.524	C47 H78 O12 N0 P1	C	Up
	6.18_749.5126833	0.232105	0.000267243	2.13956	PA(18:0/22:5)	PA(40:5)	M-H	PA	(18:0/22:5)	(18:0)	(22:5)	NA	NA	749.513	C43 H74 O8 N0 P1	A	Down
	8.1_788.581115516667	2.90183	0.000271699	2.27588	PC(16:1p/18:0)	PC(34:1p)	M+HCOO	PC	(16:1p/18:0)	(16:1p)	(18:0)	NA	NA	788.581	C43 H83 O9 N1 P1	B	Up
	6.18_749.512843916667	0.23229	0.000279865	2.13627	PEt(18:1/20:4)	PEt(38:5)	M-H	PEt	(18:1/20:4)	(18:1)	(20:4)	NA	NA	749.513	C43 H74 O8 N0 P1	B	Down
	11.21_924.801601866667	2.87512	0.000292399	1.79416	TG(18:1/18:1/20:4)	TG(56:6)	M+NH4	TG	(18:1/18:1/20:4)	(18:1)	(18:1)	(20:4)	NA	924.801	C59 H106 O6 N1	A	Up
	0.83_555.27318015	1.68044	0.000325229	1.19765	LPG(22:6)	LPG(22:6)	M-H	LPG	(22:6)	(22:6)	NA	NA	NA	555.273	C28 H44 O9 N0 P1	B	Up
	10.91_820.7390317	11.2333	0.000456502	3.03882	TG(16:0/14:0/18:2)	TG(48:2)	M+NH4	TG	(16:0/14:0/18:2)	(16:0)	(14:0)	(18:2)	NA	820.739	C51 H98 O6 N1	A	Up
	0.85_531.273015983333	2.34866	0.000503307	1.44077	LPG(20:4)	LPG(20:4)	M-H	LPG	(20:4)	(20:4)	NA	NA	NA	531.273	C26 H44 O9 N0 P1	B	Up
	4.81_771.497054366667	0.138667	0.00051943	2.89117	PA(22:4/20:4)	PA(42:8)	M-H	PA	(22:4/20:4)	(22:4)	(20:4)	NA	NA	771.497	C45 H72 O8 N0 P1	B	Down
	1.07_483.273042766667	2.52795	0.000556314	1.53659	LPG(16:0)	LPG(16:0)	M-H	LPG	(16:0)	(16:0)	NA	NA	NA	483.273	C22 H44 O9 N0 P1	B	Up
	0.9_570.28392415	1.64276	0.00059345	1.04409	LPS(22:5)	LPS(22:5)	M-H	LPS	(22:5)	(22:5)	NA	NA	NA	570.284	C28 H45 O9 N1 P1	B	Up
	6.08_791.4868385	0.362016	0.0006754	1.69554	PG(38:7)	PG(38:7)	M-H	PG	(38:7)	(38:7)	NA	NA	NA	791.487	C44 H72 O10 N0 P1	C	Down
	6.46_878.61998335	2.25504	0.000739744	1.68487	CerG2(d18:1/16:0	CerG2(d34:1	M+H	CerG2	(d18:1/16:0+O)	(d18:1)	(16:0+O)	NA	NA	878.62	C46 H88 O14 N1	A	Up
	0.89_522.282660183333	1.6453	0.000841072	1.05558	LPS(18:2)(rep)	LPS(18:2)	M+H	LPS	(18:2)	(18:2)	NA	NA	NA	522.283	C24 H45 O9 N1 P1	B	Up
	2.22_508.376203783333	2.56597	0.0008719	1.73791	LPC(18:0p)(rep)	LPC(18:0p)	M+H	LPC	(18:0p)	(18:0p)	NA	NA	NA	508.376	C26 H55 O6 N1 P1	B	Up
	7.31_775.529013083333	0.328538	0.000888386	1.77269	PEt(18:0/22:6)	PEt(40:6)	M-H	PEt	(18:0/22:6)	(18:0)	(22:6)	NA	NA	775.528	C45 H76 O8 N0 P1	B	Down
	7.31_775.528567766667	0.331656	0.000917466	1.76672	PA(26:5/16:1)	PA(42:6)	M-H	PA	(26:5/16:1)	(26:5)	(16:1)	NA	NA	775.528	C45 H76 O8 N0 P1	B	Down
	0.86_520.268226616667	1.8023	0.000935292	1.14468	LPS(18:2)	LPS(18:2)	M-H	LPS	(18:2)	(18:2)	NA	NA	NA	520.268	C24 H43 O9 N1 P1	B	Up
	6.08_723.497932866667	0.323783	0.000987667	1.76213	PEt(16:0/20:4)	PEt(36:4)	M-H	PEt	(16:0/20:4)	(16:0)	(20:4)	NA	NA	723.497	C41 H72 O8 N0 P1	B	Down
	6.4_821.535240966667	1.81576	0.00107821	1.29014	PG(18:0/22:6)	PG(40:6)	M-H	PG	(18:0/22:6)	(18:0)	(22:6)	NA	NA	821.534	C46 H78 O10 N0 P1	B	Up
	0.84_544.268378083333	1.69739	0.00108768	1.01495	LPS(20:4)	LPS(20:4)	M-H	LPS	(20:4)	(20:4)	NA	NA	NA	544.268	C26 H43 O9 N1 P1	B	Up
	7.13_841.52337255	2.3205	0.00112093	1.59403	PI(36:4p)	PI(36:4p)	M-H	PI	(36:4p)	(36:4p)	NA	NA	NA	841.524	C45 H78 O12 N0 P1	C	Up
	7.85_751.528353233333	0.428708	0.00115475	1.41227	PA(18:0/22:4)	PA(40:4)	M-H	PA	(18:0/22:4)	(18:0)	(22:4)	NA	NA	751.528	C43 H76 O8 N0 P1	A	Down
	6.52_725.51287185	0.324053	0.00116876	2.24223	PEt(18:1/18:2)	PEt(36:3)	M-H	PEt	(18:1/18:2)	(18:1)	(18:2)	NA	NA	725.513	C41 H74 O8 N0 P1	B	Down
	7.84_751.5295807	0.418576	0.00128856	1.48508	PEt(18:0/20:4)	PEt(38:4)	M-H	PEt	(18:0/20:4)	(18:0)	(20:4)	NA	NA	751.528	C43 H76 O8 N0 P1	B	Down
	7.84_819.518033283333	0.418404	0.00130785	1.56992	PG(40:7)	PG(40:7)	M-H	PG	(40:7)	(40:7)	NA	NA	NA	819.518	C46 H76 O10 N0 P1	C	Down
	10.9_794.72326095	5.67271	0.00146057	2.40793	TG(18:1/14:0/14:0)	TG(46:1)	M+NH4	TG	(18:1/14:0/14:0)	(18:1)	(14:0)	(14:0)	NA	794.723	C49 H96 O6 N1	A	Up
	11.07_860.770194983333	4.021	0.00169304	2.27147	TG(16:0/17:1/18:2)	TG(51:3)	M+NH4	TG	(16:0/17:1/18:2)	(16:0)	(17:1)	(18:2)	NA	860.77	C54 H102 O6 N1	A	Up
	5.67_747.498043433333	0.246552	0.00181664	1.99393	PEt(16:0/22:6)	PEt(38:6)	M-H	PEt	(16:0/22:6)	(16:0)	(22:6)	NA	NA	747.497	C43 H72 O8 N0 P1	B	Down
	1.61_482.36077595	1.74495	0.00187891	1.34065	LPC(16:0e)	LPC(16:0e)	M+H	LPC	(16:0e)	(16:0e)	NA	NA	NA	482.361	C24 H53 O6 N1 P1	B	Up
	5.35_723.497156933333	0.374961	0.00205392	1.91076	PEt(18:2/18:2)	PEt(36:4)	M-H	PEt	(18:2/18:2)	(18:2)	(18:2)	NA	NA	723.497	C41 H72 O8 N0 P1	B	Down
	8.97_970.720079366667	2.67236	0.00205691	1.88358	CerG2(d42:2)	CerG2(d42:2)	M-H	CerG2	(d18:1/24:1)	(d18:1)	(24:1)	NA	NA	970.72	C54 H100 O13 N1	C	Up
	5.67_747.497046716667	0.237559	0.00205725	2.08504	PA(16:0/24:6)	PA(40:6)	M-H	PA	(16:0/24:6)	(16:0)	(24:6)	NA	NA	747.497	C43 H72 O8 N0 P1	B	Down
	4.05_905.519260316667	0.143927	0.00219136	2.15222	PI(20:4/20:4)	PI(40:8)	M-H	PI	(20:4/20:4)	(20:4)	(20:4)	NA	NA	905.519	C49 H78 O13 N0 P1	A	Down
	8.16_698.513791916667	1.63962	0.00248877	1.33082	PE(16:0p/18:2)(rep)	PE(34:2p)	M-H	PE	(16:0p/18:2)	(16:0p)	(18:2)	NA	NA	698.513	C39 H73 O7 N1 P1	B	Up
	1.73_525.319806133333	2.12351	0.00254191	1.3012	LPG(19:0)	LPG(19:0)	M-H	LPG	(19:0)	(19:0)	NA	NA	NA	525.32	C25 H50 O9 N0 P1	B	Up
	10.95_872.770992983333	2.32897	0.00292286	1.67917	TG(16:1/18:1/18:2)	TG(52:4)	M+NH4	TG	(16:1/18:1/18:2)	(16:1)	(18:1)	(18:2)	NA	872.77	C55 H102 O6 N1	A	Up
	8.97_972.734646866667	2.63072	0.00303768	1.84304	CerG2(d18:1/24:1)	CerG2(d42:2)	M+H	CerG2	(d18:1/24:1)	(d18:1)	(24:1)	NA	NA	972.735	C54 H102 O13 N1	B	Up
	5.3_1041.45140235	1.73742	0.00310212	1.16455	PIP2(38:6)(rep)	PIP2(38:6)	M-H	PIP2	(38:6)	(38:6)	NA	NA	NA	1041.45	C47 H80 O19 N0 P3	C	Up
	6.94_712.492727633333	0.627356	0.00342755	1.06205	PE(16:0/18:3)(rep)	PE(34:3)	M-H	PE	(16:0/18:3)	(16:0)	(18:3)	NA	NA	712.492	C39 H71 O8 N1 P1	A	Down
	6.89_823.550313316667	1.68798	0.00382614	1.24503	PG(18:0/22:5)	PG(40:5)	M-H	PG	(18:0/22:5)	(18:0)	(22:5)	NA	NA	823.549	C46 H80 O10 N0 P1	B	Up
	3.81_929.518650383333	0.105976	0.0038511	2.70859	PI(20:4/22:6)	PI(42:10)	M-H	PI	(20:4/22:6)	(20:4)	(22:6)	NA	NA	929.519	C51 H78 O13 N0 P1	A	Down
	4.27_776.522499733333	0.412896	0.00421342	1.63454	PC(36:7)	PC(36:7)	M+H	PC	(36:7)	(36:7)	NA	NA	NA	776.522	C44 H75 O8 N1 P1	C	Down
	4.5_767.4874627	2.26433	0.0045385	1.56718	PG(16:0/20:5)	PG(36:5)	M-H	PG	(16:0/20:5)	(16:0)	(20:5)	NA	NA	767.487	C42 H72 O10 N0 P1	B	Up
	6.16_909.550644716667	0.641553	0.00494487	1.16785	PI(18:0/22:6)	PI(40:6)	M-H	PI	(18:0/22:6)	(18:0)	(22:6)	NA	NA	909.55	C49 H82 O13 N0 P1	A	Down
	9.39_974.750248833333	1.94369	0.00496456	1.44844	CerG2(d18:1/24:0)	CerG2(d42:1)	M+H	CerG2	(d18:1/24:0)	(d18:1)	(24:0)	NA	NA	974.75	C54 H104 O13 N1	B	Up
	1.15_423.25203325	2.45044	0.00556359	1.67059	LPMe(16:0)	LPMe(16:0)	M-H	LPMe	(16:0)	(16:0)	NA	NA	NA	423.252	C20 H40 O7 N0 P1	B	Up
	6.46_778.5359865	0.609104	0.00609284	1.06502	PC(34:3)(rep)(rep)(rep)	PC(34:3)	M+Na	PC	(16:0/18:3)	(16:0)	(18:3)	NA	NA	778.536	C42 H78 O8 N1 P1 Na1	C	Down
	8.15_700.52762485	1.58899	0.00651095	1.2188	PE(16:0p/18:2)	PE(34:2p)	M+H	PE	(16:0p/18:2)	(16:0p)	(18:2)	NA	NA	700.528	C39 H75 O7 N1 P1	A	Up
	5.82_776.523689533333	0.601933	0.0065231	1.14792	dMePE(15:0/22:6)	dMePE(37:6)	M-H	dMePE	(15:0/22:6)	(15:0)	(22:6)	NA	NA	776.524	C44 H75 O8 N1 P1	B	Down
	1.61_419.256808316667	1.75404	0.0067047	1.30213	cPA(18:0)	cPA(18:0)	M-H	cPA	(18:0)	(18:0)	NA	NA	NA	419.257	C21 H40 O6 N0 P1	B	Up
	5.53_1017.45228788333	1.80789	0.00684436	1.18297	PIP2(18:2/18:2)	PIP2(36:4)	M-H	PIP2	(18:2/18:2)	(18:2)	(18:2)	NA	NA	1017.45	C45 H80 O19 N0 P3	B	Up
	9.39_972.735682116667	1.93241	0.00708262	1.47768	CerG2(d42:1)	CerG2(d42:1)	M-H	CerG2	(d18:1/24:0)	(d18:1)	(24:0)	NA	NA	972.736	C54 H102 O13 N1	C	Up
	10.73_870.755401516667	1.7658	0.0071358	1.27097	TG(16:0/18:2/18:3)	TG(52:5)	M+NH4	TG	(16:0/18:2/18:3)	(16:0)	(18:2)	(18:3)	NA	870.755	C55 H100 O6 N1	A	Up
	1.59_451.283460616667	2.5883	0.00728803	1.88352	LPMe(18:0)	LPMe(18:0)	M-H	LPMe	(18:0)	(18:0)	NA	NA	NA	451.283	C22 H44 O7 N0 P1	B	Up
	5.25_719.487243616667	1.72843	0.00731264	1.10633	PG(16:0/16:1)	PG(32:1)	M-H	PG	(16:0/16:1)	(16:0)	(16:1)	NA	NA	719.487	C38 H72 O10 N0 P1	B	Up
	5.64_788.543931183333	1.77854	0.00740735	1.18784	PG(16:0/20:4)	PG(36:4)	M+NH4	PG	(16:0/20:4)	(16:0)	(20:4)	NA	NA	788.544	C42 H79 O10 N1 P1	B	Up
	0.86_481.257239866667	2.44703	0.00769906	1.47911	LPG(16:1)	LPG(16:1)	M-H	LPG	(16:1)	(16:1)	NA	NA	NA	481.257	C22 H42 O9 N0 P1	B	Up
	6.27_759.518680433333	1.59165	0.00836541	1.09338	PG(17:0/18:2)	PG(35:2)	M-H	PG	(17:0/18:2)	(17:0)	(18:2)	NA	NA	759.518	C41 H76 O10 N0 P1	B	Up
	5.06_857.519457483333	0.653324	0.00845406	1.0048	PI(16:0/20:4)	PI(36:4)	M-H	PI	(16:0/20:4)	(16:0)	(20:4)	NA	NA	857.519	C45 H78 O13 N0 P1	A	Down
	0.91_471.251861566667	2.03785	0.00889793	1.49607	LPMe(20:4)	LPMe(20:4)	M-H	LPMe	(20:4)	(20:4)	NA	NA	NA	471.252	C24 H40 O7 N0 P1	B	Up
	0.94_447.251811316667	2.21314	0.00890893	1.57648	LPMe(18:2)	LPMe(18:2)	M-H	LPMe	(18:2)	(18:2)	NA	NA	NA	447.252	C22 H40 O7 N0 P1	B	Up
	1.03_496.268349766667	2.05352	0.0089222	1.31042	LPS(16:0)	LPS(16:0)	M-H	LPS	(16:0)	(16:0)	NA	NA	NA	496.268	C22 H43 O9 N1 P1	B	Up
	5.64_742.5381811	0.582445	0.00930818	1.21704	PC(33:3)	PC(33:3)	M+H	PC	(33:3)	(33:3)	NA	NA	NA	742.538	C41 H77 O8 N1 P1	C	Down
	0.98_533.288536633333	2.22933	0.0103589	1.3147	LPG(20:3)	LPG(20:3)	M-H	LPG	(20:3)	(20:3)	NA	NA	NA	533.288	C26 H46 O9 N0 P1	B	Up
	7.32_557.457546933333	4.01488	0.010626	1.94784	OAHFA(18:2/18:2)	OAHFA(36:4)	M-H	OAHFA	(18:2/18:2)	(18:2)	(18:2)	NA	NA	557.458	C36 H61 O4	A	Up
	5.23_969.490512183333	0.664296	0.010682	1.06373	PIP(40:8p)	PIP(40:8p)	M-H	PIP	(40:8p)	(40:8p)	NA	NA	NA	969.49	C49 H79 O15 N0 P2	C	Down
	6.92_860.61092285	1.63519	0.0107819	1.2875	CerG2(d34:1)	CerG2(d34:1)	M-H	CerG2	(d18:1/16:0)	(d18:1)	(16:0)	NA	NA	860.61	C46 H86 O13 N1	C	Up
	9_612.556153220339	12.3472	0.0108559	2.3724	DG(16:0/18:1)	DG(34:1)	M+NH4	DG	(16:0/18:1)	(16:0)	(18:1)	NA	NA	612.556	C37 H74 O5 N1	B	Up
	1.39_437.267373933333	1.84446	0.0111809	1.23928	LPMe(17:0)	LPMe(17:0)	M-H	LPMe	(17:0)	(17:0)	NA	NA	NA	437.267	C21 H42 O7 N0 P1	B	Up
	5.53_813.4921148	1.8557	0.0115934	1.22946	PI(34:4p)	PI(34:4p)	M-H	PI	(34:4p)	(34:4p)	NA	NA	NA	813.492	C43 H74 O12 N0 P1	C	Up
	1.47_526.314192933333	1.84062	0.0119288	1.27489	LPS(18:0)(rep)	LPS(18:0)	M+H	LPS	(18:0)	(18:0)	NA	NA	NA	526.314	C24 H49 O9 N1 P1	B	Up
	0.91_507.272965216667	1.76619	0.0122772	1.09331	LPG(18:2)	LPG(18:2)	M-H	LPG	(18:2)	(18:2)	NA	NA	NA	507.273	C24 H44 O9 N0 P1	B	Up
	4.88_731.486990133333	1.82483	0.012702	1.30246	PG(15:0/18:2)	PG(33:2)	M-H	PG	(15:0/18:2)	(15:0)	(18:2)	NA	NA	731.487	C39 H72 O10 N0 P1	B	Up
	11.07_922.785848653846	11.9725	0.0127283	2.51916	TG(18:1/18:2/20:4)	TG(56:7)	M+NH4	TG	(18:1/18:2/20:4)	(18:1)	(18:2)	(20:4)	NA	922.786	C59 H104 O6 N1	A	Up
	6.31_816.590489383333	0.540725	0.0131164	1.21481	PC(40:7p)	PC(40:7p)	M+H	PC	(40:7p)	(40:7p)	NA	NA	NA	816.59	C48 H83 O7 N1 P1	C	Down
	5.59_745.503718133333	1.92225	0.0134419	1.23022	PG(16:0/18:2)	PG(34:2)	M-H	PG	(16:0/18:2)	(16:0)	(18:2)	NA	NA	745.503	C40 H74 O10 N0 P1	B	Up
	5.1_817.499357683333	2.33265	0.0134981	1.49061	PG(38:6)(rep)	PG(38:6)	M+Na	PG	(18:2/20:4)	(18:2)	(20:4)	NA	NA	817.499	C44 H75 O10 N0 P1 Na1	C	Up
	1.39_437.267576683333	1.83245	0.0136362	1.2423	LPA(18:0)	LPA(18:0)	M-H	LPA	(18:0)	(18:0)	NA	NA	NA	437.267	C21 H42 O7 N0 P1	A	Up
	11.76_852.802013466667	1.54325	0.0143566	1.03798	TG(18:0/16:0/16:0)	TG(50:0)	M+NH4	TG	(18:0/16:0/16:0)	(18:0)	(16:0)	(16:0)	NA	852.801	C53 H106 O6 N1	A	Up
	7.69_562.519378216667	1.98909	0.0149418	1.21152	Cer(d18:1/18:2)	Cer(d36:3)	M+H	Cer	(d18:1/18:2)	(d18:1)	(18:2)	NA	NA	562.519	C36 H68 O3 N1	B	Up
	6.89_923.5657544	0.525344	0.0152327	1.41309	PI(19:0/22:6)	PI(41:6)	M-H	PI	(19:0/22:6)	(19:0)	(22:6)	NA	NA	923.566	C50 H84 O13 N0 P1	A	Down
	1.1_614.3467291	0.523155	0.0155013	1.05161	LPC(22:5)	LPC(22:5)	M+HCOO	LPC	(22:5)	(22:5)	NA	NA	NA	614.346	C31 H53 O9 N1 P1	A	Down
	7.23_792.556066983333	0.688542	0.0165217	1.05115	dMePE(18:1/20:4)	dMePE(38:5)	M-H	dMePE	(18:1/20:4)	(18:1)	(20:4)	NA	NA	792.555	C45 H79 O8 N1 P1	B	Down
	1.06_509.288478216667	4.23498	0.0169597	2.00455	LPG(18:1)	LPG(18:1)	M-H	LPG	(18:1)	(18:1)	NA	NA	NA	509.288	C24 H46 O9 N0 P1	B	Up
	1.42_524.299639883333	1.80123	0.0170354	1.23683	LPS(18:0)	LPS(18:0)	M-H	LPS	(18:0)	(18:0)	NA	NA	NA	524.299	C24 H47 O9 N1 P1	B	Up
	6.76_814.560380216667	0.588257	0.0174552	1.1241	PS(38:2)	PS(38:2)	M-H	PS	(38:2)	(38:2)	NA	NA	NA	814.56	C44 H81 O10 N1 P1	C	Down
	0.78_505.257200216667	1.87834	0.0174637	1.0367	LPG(18:3)	LPG(18:3)	M-H	LPG	(18:3)	(18:3)	NA	NA	NA	505.257	C24 H42 O9 N0 P1	B	Up
	7.6_799.55079915	1.95214	0.0180452	1.48478	PG(18:0/20:3)	PG(38:3)	M-H	PG	(18:0/20:3)	(18:0)	(20:3)	NA	NA	799.549	C44 H80 O10 N0 P1	B	Up
	1.06_528.30965035	0.586767	0.0182286	1.04217	LdMePE(20:4)	LdMePE(20:4)	M-H	LdMePE	(20:4)	(20:4)	NA	NA	NA	528.31	C27 H47 O7 N1 P1	B	Down
	5.63_795.514725983333	3.05966	0.0191096	1.46851	PG(36:3)	PG(36:3)	M+Na	PG	(18:1/18:2)	(18:1)	(18:2)	NA	NA	795.515	C42 H77 O10 N0 P1 Na1	C	Up
	8.1_770.606119033333	1.36135	0.0199652	1.06247	PC(36:2p)	PC(36:2p)	M+H	PC	(18:0p/18:2)	(18:0p)	(18:2)	NA	NA	770.606	C44 H85 O7 N1 P1	C	Up
	4.72_1007.46679546667	0.558895	0.0207305	1.2753	PIP2(16:0/19:2)	PIP2(35:2)	M-H	PIP2	(16:0/19:2)	(16:0)	(19:2)	NA	NA	1007.47	C44 H82 O19 N0 P3	B	Down
	6.4_699.4978923	0.485426	0.0208261	1.68772	PEt(16:0/18:2)	PEt(34:2)	M-H	PEt	(16:0/18:2)	(16:0)	(18:2)	NA	NA	699.497	C39 H72 O8 N0 P1	B	Down
	7.89_810.566581216667	1.54195	0.0209265	1.09535	PC(16:0p/20:4)	PC(36:4p)	M+HCOO	PC	(16:0p/20:4)	(16:0p)	(20:4)	NA	NA	810.565	C45 H81 O9 N1 P1	A	Up
	9.01_944.704378366667	1.76472	0.0216565	1.33306	CerG2(d40:1)	CerG2(d40:1)	M-H	CerG2	(d40:1)	(d40:1)	NA	NA	NA	944.704	C52 H98 O13 N1	C	Up
	2.33_510.392245633333	1.47817	0.0219077	1.02709	LPC(18:0e)	LPC(18:0e)	M+H	LPC	(18:0e)	(18:0e)	NA	NA	NA	510.392	C26 H57 O6 N1 P1	B	Up
	7.37_899.56617265	0.62838	0.0220332	1.11557	PI(19:0/20:4)	PI(39:4)	M-H	PI	(19:0/20:4)	(19:0)	(20:4)	NA	NA	899.566	C48 H84 O13 N0 P1	A	Down
	4.44_843.502926733333	0.494442	0.0225836	1.43371	PI(15:0/20:4)	PI(35:4)	M-H	PI	(15:0/20:4)	(15:0)	(20:4)	NA	NA	843.503	C44 H76 O13 N0 P1	A	Down
	4.43_743.48803435	1.97142	0.0234351	1.48947	PG(16:1/18:2)	PG(34:3)	M-H	PG	(16:1/18:2)	(16:1)	(18:2)	NA	NA	743.487	C40 H72 O10 N0 P1	B	Up
	5.73_871.535033133333	0.655581	0.0240092	1.06341	PI(17:0/20:4)	PI(37:4)	M-H	PI	(17:0/20:4)	(17:0)	(20:4)	NA	NA	871.534	C46 H80 O13 N0 P1	A	Down
	1.23_497.28868465	1.639	0.0243481	1.18875	LPG(17:0)	LPG(17:0)	M-H	LPG	(17:0)	(17:0)	NA	NA	NA	497.288	C23 H46 O9 N0 P1	B	Up
	6.63_764.55889085	1.49077	0.0244697	1.07116	PC(36:5p)	PC(36:5p)	M+H	PC	(36:5p)	(36:5p)	NA	NA	NA	764.559	C44 H79 O7 N1 P1	C	Up
	6.39_767.486206083333	0.512196	0.0251256	1.6967	PG(18:3/18:2)(rep)	PG(36:5)	M-H	PG	(18:3/18:2)	(18:3)	(18:2)	NA	NA	767.487	C42 H72 O10 N0 P1	B	Down
	5.23_836.52371525	0.639977	0.0251634	1.08488	PE(44:11)	PE(44:11)	M-H	PE	(44:11)	(44:11)	NA	NA	NA	836.524	C49 H75 O8 N1 P1	C	Down
	0.87_495.251721966667	1.67052	0.0253308	1.28291	LPMe(22:6)	LPMe(22:6)	M-H	LPMe	(22:6)	(22:6)	NA	NA	NA	495.252	C26 H40 O7 N0 P1	B	Up
	8.98_662.571989766667	1.94402	0.0254614	1.26932	DG(18:0/20:4)	DG(38:4)	M+NH4	DG	(18:0/20:4)	(18:0)	(20:4)	NA	NA	662.572	C41 H76 O5 N1	B	Up
	6.74_814.56062995	0.612346	0.0255191	1.05734	PC(17:1/18:2)	PC(35:3)	M+HCOO	PC	(17:1/18:2)	(17:1)	(18:2)	NA	NA	814.56	C44 H81 O10 N1 P1	A	Down
	2.01_578.3827342	5.00759	0.0259027	2.6928	dMePE(22:0)	dMePE(22:0)	M-H	dMePE	(22:0)	(22:0)	NA	NA	NA	578.383	C29 H57 O8 N1 P1	C	Up
	9.07_782.651225916667	1.50859	0.0261302	1.0305	CerG1(d18:1/22:1)	CerG1(d40:2)	M+H	CerG1	(d18:1/22:1)	(d18:1)	(22:1)	NA	NA	782.65	C46 H88 O8 N1	B	Up
	6.76_713.512696883333	0.456282	0.0262703	1.36282	PEt(35:2)	PEt(35:2)	M-H	PEt	(35:2)	(35:2)	NA	NA	NA	713.513	C40 H74 O8 N0 P1	C	Down
	7.98_727.529771133333	0.551803	0.0268458	1.39882	PEt(18:0/18:2)	PEt(36:2)	M-H	PEt	(18:0/18:2)	(18:0)	(18:2)	NA	NA	727.528	C41 H76 O8 N0 P1	B	Down
	5.73_714.508903066667	0.718748	0.0279552	1.01358	dMePE(14:0/18:2)	dMePE(32:2)	M-H	dMePE	(14:0/18:2)	(14:0)	(18:2)	NA	NA	714.508	C39 H73 O8 N1 P1	B	Down
	5.18_876.55174125	0.51519	0.0293313	1.47836	PC(42:10)(rep)	PC(42:10)	M+Na	PC	(20:4/22:6)	(20:4)	(22:6)	NA	NA	876.551	C50 H80 O8 N1 P1 Na1	C	Down
	1.49_537.319824483333	2.03146	0.0294687	1.45218	LPG(20:1)	LPG(20:1)	M-H	LPG	(20:1)	(20:1)	NA	NA	NA	537.32	C26 H50 O9 N0 P1	B	Up
	7.79_818.605953716667	0.638526	0.0300601	1.009	PC(40:6p)	PC(40:6p)	M+H	PC	(18:0p/22:6)	(18:0p)	(22:6)	NA	NA	818.606	C48 H85 O7 N1 P1	C	Down
	8.89_782.603737583333	0.55382	0.0307518	1.14815	PE(38:1e)	PE(38:1e)	M+Na	PE	(38:1e)	(38:1e)	NA	NA	NA	782.603	C43 H86 O7 N1 P1 Na1	C	Down
	9.08_638.571810066667	3.04177	0.0320641	1.60038	DG(18:0/18:2)	DG(36:2)	M+NH4	DG	(18:0/18:2)	(18:0)	(18:2)	NA	NA	638.572	C39 H76 O5 N1	B	Up
	7.47_788.543194816667	1.50858	0.0324376	1.00273	PS(36:2)	PS(36:2)	M+H	PS	(36:2)	(36:2)	NA	NA	NA	788.544	C42 H79 O10 N1 P1	C	Up
	4.29_804.55383345614	1.88185	0.034594	1.85193	PC(38:7)	PC(38:7)	M+H	PC	(38:7)	(38:7)	NA	NA	NA	804.554	C46 H79 O8 N1 P1	C	Up
	5.68_900.576798166667	0.449047	0.0351147	1.50923	PC(22:5/20:4)	PC(42:9)	M+HCOO	PC	(22:5/20:4)	(22:5)	(20:4)	NA	NA	900.576	C51 H83 O10 N1 P1	A	Down
	4.52_907.534994466667	0.37213	0.0353051	1.77705	PI(18:1/22:6)	PI(40:7)	M-H	PI	(18:1/22:6)	(18:1)	(22:6)	NA	NA	907.534	C49 H80 O13 N0 P1	A	Down
	8.67_636.556161283333	19.3617	0.0353749	2.206	DG(18:1/18:2)	DG(36:3)	M+NH4	DG	(18:1/18:2)	(18:1)	(18:2)	NA	NA	636.556	C39 H74 O5 N1	B	Up
	8.82_808.586815883333	0.540312	0.0358544	1.21233	PE(19:0/22:4)	PE(41:4)	M-H	PE	(19:0/22:4)	(19:0)	(22:4)	NA	NA	808.586	C46 H83 O8 N1 P1	A	Down
	5.21_838.5394264	0.479604	0.0363655	1.60818	dMePE(20:4/22:6)	dMePE(42:10)	M-H	dMePE	(20:4/22:6)	(20:4)	(22:6)	NA	NA	838.539	C49 H77 O8 N1 P1	B	Down
	5.29_880.585689483333	0.444896	0.0366346	1.49222	PC(44:11)	PC(44:11)	M+H	PC	(22:5/22:6)	(22:5)	(22:6)	NA	NA	880.585	C52 H83 O8 N1 P1	C	Down
	5.97_761.512694283333	0.288402	0.0389302	1.65087	PA(25:6/16:0)	PA(41:6)	M-H	PA	(25:6/16:0)	(25:6)	(16:0)	NA	NA	761.513	C44 H74 O8 N0 P1	B	Down
	4.31_717.471814166667	1.87764	0.0392272	1.29204	PG(14:0/18:2)	PG(32:2)	M-H	PG	(14:0/18:2)	(14:0)	(18:2)	NA	NA	717.471	C38 H70 O10 N0 P1	B	Up
	5.2_898.561279016667	0.506612	0.0397273	1.53784	PC(20:4/22:6)	PC(42:10)	M+HCOO	PC	(20:4/22:6)	(20:4)	(22:6)	NA	NA	898.56	C51 H81 O10 N1 P1	A	Down
	11.34_836.770179466667	2.89276	0.0409356	1.43201	TG(16:0/16:0/17:1)	TG(49:1)	M+NH4	TG	(16:0/16:0/17:1)	(16:0)	(16:0)	(17:1)	NA	836.77	C52 H102 O6 N1	A	Up
	8.16_804.55591545	0.0700847	0.0432638	2.43072	PE(19:0/22:6)	PE(41:6)	M-H	PE	(19:0/22:6)	(19:0)	(22:6)	NA	NA	804.555	C46 H79 O8 N1 P1	A	Down
	7.98_795.518078583333	0.623713	0.043697	1.31307	PG(20:3/18:2)	PG(38:5)	M-H	PG	(20:3/18:2)	(20:3)	(18:2)	NA	NA	795.518	C44 H76 O10 N0 P1	B	Down
	5.67_856.585365783333	0.486798	0.0443303	1.43929	PC(42:9)	PC(42:9)	M+H	PC	(22:5/20:4)	(22:5)	(20:4)	NA	NA	856.585	C50 H83 O8 N1 P1	C	Down
	6.34_933.546357733333	0.0205939	0.0455645	3.14132	PI(40:6)	PI(40:6)	M+Na	PI	(18:0/22:6)	(18:0)	(22:6)	NA	NA	933.546	C49 H83 O13 N0 P1 Na1	C	Down
	1.2_449.26744175	1.84917	0.0456455	1.33465	LPMe(18:1)	LPMe(18:1)	M-H	LPMe	(18:1)	(18:1)	NA	NA	NA	449.267	C22 H42 O7 N0 P1	B	Up
	5.18_854.569674566667	0.530574	0.0459694	1.48765	PC(42:10)	PC(42:10)	M+H	PC	(20:4/22:6)	(20:4)	(22:6)	NA	NA	854.569	C50 H81 O8 N1 P1	C	Down
	5.08_822.530339366667	0.630248	0.0461452	1.0488	PC(14:0/22:6)	PC(36:6)	M+HCOO	PC	(14:0/22:6)	(14:0)	(22:6)	NA	NA	822.529	C45 H77 O10 N1 P1	A	Down
	7.68_718.539448574074	2.23395	0.0461832	2.19904	PE(18:0/16:0)	PE(34:0)	M-H	PE	(18:0/16:0)	(18:0)	(16:0)	NA	NA	718.539	C39 H77 O8 N1 P1	B	Up
	4.1_768.553795881356	2.18144	0.0468431	1.97416	PC(35:4)	PC(35:4)	M+H	PC	(35:4)	(35:4)	NA	NA	NA	768.554	C43 H79 O8 N1 P1	C	Up
	3.67_878.569134314815	1.8195	0.0489112	2.56375	PC(44:12)	PC(44:12)	M+H	PC	(44:12)	(44:12)	NA	NA	NA	878.569	C52 H81 O8 N1 P1	C	Up
	5.94_790.540153266667	0.650907	0.0495539	1.17688	dMePE(18:2/20:4)	dMePE(38:6)	M-H	dMePE	(18:2/20:4)	(18:2)	(20:4)	NA	NA	790.539	C45 H77 O8 N1 P1	B	Down
At 24 hpi	10.91_820.7390317	2.23998	2.80832e-05	2.41473	TG(16:0/14:0/18:2)	TG(48:2)	M+NH4	TG	(16:0/14:0/18:2)	(16:0)	(14:0)	(18:2)	NA	820.739	C51 H98 O6 N1	A	Up
	11.21_848.770747866667	2.3218	3.88575e-05	2.49208	TG(16:0/16:0/18:2)	TG(50:2)	M+NH4	TG	(16:0/16:0/18:2)	(16:0)	(16:0)	(18:2)	NA	848.77	C53 H102 O6 N1	A	Up
	11.48_850.78634625	2.3201	5.25998e-05	2.55481	TG(16:0/16:0/18:1)	TG(50:1)	M+NH4	TG	(16:0/16:0/18:1)	(16:0)	(16:0)	(18:1)	NA	850.786	C53 H104 O6 N1	A	Up
	10.91_846.754558816667	2.41699	6.8643e-05	2.63337	TG(16:0/16:0/18:3)	TG(50:3)	M+NH4	TG	(16:0/16:0/18:3)	(16:0)	(16:0)	(18:3)	NA	846.755	C53 H100 O6 N1	A	Up
	10.64_844.7388892	1.84986	7.13581e-05	2.14562	TG(16:0/16:2/18:2)	TG(50:4)	M+NH4	TG	(16:0/16:2/18:2)	(16:0)	(16:2)	(18:2)	NA	844.739	C53 H98 O6 N1	A	Up
	11.74_904.833440516667	1.93476	7.40885e-05	2.36053	TG(18:0/18:1/18:1)	TG(54:2)	M+NH4	TG	(18:0/18:1/18:1)	(18:0)	(18:1)	(18:1)	NA	904.833	C57 H110 O6 N1	A	Up
	11.19_822.754871916667	2.16234	9.93599e-05	2.28622	TG(16:0/16:0/16:1)	TG(48:1)	M+NH4	TG	(16:0/16:0/16:1)	(16:0)	(16:0)	(16:1)	NA	822.755	C51 H100 O6 N1	A	Up
	11.61_890.81727285	1.83065	0.000238469	2.05153	TG(17:0/18:1/18:1)	TG(53:2)	M+NH4	TG	(17:0/18:1/18:1)	(17:0)	(18:1)	(18:1)	NA	890.817	C56 H108 O6 N1	A	Up
	11.34_888.801606066667	2.07401	0.000339481	2.56766	TG(18:1/17:1/18:1)	TG(53:3)	M+NH4	TG	(18:1/17:1/18:1)	(18:1)	(17:1)	(18:1)	NA	888.801	C56 H106 O6 N1	A	Up
	11.34_862.785976233333	1.87843	0.000495476	2.1118	TG(16:0/17:1/18:1)	TG(51:2)	M+NH4	TG	(16:0/17:1/18:1)	(16:0)	(17:1)	(18:1)	NA	862.786	C54 H104 O6 N1	A	Up
	11.07_886.785843533333	1.56846	0.000676149	1.65624	TG(18:1/17:1/18:2)	TG(53:4)	M+NH4	TG	(18:1/17:1/18:2)	(18:1)	(17:1)	(18:2)	NA	886.786	C56 H104 O6 N1	A	Up
	11.21_874.78645625	2.02283	0.000739194	2.48664	TG(16:0/18:1/18:2)	TG(52:3)	M+NH4	TG	(16:0/18:1/18:2)	(16:0)	(18:1)	(18:2)	NA	874.786	C55 H104 O6 N1	A	Up
	8_764.556490666667	2.3166	0.00104296	2.56743	PC(34:2p)(rep)	PC(34:2p)	M+Na	PC	(16:0p/18:2)	(16:0p)	(18:2)	NA	NA	764.556	C42 H80 O7 N1 P1 Na1	C	Up
	8.01_786.565664716667	2.44682	0.00135353	2.74447	PC(16:0p/18:2)	PC(34:2p)	M+HCOO	PC	(16:0p/18:2)	(16:0p)	(18:2)	NA	NA	786.565	C43 H81 O9 N1 P1	B	Up
	10.9_794.72326095	1.52075	0.00156842	1.38495	TG(18:1/14:0/14:0)	TG(46:1)	M+NH4	TG	(18:1/14:0/14:0)	(18:1)	(14:0)	(14:0)	NA	794.723	C49 H96 O6 N1	A	Up
	11.46_902.81763835	1.52114	0.00157641	1.6983	TG(18:1/18:1/18:1)	TG(54:3)	M+NH4	TG	(18:1/18:1/18:1)	(18:1)	(18:1)	(18:1)	NA	902.817	C57 H108 O6 N1	A	Up
	8.09_788.581219816667	1.54316	0.00218016	1.94028	PC(16:0e/18:2)	PC(34:2e)	M+HCOO	PC	(16:0e/18:2)	(16:0e)	(18:2)	NA	NA	788.581	C43 H83 O9 N1 P1	B	Up
	12_906.8492957	1.44634	0.00244131	1.39435	TG(18:0/18:0/18:1)	TG(54:1)	M+NH4	TG	(18:0/18:0/18:1)	(18:0)	(18:0)	(18:1)	NA	906.848	C57 H112 O6 N1	A	Up
	11.75_878.817783466667	2.17134	0.00399964	2.36722	TG(18:0/16:0/18:1)	TG(52:1)	M+NH4	TG	(18:0/16:0/18:1)	(18:0)	(16:0)	(18:1)	NA	878.817	C55 H108 O6 N1	A	Up
	9.33_634.6135632	1.83554	0.00404864	2.59424	Cer(d17:1/24:1)	Cer(d41:2)	M+H	Cer	(d17:1/24:1)	(d17:1)	(24:1)	NA	NA	634.613	C41 H80 O3 N1	B	Up
	9.17_782.652693183333	0.807439	0.00501651	1.37342	CerG1(d40:1)	CerG1(d40:1)	M-H	CerG1	(d18:1/22:0)	(d18:1)	(22:0)	NA	NA	782.652	C46 H88 O8 N1	C	Down
	8.1_788.581115516667	1.49473	0.00592903	1.78164	PC(16:1p/18:0)	PC(34:1p)	M+HCOO	PC	(16:1p/18:0)	(16:1p)	(18:0)	NA	NA	788.581	C43 H83 O9 N1 P1	B	Up
	11.62_864.801601033333	1.59105	0.00623585	1.60825	TG(16:0/17:0/18:1)	TG(51:1)	M+NH4	TG	(16:0/17:0/18:1)	(16:0)	(17:0)	(18:1)	NA	864.801	C54 H106 O6 N1	A	Up
	8.1_728.55998485	1.41772	0.00681493	1.62982	dMePE(34:2e)	dMePE(34:2e)	M-H	dMePE	(34:2e)	(34:2e)	NA	NA	NA	728.56	C41 H79 O7 N1 P1	C	Up
	7.46_842.567002233333	0.238288	0.0068886	4.26505	PC(39:6)(rep)(rep)	PC(39:6)	M+Na	PC	(17:0/22:6)	(17:0)	(22:6)	NA	NA	842.567	C47 H82 O8 N1 P1 Na1	C	Down
	8_742.5753427	2.33862	0.00701672	2.52999	PC(34:2p)	PC(34:2p)	M+H	PC	(16:0p/18:2)	(16:0p)	(18:2)	NA	NA	742.575	C42 H81 O7 N1 P1	C	Up
	8.08_744.5907803	1.49182	0.0076954	1.85799	PC(34:2e)	PC(34:2e)	M+H	PC	(16:0e/18:2)	(16:0e)	(18:2)	NA	NA	744.59	C42 H83 O7 N1 P1	C	Up
	8.16_698.513791916667	1.24633	0.0089724	1.22855	PE(16:0p/18:2)(rep)	PE(34:2p)	M-H	PE	(16:0p/18:2)	(16:0p)	(18:2)	NA	NA	698.513	C39 H73 O7 N1 P1	B	Up
	9_612.556153220339	3.28473	0.0101222	2.86179	DG(16:0/18:1)	DG(34:1)	M+NH4	DG	(16:0/18:1)	(16:0)	(18:1)	NA	NA	612.556	C37 H74 O5 N1	B	Up
	1.54_480.344861066667	2.57223	0.0107749	2.75803	LPC(16:0p)	LPC(16:0p)	M+H	LPC	(16:0p)	(16:0p)	NA	NA	NA	480.345	C24 H51 O6 N1 P1	B	Up
	9.18_620.597835666667	1.56556	0.011541	1.93161	Cer(d18:2/22:0)	Cer(d40:2)	M+H	Cer	(d18:2/22:0)	(d18:2)	(22:0)	NA	NA	620.598	C40 H78 O3 N1	B	Up
	11.46_928.832854116667	1.65965	0.0123335	2.22345	TG(18:1/18:1/20:2)	TG(56:4)	M+NH4	TG	(18:1/18:1/20:2)	(18:1)	(18:1)	(20:2)	NA	928.833	C59 H110 O6 N1	A	Up
	4.81_771.497054366667	0.377519	0.0131299	2.96262	PA(22:4/20:4)	PA(42:8)	M-H	PA	(22:4/20:4)	(22:4)	(20:4)	NA	NA	771.497	C45 H72 O8 N0 P1	B	Down
	11.07_860.770194983333	1.42785	0.0167881	1.34177	TG(16:0/17:1/18:2)	TG(51:3)	M+NH4	TG	(16:0/17:1/18:2)	(16:0)	(17:1)	(18:2)	NA	860.77	C54 H102 O6 N1	A	Up
	9.83_887.723253666667	1.50712	0.0167898	1.57126	SM(d44:1)(rep)	SM(d44:1)	M+HCOO	SM	(d44:1)	(d44:1)	NA	NA	NA	887.722	C50 H100 O8 N2 P1	C	Up
	10.58_766.6919303	1.86467	0.0182501	2.26787	TG(16:0/10:0/18:1)	TG(44:1)	M+NH4	TG	(16:0/10:0/18:1)	(16:0)	(10:0)	(18:1)	NA	766.692	C47 H92 O6 N1	A	Up
	8.15_700.52762485	1.26362	0.0203563	1.30173	PE(16:0p/18:2)	PE(34:2p)	M+H	PE	(16:0p/18:2)	(16:0p)	(18:2)	NA	NA	700.528	C39 H75 O7 N1 P1	A	Up
	5.18_834.507929533333	0.107075	0.0211816	3.99684	PE(22:6/22:6)	PE(44:12)	M-H	PE	(22:6/22:6)	(22:6)	(22:6)	NA	NA	834.508	C49 H73 O8 N1 P1	B	Down
	7.31_775.529013083333	0.515343	0.0251456	2.74327	PEt(18:0/22:6)	PEt(40:6)	M-H	PEt	(18:0/22:6)	(18:0)	(22:6)	NA	NA	775.528	C45 H76 O8 N0 P1	B	Down
	7.31_775.528567766667	0.521314	0.0260451	2.71137	PA(26:5/16:1)	PA(42:6)	M-H	PA	(26:5/16:1)	(26:5)	(16:1)	NA	NA	775.528	C45 H76 O8 N0 P1	B	Down
	5.67_747.497046716667	0.495298	0.0264179	2.60826	PA(16:0/24:6)	PA(40:6)	M-H	PA	(16:0/24:6)	(16:0)	(24:6)	NA	NA	747.497	C43 H72 O8 N0 P1	B	Down
	7.89_777.54399745	0.678737	0.02694	2.08056	PEt(18:0/22:5)	PEt(40:5)	M-H	PEt	(18:0/22:5)	(18:0)	(22:5)	NA	NA	777.544	C45 H78 O8 N0 P1	B	Down
	11.21_924.801601866667	1.51808	0.0287165	1.44345	TG(18:1/18:1/20:4)	TG(56:6)	M+NH4	TG	(18:1/18:1/20:4)	(18:1)	(18:1)	(20:4)	NA	924.801	C59 H106 O6 N1	A	Up
	10.95_872.770992983333	1.42041	0.0292822	1.60964	TG(16:1/18:1/18:2)	TG(52:4)	M+NH4	TG	(16:1/18:1/18:2)	(16:1)	(18:1)	(18:2)	NA	872.77	C55 H102 O6 N1	A	Up
	6.52_725.51287185	0.484542	0.0307262	2.59212	PEt(18:1/18:2)	PEt(36:3)	M-H	PEt	(18:1/18:2)	(18:1)	(18:2)	NA	NA	725.513	C41 H74 O8 N0 P1	B	Down
	8.21_538.519487366667	1.32465	0.0308541	1.48375	Cer(d18:1/16:0)	Cer(d34:1)	M+H	Cer	(d18:1/16:0)	(d18:1)	(16:0)	NA	NA	538.519	C34 H68 O3 N1	B	Up
	11.21_900.8022004	1.3989	0.0312942	1.67461	TG(18:1/18:1/18:2)	TG(54:4)	M+NH4	TG	(18:1/18:1/18:2)	(18:1)	(18:1)	(18:2)	NA	900.801	C57 H106 O6 N1	A	Up
	7.98_727.529771133333	0.601459	0.0317109	2.375	PEt(18:0/18:2)	PEt(36:2)	M-H	PEt	(18:0/18:2)	(18:0)	(18:2)	NA	NA	727.528	C41 H76 O8 N0 P1	B	Down
	9.55_644.597288533333	1.21791	0.0323479	1.49013	Cer(d42:4)	Cer(d42:4)	M+H	Cer	(d42:4)	(d42:4)	NA	NA	NA	644.598	C42 H78 O3 N1	C	Up
	8.47_776.560930533333	0.718899	0.0349995	1.86984	PE(18:0p/22:5)	PE(40:5p)	M-H	PE	(18:0p/22:5)	(18:0p)	(22:5)	NA	NA	776.56	C45 H79 O7 N1 P1	A	Down
	6.18_749.5126833	0.588167	0.0353951	2.47415	PA(18:0/22:5)	PA(40:5)	M-H	PA	(18:0/22:5)	(18:0)	(22:5)	NA	NA	749.513	C43 H74 O8 N0 P1	A	Down
	9.51_648.629476133333	1.28434	0.0354966	1.39408	Cer(d18:1/24:1)	Cer(d42:2)	M+H	Cer	(d18:1/24:1)	(d18:1)	(24:1)	NA	NA	648.629	C42 H82 O3 N1	B	Up
	6.78_742.538121333333	0.605851	0.0355155	2.51769	PC(16:0/17:3)	PC(33:3)	M+H	PC	(16:0/17:3)	(16:0)	(17:3)	NA	NA	742.538	C41 H77 O8 N1 P1	B	Down
	6.18_749.512843916667	0.592552	0.0367978	2.44823	PEt(18:1/20:4)	PEt(38:5)	M-H	PEt	(18:1/20:4)	(18:1)	(20:4)	NA	NA	749.513	C43 H74 O8 N0 P1	B	Down
	7.98_795.518078583333	0.61339	0.0369428	1.9989	PG(20:3/18:2)	PG(38:5)	M-H	PG	(20:3/18:2)	(20:3)	(18:2)	NA	NA	795.518	C44 H76 O10 N0 P1	B	Down
	7.05_766.538097483333	0.782139	0.037003	1.14182	PC(35:5)(rep)	PC(35:5)	M+H	PC	(35:5)	(35:5)	NA	NA	NA	766.538	C43 H77 O8 N1 P1	C	Down
	5.67_747.498043433333	0.519363	0.0371167	2.59903	PEt(16:0/22:6)	PEt(38:6)	M-H	PEt	(16:0/22:6)	(16:0)	(22:6)	NA	NA	747.497	C43 H72 O8 N0 P1	B	Down
	8.85_770.6036287	0.742264	0.037354	1.4861	PC(34:0e)(rep)	PC(34:0e)	M+Na	PC	(18:0e/16:0)	(18:0e)	(16:0)	NA	NA	770.603	C42 H86 O7 N1 P1 Na1	C	Down
	6.55_760.51343065	0.669242	0.0380021	1.84929	PS(16:0/18:1)	PS(34:1)	M-H	PS	(16:0/18:1)	(16:0)	(18:1)	NA	NA	760.513	C40 H75 O10 N1 P1	A	Down
	7.84_819.518033283333	0.606246	0.0399647	2.35646	PG(40:7)	PG(40:7)	M-H	PG	(40:7)	(40:7)	NA	NA	NA	819.518	C46 H76 O10 N0 P1	C	Down
	6.39_767.486206083333	0.610042	0.0435458	2.25436	PG(18:3/18:2)(rep)	PG(36:5)	M-H	PG	(18:3/18:2)	(18:3)	(18:2)	NA	NA	767.487	C42 H72 O10 N0 P1	B	Down
	5.08_747.497163816667	0.567095	0.0437497	1.98239	PEt(18:2/20:4)	PEt(38:6)	M-H	PEt	(18:2/20:4)	(18:2)	(20:4)	NA	NA	747.497	C43 H72 O8 N0 P1	B	Down
	6.76_713.512696883333	0.359409	0.0451988	3.44082	PEt(35:2)	PEt(35:2)	M-H	PEt	(35:2)	(35:2)	NA	NA	NA	713.513	C40 H74 O8 N0 P1	C	Down
	5.63_760.512394133333	0.691503	0.0494126	1.45216	PS(34:2)	PS(34:2)	M+H	PS	(16:0/18:2)	(16:0)	(18:2)	NA	NA	760.512	C40 H75 O10 N1 P1	C	Down
At 36 dpi	6.2_711.497230016667	2.26495	5.37866e-05	3.17875	PMe(18:1/18:2)	PMe(36:3)	M-H	PMe	(18:1/18:2)	(18:1)	(18:2)	NA	NA	711.497	C40 H72 O8 N0 P1	B	Up
	0.91_471.251861566667	1.88394	0.000291759	2.21464	LPMe(20:4)	LPMe(20:4)	M-H	LPMe	(20:4)	(20:4)	NA	NA	NA	471.252	C24 H40 O7 N0 P1	B	Up
	7.9_692.559361516667	1.26512	0.000680034	1.3914	PC(30:0e)	PC(30:0e)	M+H	PC	(30:0e)	(30:0e)	NA	NA	NA	692.559	C38 H79 O7 N1 P1	C	Up
	8.46_840.613508083333	1.36642	0.000856153	1.61245	PC(18:0e/20:4)	PC(38:4e)	M+HCOO	PC	(18:0e/20:4)	(18:0e)	(20:4)	NA	NA	840.612	C47 H87 O9 N1 P1	A	Up
	5.22_678.50709605	0.660816	0.000931066	2.08182	PC(28:0)	PC(28:0)	M+H	PC	(14:0/14:0)	(14:0)	(14:0)	NA	NA	678.507	C36 H73 O8 N1 P1	C	Down
	5.23_722.497933766667	0.648486	0.00127782	2.11537	PC(14:0/14:0)	PC(28:0)	M+HCOO	PC	(14:0/14:0)	(14:0)	(14:0)	NA	NA	722.498	C37 H73 O10 N1 P1	A	Down
	7.48_737.514298533333	2.10106	0.00141313	2.72127	PMe(18:0/20:4)	PMe(38:4)	M-H	PMe	(18:0/20:4)	(18:0)	(20:4)	NA	NA	737.513	C42 H74 O8 N0 P1	B	Up
	5.29_880.585689483333	0.554179	0.00185171	1.88456	PC(44:11)	PC(44:11)	M+H	PC	(22:5/22:6)	(22:5)	(22:6)	NA	NA	880.585	C52 H83 O8 N1 P1	C	Down
	7.99_768.590873533333	1.3062	0.00212033	1.38055	PC(36:4e)	PC(36:4e)	M+H	PC	(16:0e/20:4)	(16:0e)	(20:4)	NA	NA	768.59	C44 H83 O7 N1 P1	C	Up
	8_812.5823637	1.25388	0.00212511	1.13551	PC(16:0e/20:4)	PC(36:4e)	M+HCOO	PC	(16:0e/20:4)	(16:0e)	(20:4)	NA	NA	812.581	C45 H83 O9 N1 P1	A	Up
	5.88_735.497376366667	1.91012	0.00213234	2.27947	PMe(16:0/22:5)	PMe(38:5)	M-H	PMe	(16:0/22:5)	(16:0)	(22:5)	NA	NA	735.497	C42 H72 O8 N0 P1	B	Up
	0.87_495.251721966667	1.66673	0.00233864	1.91804	LPMe(22:6)	LPMe(22:6)	M-H	LPMe	(22:6)	(22:6)	NA	NA	NA	495.252	C26 H40 O7 N0 P1	B	Up
	5.46_798.530214916667	0.780164	0.00246995	1.16369	PC(14:0/20:4)	PC(34:4)	M+HCOO	PC	(14:0/20:4)	(14:0)	(20:4)	NA	NA	798.529	C43 H77 O10 N1 P1	A	Down
	5.3_924.576099483333	0.544895	0.00250373	1.86051	PC(22:5/22:6)	PC(44:11)	M+HCOO	PC	(22:5/22:6)	(22:5)	(22:6)	NA	NA	924.576	C53 H83 O10 N1 P1	A	Down
	5.45_754.538471183333	0.73579	0.00268258	1.26435	PC(34:4)(rep)	PC(34:4)	M+H	PC	(14:0/20:4)	(14:0)	(20:4)	NA	NA	754.538	C42 H77 O8 N1 P1	C	Down
	4.1_768.553795881356	5.953	0.00271012	3.53993	PC(35:4)	PC(35:4)	M+H	PC	(35:4)	(35:4)	NA	NA	NA	768.554	C43 H79 O8 N1 P1	C	Up
	5.4_733.4824124	1.74145	0.00312075	2.08884	PMe(16:0/22:6)	PMe(38:6)	M-H	PMe	(16:0/22:6)	(16:0)	(22:6)	NA	NA	733.481	C42 H70 O8 N0 P1	B	Up
	4.85_733.481396883333	1.80919	0.00349902	2.48034	PMe(18:2/20:4)	PMe(38:6)	M-H	PMe	(18:2/20:4)	(18:2)	(20:4)	NA	NA	733.481	C42 H70 O8 N0 P1	B	Up
	6.63_764.55889085	1.2931	0.00426943	1.10923	PC(36:5p)	PC(36:5p)	M+H	PC	(36:5p)	(36:5p)	NA	NA	NA	764.559	C44 H79 O7 N1 P1	C	Up
	8.41_720.591054583333	1.26745	0.00439535	1.26566	PC(32:0e)	PC(32:0e)	M+H	PC	(16:0e/16:0)	(16:0e)	(16:0)	NA	NA	720.59	C40 H83 O7 N1 P1	C	Up
	8.2_855.591499616667	1.21512	0.00617581	1.36461	PA(26:2/22:6)	PA(48:8)	M-H	PA	(26:2/22:6)	(26:2)	(22:6)	NA	NA	855.591	C51 H84 O8 N0 P1	B	Up
	2.38_536.40752675	1.46809	0.00718751	1.56799	LPC(20:0p)	LPC(20:0p)	M+H	LPC	(20:0p)	(20:0p)	NA	NA	NA	536.407	C28 H59 O6 N1 P1	B	Up
	6.96_761.5135475	1.67963	0.0072759	2.16655	PMe(18:0/22:6)	PMe(40:6)	M-H	PMe	(18:0/22:6)	(18:0)	(22:6)	NA	NA	761.513	C44 H74 O8 N0 P1	B	Up
	0.85_645.304841583333	0.652486	0.00754117	1.54861	LPI(22:5)	LPI(22:5)	M-H	LPI	(22:5)	(22:5)	NA	NA	NA	645.305	C31 H50 O12 N0 P1	A	Down
	6.01_1053.64091681667	1.6452	0.00781592	1.86682	PIP(44:2)	PIP(44:2)	M-H	PIP	(44:2)	(44:2)	NA	NA	NA	1053.64	C53 H99 O16 N0 P2	C	Up
	2.33_510.392245633333	1.41635	0.00794206	1.60734	LPC(18:0e)	LPC(18:0e)	M+H	LPC	(18:0e)	(18:0e)	NA	NA	NA	510.392	C26 H57 O6 N1 P1	B	Up
	8.01_752.559993033333	1.27315	0.00797618	1.20707	PE(18:0e/20:4)	PE(38:4e)	M-H	PE	(18:0e/20:4)	(18:0e)	(20:4)	NA	NA	752.56	C43 H79 O7 N1 P1	A	Up
	6.67_723.49706365	2.06387	0.0080315	2.30104	PA(18:0/20:4)	PA(38:4)	M-H	PA	(18:0/20:4)	(18:0)	(20:4)	NA	NA	723.497	C41 H72 O8 N0 P1	A	Up
	5.07_800.52011685	0.679504	0.00809836	1.38008	PC(36:6)(rep)	PC(36:6)	M+Na	PC	(14:0/22:6)	(14:0)	(22:6)	NA	NA	800.52	C44 H76 O8 N1 P1 Na1	C	Down
	8.45_796.622194683333	1.5204	0.00823624	2.14596	PC(38:4e)	PC(38:4e)	M+H	PC	(18:0e/20:4)	(18:0e)	(20:4)	NA	NA	796.621	C46 H87 O7 N1 P1	C	Up
	8.01_812.581128833333	1.24241	0.00880026	1.13059	PC(18:1p/18:2)	PC(36:3p)	M+HCOO	PC	(18:1p/18:2)	(18:1p)	(18:2)	NA	NA	812.581	C45 H83 O9 N1 P1	B	Up
	5.07_800.522309416667	0.681732	0.00882761	1.34124	PC(38:9)	PC(38:9)	M+H	PC	(38:9)	(38:9)	NA	NA	NA	800.522	C46 H75 O8 N1 P1	C	Down
	5.75_843.539321766667	1.39058	0.0092033	1.23792	PI(16:0e/20:4)	PI(36:4e)	M-H	PI	(16:0e/20:4)	(16:0e)	(20:4)	NA	NA	843.539	C45 H80 O12 N0 P1	B	Up
	5.99_876.57602815	0.719932	0.00953259	1.35174	PS(43:6)	PS(43:6)	M-H	PS	(43:6)	(43:6)	NA	NA	NA	876.576	C49 H83 O10 N1 P1	C	Down
	6.08_753.47074455	1.6318	0.00989294	2.18152	PG(35:5)	PG(35:5)	M-H	PG	(35:5)	(35:5)	NA	NA	NA	753.471	C41 H70 O10 N0 P1	C	Up
	8.01_1057.67209515	1.70509	0.0100302	1.88733	PIP(44:0)	PIP(44:0)	M-H	PIP	(44:0)	(44:0)	NA	NA	NA	1057.67	C53 H103 O16 N0 P2	C	Up
	6.71_832.51274865	1.9353	0.0104067	1.91833	PS(20:3/20:4)	PS(40:7)	M-H	PS	(20:3/20:4)	(20:3)	(20:4)	NA	NA	832.513	C46 H75 O10 N1 P1	B	Up
	6.28_882.601366916667	0.561057	0.0108917	1.69731	PC(44:10)	PC(44:10)	M+H	PC	(44:10)	(44:10)	NA	NA	NA	882.601	C52 H85 O8 N1 P1	C	Down
	9.7_784.6228329	1.25877	0.0112504	1.06446	PE(18:0p/22:1)	PE(40:1p)	M-H	PE	(18:0p/22:1)	(18:0p)	(22:1)	NA	NA	784.623	C45 H87 O7 N1 P1	B	Up
	6.01_783.51875435	1.53258	0.0114518	1.87389	PG(17:0/20:4)	PG(37:4)	M-H	PG	(17:0/20:4)	(17:0)	(20:4)	NA	NA	783.518	C43 H76 O10 N0 P1	B	Up
	0.64_412.245875216667	5.73736	0.0115807	2.78073	LPC(10:0)	LPC(10:0)	M+H	LPC	(10:0)	(10:0)	NA	NA	NA	412.246	C18 H39 O7 N1 P1	B	Up
	7.9_1259.79978225	1.4203	0.0115996	1.69318	GM3(d42:3)	GM3(d42:3)	M-H	GM3	(d42:3)	(d42:3)	NA	NA	NA	1259.8	C65 H115 O21 N2	D	Up
	5.67_856.585365783333	0.594624	0.011683	1.60804	PC(42:9)	PC(42:9)	M+H	PC	(22:5/20:4)	(22:5)	(20:4)	NA	NA	856.585	C50 H83 O8 N1 P1	C	Down
	5.07_778.538565716667	0.746534	0.0123103	1.19118	PC(36:6)(rep)(rep)	PC(36:6)	M+H	PC	(14:0/22:6)	(14:0)	(22:6)	NA	NA	778.538	C44 H77 O8 N1 P1	C	Down
	6.7_810.530252383333	1.88482	0.0124002	2.07553	PS(18:0/20:4)	PS(38:4)	M-H	PS	(18:0/20:4)	(18:0)	(20:4)	NA	NA	810.529	C44 H77 O10 N1 P1	A	Up
	5.44_776.5223834	0.747327	0.0124761	1.18835	PC(36:7)(rep)	PC(36:7)	M+H	PC	(36:7)	(36:7)	NA	NA	NA	776.522	C44 H75 O8 N1 P1	C	Down
	7.84_713.513612233333	1.68509	0.0129603	2.19192	PMe(18:0/18:2)	PMe(36:2)	M-H	PMe	(18:0/18:2)	(18:0)	(18:2)	NA	NA	713.513	C40 H74 O8 N0 P1	B	Up
	11.07_922.785848653846	5.16839	0.0135744	2.86592	TG(18:1/18:2/20:4)	TG(56:7)	M+NH4	TG	(18:1/18:2/20:4)	(18:1)	(18:2)	(20:4)	NA	922.786	C59 H104 O6 N1	A	Up
	6.08_685.481395616667	1.64866	0.0141135	2.20671	PA(17:0/18:2)	PA(35:2)	M-H	PA	(17:0/18:2)	(17:0)	(18:2)	NA	NA	685.481	C38 H70 O8 N0 P1	B	Up
	6.43_1029.64134216667	1.58625	0.0144558	1.66462	PIP(42:0)	PIP(42:0)	M-H	PIP	(42:0)	(42:0)	NA	NA	NA	1029.64	C51 H99 O16 N0 P2	C	Up
	6.84_865.522620516667	1.56849	0.014689	1.92975	PI(38:6p)	PI(38:6p)	M-H	PI	(38:6p)	(38:6p)	NA	NA	NA	865.524	C47 H78 O12 N0 P1	C	Up
	8.73_822.60078675	0.813359	0.0147693	1.00179	PE(22:1/20:4)(rep)	PE(42:5)	M+H	PE	(22:1/20:4)	(22:1)	(20:4)	NA	NA	822.601	C47 H85 O8 N1 P1	B	Down
	4.8_781.488143983333	0.400994	0.0152398	2.75964	PI(16:0/14:0)	PI(30:0)	M-H	PI	(16:0/14:0)	(16:0)	(14:0)	NA	NA	781.487	C39 H74 O13 N0 P1	A	Down
	0.94_447.251811316667	1.99605	0.0159599	2.00146	LPMe(18:2)	LPMe(18:2)	M-H	LPMe	(18:2)	(18:2)	NA	NA	NA	447.252	C22 H40 O7 N0 P1	B	Up
	5.79_709.482306583333	1.7425	0.0161711	2.17683	PMe(16:0/20:4)	PMe(36:4)	M-H	PMe	(16:0/20:4)	(16:0)	(20:4)	NA	NA	709.481	C40 H70 O8 N0 P1	B	Up
	6.08_685.482153833333	1.60017	0.0165968	2.11469	PMe(16:0/18:2)	PMe(34:2)	M-H	PMe	(16:0/18:2)	(16:0)	(18:2)	NA	NA	685.481	C38 H70 O8 N0 P1	B	Up
	5.71_774.530434933333	0.796231	0.0167142	1.12993	PC(14:0/18:2)	PC(32:2)	M+HCOO	PC	(14:0/18:2)	(14:0)	(18:2)	NA	NA	774.529	C41 H77 O10 N1 P1	A	Down
	4.59_757.48138915	1.51735	0.0168235	1.68279	PMe(20:4/20:4)	PMe(40:8)	M-H	PMe	(20:4/20:4)	(20:4)	(20:4)	NA	NA	757.481	C44 H70 O8 N0 P1	B	Up
	5.8_709.481394483333	1.72932	0.0169534	2.17077	PA(17:0/20:4)	PA(37:4)	M-H	PA	(17:0/20:4)	(17:0)	(20:4)	NA	NA	709.481	C40 H70 O8 N0 P1	A	Up
	7.91_814.559215216667	1.42709	0.0170675	1.58189	PS(38:3)	PS(38:3)	M+H	PS	(38:3)	(38:3)	NA	NA	NA	814.559	C44 H81 O10 N1 P1	C	Up
	8.08_788.545673983333	1.40099	0.0171436	1.41685	PS(18:0/18:1)	PS(36:1)	M-H	PS	(18:0/18:1)	(18:0)	(18:1)	NA	NA	788.545	C42 H79 O10 N1 P1	A	Up
	5.06_819.519078366667	1.62391	0.0173677	1.85057	PG(18:1/22:6)(rep)	PG(40:7)	M-H	PG	(18:1/22:6)	(18:1)	(22:6)	NA	NA	819.518	C46 H76 O10 N0 P1	B	Up
	5.08_822.530339366667	0.731622	0.017427	1.21742	PC(14:0/22:6)	PC(36:6)	M+HCOO	PC	(14:0/22:6)	(14:0)	(22:6)	NA	NA	822.529	C45 H77 O10 N1 P1	A	Down
	4.38_852.554161133333	0.682508	0.0174385	1.44741	PC(42:11)	PC(42:11)	M+H	PC	(42:11)	(42:11)	NA	NA	NA	852.554	C50 H79 O8 N1 P1	C	Down
	2.08_1486.9054032	0.758691	0.0174746	1.19584	CerG3GNAc2(d38:0)	CerG3GNAc2(d38:0)	M-H	CerG3GNAc2	(d38:0)	(d38:0)	NA	NA	NA	1486.9	C72 H132 O28 N3	C	Down
	4.75_793.50367125	1.31435	0.01909	1.28287	PG(18:2/20:4)(rep)	PG(38:6)	M-H	PG	(18:2/20:4)	(18:2)	(20:4)	NA	NA	793.503	C44 H74 O10 N0 P1	B	Up
	5.68_900.576798166667	0.596063	0.0192361	1.53571	PC(22:5/20:4)	PC(42:9)	M+HCOO	PC	(22:5/20:4)	(22:5)	(20:4)	NA	NA	900.576	C51 H83 O10 N1 P1	A	Down
	7.81_1081.67251253333	1.67562	0.0192534	1.84425	PIP(46:2)	PIP(46:2)	M-H	PIP	(46:2)	(46:2)	NA	NA	NA	1081.67	C55 H103 O16 N0 P2	C	Up
	5.62_771.519153383333	1.34043	0.0195817	1.40259	PG(18:1/18:2)(rep)	PG(36:3)	M-H	PG	(18:1/18:2)	(18:1)	(18:2)	NA	NA	771.518	C42 H76 O10 N0 P1	B	Up
	5.73_714.508903066667	0.7667	0.0203365	1.19814	dMePE(14:0/18:2)	dMePE(32:2)	M-H	dMePE	(14:0/18:2)	(14:0)	(18:2)	NA	NA	714.508	C39 H73 O8 N1 P1	B	Down
	7.38_687.497255633333	1.57613	0.021134	1.94822	PMe(16:0/18:1)	PMe(34:1)	M-H	PMe	(16:0/18:1)	(16:0)	(18:1)	NA	NA	687.497	C38 H72 O8 N0 P1	B	Up
	7.4_812.54506585	1.40186	0.0217524	1.62181	PS(18:0/20:3)	PS(38:3)	M-H	PS	(18:0/20:3)	(18:0)	(20:3)	NA	NA	812.545	C44 H79 O10 N1 P1	A	Up
	0.99_647.320257633333	0.612597	0.0220841	1.39684	LPI(22:4)	LPI(22:4)	M-H	LPI	(22:4)	(22:4)	NA	NA	NA	647.32	C31 H52 O12 N0 P1	A	Down
	7.47_788.543194816667	1.50128	0.0225983	1.73383	PS(36:2)	PS(36:2)	M+H	PS	(36:2)	(36:2)	NA	NA	NA	788.544	C42 H79 O10 N1 P1	C	Up
	1.32_616.362105916667	0.494487	0.0228322	2.33495	LPC(22:4)	LPC(22:4)	M+HCOO	LPC	(22:4)	(22:4)	NA	NA	NA	616.362	C31 H55 O9 N1 P1	A	Down
	6.51_730.538832833333	0.701168	0.0228637	1.45742	PC(32:2)(rep)(rep)	PC(32:2)	M+H	PC	(32:2)	(32:2)	NA	NA	NA	730.538	C40 H77 O8 N1 P1	C	Down
	5.37_704.5229005	0.780125	0.0232554	1.26994	PC(30:1)	PC(30:1)	M+H	PC	(16:1/14:0)	(16:1)	(14:0)	NA	NA	704.522	C38 H75 O8 N1 P1	C	Down
	1.31_572.371386983333	0.499147	0.0232889	2.31883	LPC(22:4)(rep)	LPC(22:4)	M+H	LPC	(22:4)	(22:4)	NA	NA	NA	572.371	C30 H55 O7 N1 P1	B	Down
	8.75_824.653499816667	1.39122	0.0237792	1.39545	PC(40:3p)	PC(40:3p)	M+H	PC	(40:3p)	(40:3p)	NA	NA	NA	824.653	C48 H91 O7 N1 P1	C	Up
	7.04_823.534275183333	0.474882	0.026116	2.36437	PI(16:0/17:0)	PI(33:0)	M-H	PI	(16:0/17:0)	(16:0)	(17:0)	NA	NA	823.534	C42 H80 O13 N0 P1	A	Down
	9.97_857.747129966667	1.51419	0.0263115	1.5569	SM(d45:1)	SM(d45:1)	M+H	SM	(d45:1)	(d45:1)	NA	NA	NA	857.747	C50 H102 O6 N2 P1	C	Up
	5.76_819.514718383333	1.61521	0.0263241	1.8703	PG(38:5)(rep)	PG(38:5)	M+Na	PG	(16:0/22:5)	(16:0)	(22:5)	NA	NA	819.515	C44 H77 O10 N0 P1 Na1	C	Up
	6.8_794.5341969	2.08932	0.0272087	1.64537	PS(38:4p)	PS(38:4p)	M-H	PS	(38:4p)	(38:4p)	NA	NA	NA	794.534	C44 H77 O9 N1 P1	C	Up
	8.61_726.545516	1.24467	0.0272281	1.09473	PE(18:0p/18:2)(rep)	PE(36:2p)	M-H	PE	(18:0p/18:2)	(18:0p)	(18:2)	NA	NA	726.544	C41 H77 O7 N1 P1	B	Up
	4.38_784.58531535	4.1383	0.0277879	2.50975	PC(36:3)	PC(36:3)	M+H	PC	(36:3)	(36:3)	NA	NA	NA	784.585	C44 H83 O8 N1 P1	C	Up
	4.94_784.585260483333	3.89219	0.0284267	2.28938	PC(36:3)(rep)	PC(36:3)	M+H	PC	(36:3)	(36:3)	NA	NA	NA	784.585	C44 H83 O8 N1 P1	C	Up
	6.94_808.512045933333	1.43441	0.0287097	1.54193	PS(18:0/20:5)	PS(38:5)	M-H	PS	(18:0/20:5)	(18:0)	(20:5)	NA	NA	808.513	C44 H75 O10 N1 P1	B	Up
	5.1_762.508087833333	0.799378	0.0293499	1.0869	dMePE(14:0/22:6)	dMePE(36:6)	M-H	dMePE	(14:0/22:6)	(14:0)	(22:6)	NA	NA	762.508	C43 H73 O8 N1 P1	B	Down
	5.76_814.559422916667	1.70988	0.0297331	2.06805	PG(38:5)	PG(38:5)	M+NH4	PG	(16:0/22:5)	(16:0)	(22:5)	NA	NA	814.559	C44 H81 O10 N1 P1	C	Up
	6.87_690.508043283333	0.767323	0.0305175	1.39505	dMePE(16:0/14:0)	dMePE(30:0)	M-H	dMePE	(16:0/14:0)	(16:0)	(14:0)	NA	NA	690.508	C37 H73 O8 N1 P1	B	Down
	5.96_692.522547166667	0.606649	0.0319923	1.83838	PC(29:0)	PC(29:0)	M+H	PC	(29:0)	(29:0)	NA	NA	NA	692.522	C37 H75 O8 N1 P1	C	Down
	4.43_743.48803435	1.67103	0.0334815	2.13408	PG(16:1/18:2)	PG(34:3)	M-H	PG	(16:1/18:2)	(16:1)	(18:2)	NA	NA	743.487	C40 H72 O10 N0 P1	B	Up
	7.39_834.528658491525	1.5718	0.0339466	1.674	PS(18:0/22:6)(rep)	PS(40:6)	M-H	PS	(18:0/22:6)	(18:0)	(22:6)	NA	NA	834.529	C46 H77 O10 N1 P1	B	Up
	1.2_449.26744175	2.16015	0.0355136	2.02748	LPMe(18:1)	LPMe(18:1)	M-H	LPMe	(18:1)	(18:1)	NA	NA	NA	449.267	C22 H42 O7 N0 P1	B	Up
	7.05_776.545455583333	0.810038	0.0355439	1.12807	PC(16:0/16:1)	PC(32:1)	M+HCOO	PC	(16:0/16:1)	(16:0)	(16:1)	NA	NA	776.545	C41 H79 O10 N1 P1	A	Down
	8.42_742.573165833333	1.33153	0.0357171	1.38624	PC(32:0e)(rep)	PC(32:0e)	M+Na	PC	(16:0e/16:0)	(16:0e)	(16:0)	NA	NA	742.572	C40 H82 O7 N1 P1 Na1	C	Up
	8.32_303.232960983333	0.793194	0.0370474	1.03206	FA(20:4)(rep)(rep)(rep)	FA(20:4)	M-H	FA	(20:4)	(20:4)	NA	NA	NA	303.233	O2 H31 C20	D	Down
	3.8_774.5290723	8.83478	0.0397833	2.62024	PS(35:1)	PS(35:1)	M-H	PS	(35:1)	(35:1)	NA	NA	NA	774.529	C41 H77 O10 N1 P1	C	Up
	3.81_929.518650383333	0.582325	0.040606	1.66249	PI(20:4/22:6)	PI(42:10)	M-H	PI	(20:4/22:6)	(20:4)	(22:6)	NA	NA	929.519	C51 H78 O13 N0 P1	A	Down
	6.36_848.544721416667	1.41342	0.0420355	1.36976	PS(41:6)(rep)	PS(41:6)	M-H	PS	(41:6)	(41:6)	NA	NA	NA	848.545	C47 H79 O10 N1 P1	C	Up
	8.94_758.5717419	0.700369	0.0421298	1.31128	PE(19:0/18:1)	PE(37:1)	M-H	PE	(19:0/18:1)	(19:0)	(18:1)	NA	NA	758.571	C42 H81 O8 N1 P1	A	Down
	6.2_809.519775566667	0.578825	0.0459095	1.95447	PI(16:0/16:0)	PI(32:0)	M-H	PI	(16:0/16:0)	(16:0)	(16:0)	NA	NA	809.519	C41 H78 O13 N0 P1	A	Down
	9.41_812.617584633333	0.818523	0.0459265	1.09263	PE(18:2/23:0)	PE(41:2)	M-H	PE	(18:2/23:0)	(18:2)	(23:0)	NA	NA	812.617	C46 H87 O8 N1 P1	A	Down
	9.83_865.71535035	1.31993	0.0462023	1.37218	SM(d46:4)	SM(d46:4)	M+H	SM	(d46:4)	(d46:4)	NA	NA	NA	865.716	C51 H98 O6 N2 P1	C	Up
	1.62_613.33630825	0.58356	0.0462335	1.86225	LPI(19:0)	LPI(19:0)	M-H	LPI	(19:0)	(19:0)	NA	NA	NA	613.336	C28 H54 O12 N0 P1	A	Down
	7.96_790.560710083333	0.679139	0.0463175	1.66476	PC(17:1/16:0)	PC(33:1)	M+HCOO	PC	(17:1/16:0)	(17:1)	(16:0)	NA	NA	790.56	C42 H81 O10 N1 P1	A	Down
	8.5_780.554871666667	0.624517	0.0463188	1.79153	dMePE(17:0/20:4)(rep)	dMePE(37:4)	M-H	dMePE	(17:0/20:4)	(17:0)	(20:4)	NA	NA	780.555	C44 H79 O8 N1 P1	B	Down
	1.73_955.581933566667	0.522419	0.0466066	1.91427	SQDG(41:5)	SQDG(41:5)	M+HCOO	SQDG	(41:5)	(41:5)	NA	NA	NA	955.582	C51 H87 O14 S1	D	Down
	8.19_1600.12181186667	1.24452	0.0466527	1.07346	CL(23:0/18:0/20:3/22:6)	CL(83:9)	M-H	CL	(23:0/18:0/20:3/22:6)	(23:0)	(18:0)	(20:3)	(22:6)	1600.12	C92 H161 O17 P2	B	Up
	8.24_780.555634883333	0.247248	0.0466559	2.5998	PE(19:0/20:4)	PE(39:4)	M-H	PE	(19:0/20:4)	(19:0)	(20:4)	NA	NA	780.555	C44 H79 O8 N1 P1	A	Down
	9.4_841.7156925	1.27521	0.046957	1.25895	SM(d44:2)	SM(d44:2)	M+H	SM	(d44:2)	(d44:2)	NA	NA	NA	841.716	C49 H98 O6 N2 P1	C	Up
	4.17_650.475630416667	7.46883	0.0480693	2.61793	PC(26:0)	PC(26:0)	M+H	PC	(26:0)	(26:0)	NA	NA	NA	650.476	C34 H69 O8 N1 P1	C	Up
	9.83_843.731945683333	1.44525	0.0481484	1.58971	SM(d44:1)	SM(d44:1)	M+H	SM	(d44:1)	(d44:1)	NA	NA	NA	843.731	C49 H100 O6 N2 P1	C	Up
	6.85_750.529108566667	0.792018	0.0491367	1.21712	PC(16:0/14:0)	PC(30:0)	M+HCOO	PC	(16:0/14:0)	(16:0)	(14:0)	NA	NA	750.529	C39 H77 O10 N1 P1	A	Down
	8.23_1261.81537046667	1.20839	0.0498971	1.03	GM3(d42:2)	GM3(d42:2)	M-H	GM3	(d42:2)	(d42:2)	NA	NA	NA	1261.82	C65 H117 O21 N2	D	Up
	8.02_794.60582295	1.21963	0.0498988	1.0833	PC(38:4p)	PC(38:4p)	M+H	PC	(18:0p/20:4)	(18:0p)	(20:4)	NA	NA	794.606	C46 H85 O7 N1 P1	C	Up
