# Supplementary material for: Lipidomic changes in the liver of beagle dogs associated with Toxocara canis infection
Source: Front Cell Infect Microbiol. 2022 Sep 13;12:890589. doi: 10.3389/fcimb.2022.890589 (PMC9514057; doi:10.3389/fcimb.2022.890589)
Supplement: Supplementary file 9 [file Table_3.xlsx]

## Sheet: Sheet1
Supplementary Table 3. KEGG pathway enrichment analysis of all identified lipid species at level 1 and level 2 classification.
Pathway_level1	Pathway_level2	Number_of_Metabolites	Metabolites
Cellular Processes	Transport and catabolism	71	PE(14:0/18:2);PE(14:0/20:4);PE(14:0/22:6);PE(15:0/18:2);PE(15:0/20:4);PE(15:0/22:6);PE(16:0/16:0);PE(16:0/16:1);PE(16:0/18:1);PE(16:0/18:2);PE(16:0/18:3);PE(16:0/20:4);PE(16:0/20:5);PE(16:0/22:5);PE(16:0/22:6);PE(16:1/18:2);PE(16:1/22:6);PE(18:0/16:0);PE(18:0/18:0);PE(18:0/18:1);PE(18:0/18:2);PE(18:0/18:3);PE(18:0/20:2);PE(18:0/20:3);PE(18:0/20:4);PE(18:0/20:5);PE(18:0/22:5);PE(18:0/22:6);PE(18:1…
Cellular Processes	Cell growth and death	4	Cer(d18:1/16:0);Cer(d18:1/18:0);Cer(d18:1/20:0);Cer(d18:1/22:0)
Cellular Processes	Cellular community - eukaryotes	4	DG(16:0/18:1);DG(16:0/18:2);DG(18:0/18:2);DG(18:0/20:4)
Environmental Information Processing	Signal transduction	10	Cer(d18:1/16:0);Cer(d18:1/18:0);Cer(d18:1/20:0);Cer(d18:1/22:0);DG(16:0/18:1);DG(16:0/18:2);DG(18:0/18:2);DG(18:0/20:4);LPA(18:0);PA(18:0/18:2)
Metabolism	Lipid metabolism	229	Cer(d18:1/16:0);Cer(d18:1/18:0);Cer(d18:1/20:0);Cer(d18:1/22:0);LPA(18:0);LPC(14:0);LPC(15:0);LPC(16:0);LPC(16:1);LPC(17:0);LPC(18:0);LPC(18:1);LPC(18:2);LPC(18:3);LPC(18:4);LPC(20:0);LPC(20:1);LPC(20:2);LPC(20:4);LPC(20:5);LPC(22:1);LPC(22:4);LPC(22:5);LPC(22:6);PA(18:0/18:2);PC(14:0/14:0);PC(14:0/18:2);PC(14:0/20:4);PC(14:0/22:6);PC(15:0/18:2);PC(15:0/20:4);PC(15:0/22:5);PC(15:0/22:6);PC(16:0/1…
Metabolism	Global and overview maps	210	Cer(d18:1/16:0);Cer(d18:1/18:0);Cer(d18:1/20:0);Cer(d18:1/22:0);LPA(18:0);PA(18:0/18:2);PC(14:0/14:0);PC(14:0/18:2);PC(14:0/20:4);PC(14:0/22:6);PC(15:0/18:2);PC(15:0/20:4);PC(15:0/22:5);PC(15:0/22:6);PC(16:0/14:0);PC(16:0/16:0);PC(16:0/16:1);PC(16:0/18:1);PC(16:0/18:3);PC(16:0/20:4);PC(16:0/20:5);PC(16:0/22:5);PC(16:0/22:6);PC(16:1/14:0);PC(16:1/18:2);PC(16:1/20:4);PC(16:1/20:5);PC(16:1/22:6);PC(…
Metabolism	Glycan biosynthesis and metabolism	71	PE(14:0/18:2);PE(14:0/20:4);PE(14:0/22:6);PE(15:0/18:2);PE(15:0/20:4);PE(15:0/22:6);PE(16:0/16:0);PE(16:0/16:1);PE(16:0/18:1);PE(16:0/18:2);PE(16:0/18:3);PE(16:0/20:4);PE(16:0/20:5);PE(16:0/22:5);PE(16:0/22:6);PE(16:1/18:2);PE(16:1/22:6);PE(18:0/16:0);PE(18:0/18:0);PE(18:0/18:1);PE(18:0/18:2);PE(18:0/18:3);PE(18:0/20:2);PE(18:0/20:3);PE(18:0/20:4);PE(18:0/20:5);PE(18:0/22:5);PE(18:0/22:6);PE(18:1…
Metabolism	Amino acid metabolism	5	PS(18:0/18:1);PS(18:0/20:4);PS(18:0/22:5);PS(18:0/22:6);PS(40:5)
Organismal Systems	Nervous system	193	Cer(d18:1/16:0);Cer(d18:1/18:0);Cer(d18:1/20:0);Cer(d18:1/22:0);DG(16:0/18:1);DG(16:0/18:2);DG(18:0/18:2);DG(18:0/20:4);PC(14:0/14:0);PC(14:0/18:2);PC(14:0/20:4);PC(14:0/22:6);PC(15:0/18:2);PC(15:0/20:4);PC(15:0/22:5);PC(15:0/22:6);PC(16:0/14:0);PC(16:0/16:0);PC(16:0/16:1);PC(16:0/18:1);PC(16:0/18:3);PC(16:0/20:4);PC(16:0/20:5);PC(16:0/22:5);PC(16:0/22:6);PC(16:1/14:0);PC(16:1/18:2);PC(16:1/20:4)…
Organismal Systems	Endocrine system	24	Cer(d18:1/16:0);Cer(d18:1/18:0);Cer(d18:1/20:0);Cer(d18:1/22:0);DG(16:0/18:1);DG(16:0/18:2);DG(18:0/18:2);DG(18:0/20:4);LPA(18:0);PA(18:0/18:2);TG(16:0/16:0/16:1);TG(16:0/16:0/18:1);TG(16:0/16:0/18:2);TG(16:0/18:1/18:2);TG(16:1/18:1/18:2);TG(18:0/18:0/18:0);TG(18:0/18:0/18:1);TG(18:0/18:1/18:1);TG(18:1/18:1/18:2);TG(18:1/18:1/20:4);TG(18:1/18:2/18:2);TG(18:1/18:2/20:4);TG(18:2/18:2/18:2);TG(20:4/…
Organismal Systems	Digestive system	20	DG(16:0/18:1);DG(16:0/18:2);DG(18:0/18:2);DG(18:0/20:4);LPA(18:0);PA(18:0/18:2);TG(16:0/16:0/16:1);TG(16:0/16:0/18:1);TG(16:0/16:0/18:2);TG(16:0/18:1/18:2);TG(16:1/18:1/18:2);TG(18:0/18:0/18:0);TG(18:0/18:0/18:1);TG(18:0/18:1/18:1);TG(18:1/18:1/18:2);TG(18:1/18:1/20:4);TG(18:1/18:2/18:2);TG(18:1/18:2/20:4);TG(18:2/18:2/18:2);TG(20:4/20:4/20:4)
Organismal Systems	Environmental adaptation	18	DG(16:0/18:1);DG(16:0/18:2);DG(18:0/18:2);DG(18:0/20:4);TG(16:0/16:0/16:1);TG(16:0/16:0/18:1);TG(16:0/16:0/18:2);TG(16:0/18:1/18:2);TG(16:1/18:1/18:2);TG(18:0/18:0/18:0);TG(18:0/18:0/18:1);TG(18:0/18:1/18:1);TG(18:1/18:1/18:2);TG(18:1/18:1/20:4);TG(18:1/18:2/18:2);TG(18:1/18:2/20:4);TG(18:2/18:2/18:2);TG(20:4/20:4/20:4)
Organismal Systems	Immune system	6	DG(16:0/18:1);DG(16:0/18:2);DG(18:0/18:2);DG(18:0/20:4);LPA(18:0);PA(18:0/18:2)
Organismal Systems	Circulatory system	4	DG(16:0/18:1);DG(16:0/18:2);DG(18:0/18:2);DG(18:0/20:4)
Organismal Systems	Excretory system	4	DG(16:0/18:1);DG(16:0/18:2);DG(18:0/18:2);DG(18:0/20:4)
Organismal Systems	Sensory system	4	DG(16:0/18:1);DG(16:0/18:2);DG(18:0/18:2);DG(18:0/20:4)
