# Supplementary material for: Lipidomic changes in the liver of beagle dogs associated with Toxocara canis infection
Source: Front Cell Infect Microbiol. 2022 Sep 13;12:890589. doi: 10.3389/fcimb.2022.890589 (PMC9514057; doi:10.3389/fcimb.2022.890589)
Supplement: Supplementary file 10 [file Table_4.xlsx]

## Sheet: Sheet1
Supplementary Table 4. Differential pathways of lipid species with differential abundance at different infection stages by KEGG enrichment analysis.
	#Pathway	Count	Count All	Pvalue	Pathway ID	KEGG Names	KEGG IDs
At 12 hpi	Adipocytokine signaling pathway	1	7	0.00378112	map04920	DG(16:0/18:1)	C00165
	Adrenergic signaling in cardiomyocytes	1	10	0.00539766	map04261	DG(16:0/18:1)	C00165
	Aldosterone synthesis and secretion	1	22	0.0118402	map04925	DG(16:0/18:1)	C00165
	alpha-Linolenic acid metabolism	1	44	0.0235541	map00592	PC(14:0/22:6);PC(35:4)	C00157
	Apelin signaling pathway	1	9	0.00485908	map04371	DG(16:0/18:1)	C00165
	Arachidonic acid metabolism	1	75	0.039848	map00590	PC(14:0/22:6);PC(35:4)	C00157
	Autophagy - animal	1	4	0.00216222	map04140	PE(18:0/16:0);PE(44:11)	C00350
	Autophagy - other	1	3	0.00162206	map04136	PE(18:0/16:0);PE(44:11)	C00350
	B cell receptor signaling pathway	1	4	0.00216222	map04662	DG(16:0/18:1)	C00165
	Calcium signaling pathway	1	10	0.00539766	map04020	DG(16:0/18:1)	C00165
	cAMP signaling pathway	2	25	7.84908e-05	map04024	DG(16:0/18:1);LPA(18:0)	C00165+C00416
	Carbohydrate digestion and absorption	1	27	0.0145135	map04973	DG(16:0/18:1)	C00165
	Chemokine signaling pathway	1	5	0.00270212	map04062	DG(16:0/18:1)	C00165
	Cholesterol metabolism	1	10	0.00539766	map04979	TG(16:0/16:0/16:1)	C00422
	Cholinergic synapse	1	12	0.00647404	map04725	DG(16:0/18:1)	C00165
	Circadian entrainment	1	9	0.00485908	map04713	DG(16:0/18:1)	C00165
	C-type lectin receptor signaling pathway	1	11	0.00593598	map04625	DG(16:0/18:1)	C00165
	Dopaminergic synapse	1	12	0.00647404	map04728	DG(16:0/18:1)	C00165
	Endocrine and other factor-regulated calcium reabsorption	1	8	0.00432023	map04961	DG(16:0/18:1)	C00165
	ErbB signaling pathway	1	4	0.00216222	map04012	DG(16:0/18:1)	C00165
	Estrogen signaling pathway	1	8	0.00432023	map04915	DG(16:0/18:1)	C00165
	Fat digestion and absorption	3	13	3.25092e-08	map04975	DG(16:0/18:1);LPA(18:0);TG(16:0/16:0/16:1)	C00165+C00416+C00422
	Fc epsilon RI signaling pathway	1	11	0.00593598	map04664	DG(16:0/18:1)	C00165
	Fc gamma R-mediated phagocytosis	2	8	7.36184e-06	map04666	DG(16:0/18:1);LPA(18:0)	C00165+C00416
	Gap junction	1	11	0.00593598	map04540	DG(16:0/18:1)	C00165
	Gastric acid secretion	1	14	0.00754937	map04971	DG(16:0/18:1)	C00165
	Glutamatergic synapse	1	8	0.00432023	map04724	DG(16:0/18:1)	C00165
	Glycerolipid metabolism	2	38	0.000183241	map00561	LPA(18:0);TG(16:0/16:0/16:1)	C00416+C00422
	Glycerophospholipid metabolism	4	52	1.15427e-08	map00564	LPA(18:0);LPC(22:5);PC(14:0/22:6);PC(35:4);PE(18:0/16:0);PE(44:11)	C00416+C04230+C00157+C00350
	Glycosylphosphatidylinositol (GPI)-anchor biosynthesis	1	3	0.00162206	map00563	PE(18:0/16:0);PE(44:11)	C00350
	GnRH signaling pathway	2	6	3.94612e-06	map04912	DG(16:0/18:1);LPA(18:0)	C00165+C00416
	HIF-1 signaling pathway	1	15	0.00808665	map04066	DG(16:0/18:1)	C00165
	Inflammatory mediator regulation of TRP channels	1	35	0.0187773	map04750	DG(16:0/18:1)	C00165
	Insulin secretion	1	12	0.00647404	map04911	DG(16:0/18:1)	C00165
	Linoleic acid metabolism	1	28	0.0150474	map00591	PC(14:0/22:6);PC(35:4)	C00157
	Long-term depression	1	9	0.00485908	map04730	DG(16:0/18:1)	C00165
	Long-term potentiation	1	7	0.00378112	map04720	DG(16:0/18:1)	C00165
	MAPK signaling pathway	1	5	0.00270212	map04010	DG(16:0/18:1)	C00165
	Melanogenesis	1	6	0.00324175	map04916	DG(16:0/18:1)	C00165
	Metabolic pathways	4	1712	0.00975179	map01100	LPA(18:0);PC(14:0/22:6);PC(35:4);PE(18:0/16:0);PE(44:11);TG(16:0/16:0/16:1)	C00416+C00157+C00350+C00422
	Natural killer cell mediated cytotoxicity	1	4	0.00216222	map04650	DG(16:0/18:1)	C00165
	Neurotrophin signaling pathway	1	5	0.00270212	map04722	DG(16:0/18:1)	C00165
	NF-kappa B signaling pathway	1	3	0.00162206	map04064	DG(16:0/18:1)	C00165
	Oxytocin signaling pathway	1	12	0.00647404	map04921	DG(16:0/18:1)	C00165
	Pancreatic secretion	1	15	0.00808665	map04972	DG(16:0/18:1)	C00165
	Parathyroid hormone synthesis, secretion and action	1	10	0.00539766	map04928	DG(16:0/18:1)	C00165
	Phosphatidylinositol signaling system	1	29	0.015581	map04070	LPA(18:0)	C00416
	Phospholipase D signaling pathway	2	11	1.44482e-05	map04072	DG(16:0/18:1);LPA(18:0)	C00165+C00416
	Platelet activation	1	14	0.00754937	map04611	DG(16:0/18:1)	C00165
	Rap1 signaling pathway	1	5	0.00270212	map04015	DG(16:0/18:1)	C00165
	Ras signaling pathway	1	7	0.00378112	map04014	DG(16:0/18:1)	C00165
	Regulation of lipolysis in adipocytes	2	14	2.38846e-05	map04923	DG(16:0/18:1);TG(16:0/16:0/16:1)	C00165+C00422
	Relaxin signaling pathway	1	6	0.00324175	map04926	DG(16:0/18:1)	C00165
	Retrograde endocannabinoid signaling	3	19	1.09957e-07	map04723	DG(16:0/18:1);PC(14:0/22:6);PC(35:4);PE(18:0/16:0);PE(44:11)	C00165+C00157+C00350
	Salivary secretion	1	17	0.00916041	map04970	DG(16:0/18:1)	C00165
	Serotonergic synapse	1	42	0.0224944	map04726	DG(16:0/18:1)	C00165
	Sphingolipid signaling pathway	1	15	0.00808665	map04071	DG(16:0/18:1)	C00165
	T cell receptor signaling pathway	1	4	0.00216222	map04660	DG(16:0/18:1)	C00165
	Th1 and Th2 cell differentiation	1	3	0.00162206	map04658	DG(16:0/18:1)	C00165
	Th17 cell differentiation	1	4	0.00216222	map04659	DG(16:0/18:1)	C00165
	Thermogenesis	2	23	6.62321e-05	map04714	DG(16:0/18:1);TG(16:0/16:0/16:1)	C00165+C00422
	Thyroid hormone signaling pathway	1	11	0.00593598	map04919	DG(16:0/18:1)	C00165
	Thyroid hormone synthesis	1	21	0.0113048	map04918	DG(16:0/18:1)	C00165
	Vascular smooth muscle contraction	1	16	0.00862366	map04270	DG(16:0/18:1)	C00165
	VEGF signaling pathway	1	6	0.00324175	map04370	DG(16:0/18:1)	C00165
	Vitamin digestion and absorption	1	39	0.0209029	map04977	TG(16:0/16:0/16:1)	C00422
At 24 hpi	Adipocytokine signaling pathway	2	7	1.22843e-06	map04920	Cer(d18:1/16:0);DG(16:0/18:1)	C00195+C00165
	Adrenergic signaling in cardiomyocytes	1	10	0.00270212	map04261	DG(16:0/18:1)	C00165
	Aldosterone synthesis and secretion	1	22	0.00593694	map04925	DG(16:0/18:1)	C00165
	Apelin signaling pathway	1	9	0.00243217	map04371	DG(16:0/18:1)	C00165
	Autophagy - animal	1	4	0.00108155	map04140	PE(22:6/22:6)	C00350
	Autophagy - other	1	3	0.000811249	map04136	PE(22:6/22:6)	C00350
	B cell receptor signaling pathway	1	4	0.00108155	map04662	DG(16:0/18:1)	C00165
	Calcium signaling pathway	1	10	0.00270212	map04020	DG(16:0/18:1)	C00165
	cAMP signaling pathway	1	25	0.00674434	map04024	DG(16:0/18:1)	C00165
	Carbohydrate digestion and absorption	1	27	0.00728231	map04973	DG(16:0/18:1)	C00165
	Chemokine signaling pathway	1	5	0.00135179	map04062	DG(16:0/18:1)	C00165
	Cholesterol metabolism	1	10	0.00270212	map04979	TG(16:0/16:0/16:1)	C00422
	Cholinergic synapse	1	12	0.00324184	map04725	DG(16:0/18:1)	C00165
	Circadian entrainment	1	9	0.00243217	map04713	DG(16:0/18:1)	C00165
	C-type lectin receptor signaling pathway	1	11	0.00297201	map04625	DG(16:0/18:1)	C00165
	Dopaminergic synapse	1	12	0.00324184	map04728	DG(16:0/18:1)	C00165
	Endocrine and other factor-regulated calcium reabsorption	1	8	0.00216216	map04961	DG(16:0/18:1)	C00165
	ErbB signaling pathway	1	4	0.00108155	map04012	DG(16:0/18:1)	C00165
	Estrogen signaling pathway	1	8	0.00216216	map04915	DG(16:0/18:1)	C00165
	Fat digestion and absorption	2	13	4.55979e-06	map04975	DG(16:0/18:1);TG(16:0/16:0/16:1)	C00165+C00422
	Fc epsilon RI signaling pathway	1	11	0.00297201	map04664	DG(16:0/18:1)	C00165
	Fc gamma R-mediated phagocytosis	1	8	0.00216216	map04666	DG(16:0/18:1)	C00165
	Gap junction	1	11	0.00297201	map04540	DG(16:0/18:1)	C00165
	Gastric acid secretion	1	14	0.00378133	map04971	DG(16:0/18:1)	C00165
	Glutamatergic synapse	1	8	0.00216216	map04724	DG(16:0/18:1)	C00165
	Glycerolipid metabolism	1	38	0.010237	map00561	TG(16:0/16:0/16:1)	C00422
	Glycerophospholipid metabolism	1	52	0.0139873	map00564	PE(22:6/22:6)	C00350
	Glycosylphosphatidylinositol (GPI)-anchor biosynthesis	1	3	0.000811249	map00563	PE(22:6/22:6)	C00350
	GnRH signaling pathway	1	6	0.00162197	map04912	DG(16:0/18:1)	C00165
	HIF-1 signaling pathway	1	15	0.00405098	map04066	DG(16:0/18:1)	C00165
	Inflammatory mediator regulation of TRP channels	1	35	0.00943186	map04750	DG(16:0/18:1)	C00165
	Insulin secretion	1	12	0.00324184	map04911	DG(16:0/18:1)	C00165
	Long-term depression	1	9	0.00243217	map04730	DG(16:0/18:1)	C00165
	Long-term potentiation	1	7	0.0018921	map04720	DG(16:0/18:1)	C00165
	MAPK signaling pathway	1	5	0.00135179	map04010	DG(16:0/18:1)	C00165
	Melanogenesis	1	6	0.00162197	map04916	DG(16:0/18:1)	C00165
	Metabolic pathways	3	1712	0.00687109	map01100	Cer(d18:1/16:0);PE(22:6/22:6);TG(16:0/16:0/16:1)	C00195+C00350+C00422
	Natural killer cell mediated cytotoxicity	1	4	0.00108155	map04650	DG(16:0/18:1)	C00165
	Necroptosis	1	10	0.00270212	map04217	Cer(d18:1/16:0)	C00195
	Neurotrophin signaling pathway	2	5	5.85095e-07	map04722	Cer(d18:1/16:0);DG(16:0/18:1)	C00195+C00165
	NF-kappa B signaling pathway	1	3	0.000811249	map04064	DG(16:0/18:1)	C00165
	Oxytocin signaling pathway	1	12	0.00324184	map04921	DG(16:0/18:1)	C00165
	Pancreatic secretion	1	15	0.00405098	map04972	DG(16:0/18:1)	C00165
	Parathyroid hormone synthesis, secretion and action	1	10	0.00270212	map04928	DG(16:0/18:1)	C00165
	Phospholipase D signaling pathway	1	11	0.00297201	map04072	DG(16:0/18:1)	C00165
	Platelet activation	1	14	0.00378133	map04611	DG(16:0/18:1)	C00165
	Rap1 signaling pathway	1	5	0.00135179	map04015	DG(16:0/18:1)	C00165
	Ras signaling pathway	1	7	0.0018921	map04014	DG(16:0/18:1)	C00165
	Regulation of lipolysis in adipocytes	2	14	5.31918e-06	map04923	DG(16:0/18:1);TG(16:0/16:0/16:1)	C00165+C00422
	Relaxin signaling pathway	1	6	0.00162197	map04926	DG(16:0/18:1)	C00165
	Retrograde endocannabinoid signaling	2	19	9.98998e-06	map04723	DG(16:0/18:1);PE(22:6/22:6)	C00165+C00350
	Salivary secretion	1	17	0.00459012	map04970	DG(16:0/18:1)	C00165
	Serotonergic synapse	1	42	0.0113097	map04726	DG(16:0/18:1)	C00165
	Sphingolipid metabolism	1	25	0.00674434	map00600	Cer(d18:1/16:0)	C00195
	Sphingolipid signaling pathway	2	15	6.13685e-06	map04071	Cer(d18:1/16:0);DG(16:0/18:1)	C00195+C00165
	T cell receptor signaling pathway	1	4	0.00108155	map04660	DG(16:0/18:1)	C00165
	Th1 and Th2 cell differentiation	1	3	0.000811249	map04658	DG(16:0/18:1)	C00165
	Th17 cell differentiation	1	4	0.00108155	map04659	DG(16:0/18:1)	C00165
	Thermogenesis	2	23	1.47741e-05	map04714	DG(16:0/18:1);TG(16:0/16:0/16:1)	C00165+C00422
	Thyroid hormone signaling pathway	1	11	0.00297201	map04919	DG(16:0/18:1)	C00165
	Thyroid hormone synthesis	1	21	0.0056677	map04918	DG(16:0/18:1)	C00165
	Vascular smooth muscle contraction	1	16	0.00432058	map04270	DG(16:0/18:1)	C00165
	VEGF signaling pathway	1	6	0.00162197	map04370	DG(16:0/18:1)	C00165
	Vitamin digestion and absorption	1	39	0.0105052	map04977	TG(16:0/16:0/16:1)	C00422
At 36 dpi	alpha-Linolenic acid metabolism	1	44	0.0141983	map00592	PC(14:0/14:0);PC(35:4)	C00157
	Arachidonic acid metabolism	1	75	0.0241004	map00590	PC(14:0/14:0);PC(35:4)	C00157
	Cholesterol metabolism	1	10	0.00324175	map04979	TG(18:1/18:2/20:4)	C00422
	Fat digestion and absorption	1	13	0.00421257	map04975	TG(18:1/18:2/20:4)	C00422
	Glycerolipid metabolism	1	38	0.0122721	map00561	TG(18:1/18:2/20:4)	C00422
	Glycerophospholipid metabolism	3	52	4.17371e-07	map00564	LPC(22:4);PC(14:0/14:0);PC(35:4);PS(18:0/18:1)	C04230+C00157+C02737
	Glycine, serine and threonine metabolism	1	50	0.0161213	map00260	PS(18:0/18:1)	C02737
	Linoleic acid metabolism	1	28	0.00905484	map00591	PC(14:0/14:0);PC(35:4)	C00157
	Metabolic pathways	3	1712	0.0127987	map01100	PC(14:0/14:0);PC(35:4);PS(18:0/18:1);TG(18:1/18:2/20:4)	C00157+C02737+C00422
	Regulation of lipolysis in adipocytes	1	14	0.004536	map04923	TG(18:1/18:2/20:4)	C00422
	Retrograde endocannabinoid signaling	1	19	0.00615183	map04723	PC(14:0/14:0);PC(35:4)	C00157
	Thermogenesis	1	23	0.00744293	map04714	TG(18:1/18:2/20:4)	C00422
	Vitamin digestion and absorption	1	39	0.0125933	map04977	TG(18:1/18:2/20:4)	C00422
